# Supplementary material for: Languages in Drier Climates Use Fewer Vowels
Source: Front Psychol. 2017 Jul 27;8:1285. doi: 10.3389/fpsyg.2017.01285 (PMC5529419; doi:10.3389/fpsyg.2017.01285)
Supplement: Supplementary file 1 [file Data_Sheet_1.ZIP]

Archive with 16 entries (13 files):
- SI/
- SI/.DS_Store
- __MACOSX/
- __MACOSX/SI/
- __MACOSX/SI/._.DS_Store
- SI/byfamily.xlsx
- __MACOSX/SI/._byfamily.xlsx
- SI/byregionbyfamily.xlsx
- __MACOSX/SI/._byregionbyfamily.xlsx
- SI/codeused.txt
- __MACOSX/SI/._codeused.txt
- SI/SIFigure1.docx
- __MACOSX/SI/._SIFigure1.docx
- SI/vowel index data.xlsx
- __MACOSX/SI/._vowel index data.xlsx
- __MACOSX/._SI
