# Supplementary material for: Languages in Drier Climates Use Fewer Vowels
Source: Front Psychol. 2017 Jul 27;8:1285. doi: 10.3389/fpsyg.2017.01285 (PMC5529419; doi:10.3389/fpsyg.2017.01285)
Supplement: Supplementary file 1 [file Data_Sheet_1.ZIP › SI/byfamily.xlsx]

## Sheet: VowelIndexFamilies
	WALS Family	Median V. Index	Median Humidity	Mean V. Index	Mean Humidity
1	Alt	0.409281	0.00498701	0.421617	0.0052834
2	EA	0.462721	0.00377425	0.457342	0.00383778
3	CK	0.392908	0.00402475	0.372045	0.00391472
4	ST	0.42677	0.0131467	0.432078	0.0123493
5	Ura	0.400671	0.00507469	0.418672	0.00508199
6	Yka	0.470175	0.00324277	0.470175	0.00324277
7	NDe	0.419689	0.0048699	0.418376	0.00516345
8	IE	0.416478	0.00705546	0.415062	0.00786323
9	UA	0.49162	0.00769759	0.480057	0.00843491
10	Yen	0.401576	0.00401707	0.401576	0.00401707
11	Alg	0.424242	0.00677433	0.421816	0.00680305
12	Sio	0.497126	0.00655611	0.481913	0.00726188
13	Sah	0.487047	0.0118948	0.491689	0.0101727
14	Sal	0.327032	0.00651986	0.314875	0.00634531
15	AA	0.438272	0.0125021	0.436786	0.0116911
16	Niv	0.306052	0.00472548	0.304342	0.00472548
17	Yam	0.471204	0.00474205	0.471204	0.00474205
18	Zun	0.460784	0.00481491	0.460784	0.00481491
19	KT	0.46694	0.0049271	0.459937	0.00530552
20	Son	0.44898	0.0115745	0.448284	0.00942142
21	Aus	0.435976	0.0109676	0.435081	0.0113324
22	Dra	0.429481	0.0152161	0.431463	0.0150052
23	Que	0.461957	0.0133794	0.463041	0.012265
24	Pen	0.444444	0.00689068	0.42354	0.00715795
25	Brs	0.383178	0.00519233	0.379752	0.00519233
26	Ktn	0.4	0.00519935	0.4	0.00519935
27	Oth	0.463602	0.0167495	0.462205	0.014495
28	Chn	0.435233	0.00525737	0.435233	0.00525737
29	ESu	0.445783	0.0141408	0.452686	0.0137969
30	Hok	0.435272	0.00768047	0.431955	0.00752084
31	Beo	0.459375	0.00563287	0.459375	0.00563287
32	Ala	0.364035	0.0057047	0.364035	0.0057047
33	Kun	0.457875	0.00605447	0.457875	0.00605447
34	Hur	0.431818	0.00614836	0.431818	0.00614836
35	KK	0.475413	0.00751178	0.466164	0.00798846
36	Iro	0.357447	0.00763723	0.370485	0.00837393
37	Wak	0.325	0.00657977	0.344498	0.00678491
38	Krt	0.408343	0.00690644	0.402511	0.0068849
39	NDa	0.424242	0.00676271	0.417722	0.00670285
40	NC	0.467033	0.0158915	0.463808	0.0149057
41	Wsh	0.423611	0.00662556	0.423611	0.00662556
42	Tu	0.4151	0.00663521	0.415259	0.00714728
43	Bas	0.461171	0.00669687	0.461171	0.00669687
44	NWC	0.380682	0.00821048	0.378456	0.00810261
45	Chk	0.402299	0.00715913	0.402299	0.00715913
46	Sum	0.452703	0.00718723	0.452703	0.00718723
47	OC	0.376884	0.00720822	0.375309	0.00731426
48	Kal	0.357143	0.00720822	0.357143	0.00720822
49	Tup	0.52381	0.0164239	0.520478	0.0160245
50	Cad	0.401895	0.00873676	0.410868	0.00895767
51	Arc	0.42931	0.00744966	0.429535	0.00744966
52	UC	0.401708	0.00798657	0.401906	0.00786388
53	Kar	0.459716	0.00752634	0.459716	0.00752634
54	Tak	0.394737	0.00752634	0.394737	0.00752634
55	Ain	0.457427	0.00763336	0.462411	0.00763336
56	Aym	0.481481	0.00812574	0.480684	0.00950187
57	WY	0.39744	0.00843847	0.39744	0.00843847
58	Lec	0.45679	0.00812574	0.45679	0.00812574
59	An	0.488789	0.01837	0.492209	0.0181526
60	Kxa	0.401542	0.00846377	0.401542	0.00846377
61	Har	0.415254	0.00854252	0.415254	0.00854252
62	Sln	0.412338	0.00888534	0.412338	0.00888534
63	Chu	0.42236	0.00920464	0.42236	0.00920464
64	Kor	0.416459	0.00938177	0.416459	0.00938177
65	Arw	0.523443	0.0159921	0.521302	0.0155422
66	Pan	0.508681	0.0141445	0.502716	0.0141908
67	Etr	0.391608	0.00965515	0.391608	0.00965515
68	Yur	0.513513	0.010204	0.513513	0.010204
69	Jap	0.482684	0.01583	0.493084	0.0137015
70	AuA	0.393258	0.0164531	0.394539	0.0157848
71	Gcu	0.494226	0.0114692	0.508038	0.0117535
72	Kus	0.497487	0.0106403	0.497487	0.0106403
73	HM	0.428571	0.0136582	0.426631	0.0139059
74	TK	0.397062	0.0141073	0.404676	0.014729
75	MGe	0.449438	0.0149874	0.463169	0.0150922
76	Man	0.476684	0.0173285	0.474495	0.015968
77	Mos	0.449275	0.0111539	0.449275	0.0111539
78	Mus	0.478416	0.0126482	0.47458	0.0122284
79	Sad	0.410448	0.0112262	0.410448	0.0112262
80	LV	0.458763	0.0112822	0.458763	0.0112822
81	Mab	0.435897	0.0114625	0.435897	0.0114625
82	OM	0.444264	0.0160603	0.436164	0.0157308
83	Tot	0.395295	0.0125032	0.395295	0.0125032
84	Fur	0.466667	0.0114713	0.466667	0.0114713
85	Yuc	0.481203	0.0114853	0.481203	0.0114853
86	Ban	0.446541	0.0116307	0.446541	0.0116307
87	Had	0.483568	0.0120556	0.483568	0.0120556
88	Tun	0.511628	0.0121938	0.511628	0.0121938
89	LSR	0.413174	0.0173974	0.413445	0.0166147
90	Zam	0.51049	0.0127237	0.508865	0.0125606
91	Mat	0.42381	0.0123295	0.429718	0.0127245
92	CSu	0.482517	0.0157265	0.479452	0.0158081
93	Ela	0.441624	0.0123768	0.441624	0.0123768
94	Jiv	0.484051	0.0132037	0.490004	0.0133808
95	Cho	0.50625	0.0160433	0.500728	0.0155483
96	Chl	0.432258	0.0128832	0.432258	0.0128832
97	Sul	0.483585	0.0131467	0.483585	0.0131467
98	Cah	0.42424	0.0134748	0.42424	0.0134748
99	Mun	0.465385	0.0134748	0.465385	0.0134748
100	Krd	0.45553	0.0136004	0.446853	0.0141396
101	Chq	0.542254	0.0135537	0.542254	0.0135537
102	Kad	0.526012	0.0136004	0.523429	0.0142548
103	Knm	0.476275	0.0137751	0.476275	0.0137751
104	Bar	0.472222	0.0152618	0.460097	0.0150199
105	Laal	0.458333	0.0139284	0.458333	0.0139284
106	Ton	0.396907	0.0140228	0.396907	0.0140228
107	Nat	0.452174	0.0140573	0.452174	0.0140573
108	Sha	0.465241	0.0142825	0.465241	0.0142825
109	Ber	0.497238	0.0143163	0.497238	0.0143163
110	Nam	0.497238	0.0149621	0.486699	0.0149039
111	Cof	0.459259	0.0147417	0.459259	0.0147417
112	Tuc	0.549645	0.0180299	0.541962	0.0175703
113	Tru	0.47076	0.0147937	0.47076	0.0147937
114	Car	0.518397	0.0170015	0.519599	0.0168829
115	Chi	0.486071	0.0181813	0.490098	0.0177209
116	Jab	0.504639	0.015004	0.504639	0.015004
117	Cam	0.467391	0.0150355	0.467391	0.0150355
118	TAP	0.467532	0.0180647	0.465522	0.017923
119	Kom	0.415802	0.015101	0.421197	0.015101
120	Cmu	0.435065	0.0151101	0.435065	0.0151101
121	Ata	0.402439	0.0152045	0.402439	0.0152045
122	Cnd	0.459459	0.0152247	0.459459	0.0152247
123	Ira	0.516854	0.0152948	0.516854	0.0152948
124	Wao	0.551913	0.0153196	0.551913	0.0153196
125	Zap	0.546429	0.0180829	0.528233	0.0171929
126	Cht	0.423495	0.0153893	0.423495	0.0153893
127	Kwz	0.54386	0.0154181	0.54386	0.0154181
128	Aik	0.486784	0.0154181	0.486784	0.0154181
129	Kpx	0.530612	0.0154181	0.530612	0.0154181
130	CW	0.44	0.0156293	0.435994	0.0165642
131	Ito	0.485356	0.0156293	0.485356	0.0156293
132	Tac	0.542187	0.0164328	0.553023	0.0162215
133	May	0.392217	0.0169066	0.388936	0.016954
134	Tol	0.368852	0.015825	0.368852	0.015825
135	Teq	0.451901	0.0172788	0.451901	0.0172788
136	MZ	0.381684	0.016006	0.393128	0.0160929
137	Pae	0.421677	0.0160433	0.421677	0.0160433
138	War	0.535783	0.0160752	0.535783	0.0160752
139	Mov	0.449744	0.0164177	0.449744	0.0164177
140	Kri	0.507812	0.0164202	0.507812	0.0164202
141	Yuw	0.478586	0.0164256	0.478586	0.0164256
142	TNG	0.479167	0.0174867	0.488782	0.0174752
143	Cay	0.555944	0.0164328	0.555944	0.0164328
144	Yan	0.505747	0.0174471	0.50274	0.0173828
145	Mis	0.43662	0.016935	0.43662	0.016935
146	Teb	0.538922	0.018136	0.537713	0.0177417
147	Pia	0.515891	0.016953	0.515891	0.016953
148	Gua	0.448949	0.0173953	0.467363	0.0176353
149	Tar	0.523815	0.0171301	0.513305	0.0171301
150	Aru	0.527778	0.0181839	0.532933	0.0177899
151	Tor	0.443038	0.0174953	0.441056	0.0174787
152	Mon	0.504505	0.0173974	0.504505	0.0173974
153	Gap	0.419937	0.0173974	0.419937	0.0173974
154	Yrr	0.526316	0.0174649	0.526316	0.0174649
155	Ele	0.614752	0.0178114	0.612344	0.0178114
156	Sen	0.495652	0.0174953	0.496675	0.0175205
157	Sep	0.396396	0.0174953	0.407929	0.0175332
158	Sko	0.505495	0.0184465	0.506149	0.0181006
159	Ane	0.492308	0.0175095	0.492308	0.0175095
160	Bor	0.462231	0.0175709	0.460932	0.0177168
161	KY	0.441966	0.0175709	0.441966	0.0175709
162	Mrw	0.377622	0.0175709	0.377622	0.0175709
163	Lep	0.454545	0.0175709	0.454545	0.0175709
164	KF	0.513761	0.0175709	0.502014	0.0175709
165	Mol	0.5	0.0175709	0.5	0.0175709
166	Nim	0.41634	0.0184465	0.418907	0.0182276
167	Yal	0.464789	0.0175709	0.464789	0.0175709
168	LeM	0.551226	0.0175709	0.551226	0.0175709
169	LP	0.550725	0.018296	0.544415	0.0182418
170	Kau	0.493421	0.0177979	0.493421	0.0177979
171	TO	0.450534	0.0182464	0.454434	0.0181343
172	Kap	0.487047	0.0177979	0.487047	0.0177979
173	Len	0.464285	0.0178019	0.464285	0.0178019
174	Slv	0.507362	0.0179844	0.507362	0.0179844
175	Oks	0.482456	0.017988	0.482456	0.017988
176	Bos	0.538043	0.017988	0.53187	0.0180737
177	ES	0.534884	0.017988	0.532218	0.0181766
178	AP	0.529851	0.017988	0.529851	0.017988
179	PY	0.438853	0.0179904	0.445659	0.0179904
180	Hui	0.536156	0.0184324	0.540451	0.0182987
181	Tau	0.491525	0.0180829	0.491525	0.0180829
182	Urr	0.533333	0.0180829	0.533333	0.0180829
183	TuK	0.585366	0.018136	0.585366	0.018136
184	Kiw	0.583011	0.018136	0.580997	0.0182354
185	IG	0.565046	0.0185337	0.565046	0.0185337
186	CN	0.427646	0.01822	0.424112	0.01822
187	Ank	0.548673	0.0182239	0.548673	0.0182239
188	Kwe	0.461538	0.0182464	0.478533	0.0182464
189	Bur	0.514851	0.0182464	0.514851	0.0182464
190	Xin	0.492647	0.0182608	0.492647	0.0182608
191	Yrb	0.591549	0.0182786	0.580897	0.0182786
192	Dag	0.530201	0.0182786	0.518921	0.0182971
193	Pui	0.423885	0.0183497	0.423885	0.0183497
194	Ijo	0.56129	0.0187216	0.559461	0.0186881
195	Nad	0.365325	0.018445	0.365698	0.018445
196	Yaw	0.5	0.018415	0.502712	0.018415
197	EGB	0.611741	0.018415	0.611741	0.018415
198	Snt	0.503623	0.0184465	0.509316	0.0184465
199	Hua	0.465777	0.0185678	0.465777	0.0185678
200	Cui	0.516432	0.0186481	0.516432	0.0186481
201	GA	0.483271	0.018666	0.483271	0.018666
202	SAn	0.545259	0.018666	0.545259	0.018666
203	Yel	0.43913	0.0186706	0.43913	0.0186706
204	Kwa	0.563218	0.0186935	0.563218	0.0186935
205	Was	0.565056	0.0187052	0.565056	0.0187052
206	Mur	0.646552	0.0187067	0.646552	0.0187067
207	WP	0.518267	0.01887	0.504746	0.0188817
208	WF	0.392039	0.0187592	0.40364	0.0187714
209	Mar	0.514152	0.0192423	0.509446	0.0192168
210	Kay	0.451852	0.0189198	0.453345	0.0189198
211	Kam	0.557047	0.0189313	0.557047	0.0189313
212	MUM	0.422222	0.0194967	0.465061	0.0192543
213	GS	0.544108	0.0189313	0.536241	0.0190726
214	BT	0.442177	0.0189456	0.438528	0.0189456
215	Kuo	0.497717	0.0189456	0.497717	0.0189456
216	Sho	0.552486	0.0189514	0.552486	0.0189514
217	WBm	0.375	0.0191193	0.375073	0.0191027
218	EB	0.493617	0.0190899	0.497787	0.0190899
219	WBg	0.608247	0.019098	0.608247	0.019098
220	Tic	0.536424	0.0191075	0.536424	0.0191075
221	Slk	0.423077	0.0191076	0.423077	0.0191076
222	Tou	0.560694	0.0191801	0.560694	0.0191801
223	SoP	0.510638	0.0191949	0.518698	0.0191916
224	Sav	0.527273	0.019185	0.527273	0.019185
225	EBH	0.488979	0.0192423	0.488979	0.0192423
226	Kol	0.458093	0.0193236	0.453997	0.0193236
227	Mom	0.431917	0.0193236	0.431917	0.0193236
228	Bul	0.491722	0.0193236	0.494428	0.0193668
229	Kat	0.495868	0.0199296	0.495868	0.0199296
