# Supplementary material for: Languages in Drier Climates Use Fewer Vowels
Source: Front Psychol. 2017 Jul 27;8:1285. doi: 10.3389/fpsyg.2017.01285 (PMC5529419; doi:10.3389/fpsyg.2017.01285)
Supplement: Supplementary file 1 [file Data_Sheet_1.ZIP › SI/byregionbyfamily.xlsx]

## Sheet: byregionbyfamily
	medianvi	medianhum	meanvi	meanhum
Africa	0.464901	0.0150647	0.458966	0.0145367
Australia	0.435865	0.0109676	0.435026	0.0112912
Eurasia	0.415504	0.0110901	0.413452	0.0111526
NorthAmerica	0.433346	0.00904499	0.44006	0.0123577
Pacific	0.497334	0.0183326	0.49843	0.0181301
SouthAmerica	0.495868	0.0149233	0.490055	0.015679
