# Supplementary material for: Languages in Drier Climates Use Fewer Vowels
Source: Front Psychol. 2017 Jul 27;8:1285. doi: 10.3389/fpsyg.2017.01285 (PMC5529419; doi:10.3389/fpsyg.2017.01285)
Supplement: Supplementary file 1 [file Data_Sheet_1.ZIP › SI/codeused.txt]

## R packages utilized: ggplot2, stringr, betareg, ggmap, data.table


## Creating a map like Figure 1


p <- ggplot(vowelindexdata, aes(longitude, latitude))
world <-map_data("world")
figure1<- p + geom_point(aes(color = Humidity)) + geom_polygon(data = world, aes(x=long, y = lat, group = group), alpha=I(0.5)) + coord_fixed(1.0)


### Creating scatter plots like Figure 2


plotvi <-ggplot(vowelindexdata, aes(Humidity, `Vowel Index`))
figure2 <- plotvi + geom_point(aes(alpha=0.8)) + geom_abline(intercept= 0.376, color="red", slope=6.56) + theme_bw() + theme(legend.position = "none")


### Creating density distributions like Figure 4


figure4 <- ggplot(slopedata, aes(x=slope)) + geom_density(aes(group= Region, colour=Region, fill=Region), alpha=0.3)


### Creating a function to calculate the vowel index. This function can then be applied to the 
### column labeled “Words (concatenated)” in the vowel index data.


calculatevindex <- function(x) {
  
  vs <- str_count(x, "[ieE3auo]")
  phones <- str_count(x, "[ieE3auopbmfv84tdszcnSZCjT5kgxNqGX7hlLwyr!]")
  vindex <- sum(vs)/sum(phones)
  return(vindex)
}


### Creating a function to calculate vowel index but subtract coarticulated sounds based on ~ 
### and $ (See discussion in methods section)


calculatevindexalternate <- function(x) {
  
  vs <- str_count(x, "[ieE3auo]")
  phones <- str_count(x, "[ieE3auopbmfv84tdszcnSZCjT5kgxNqGX7hlLwyr!]")
  speciala <- str_count(x, "[~]")
  specialb <- str_count(x, "[$]")
  specialc <- specialb * 2
  specialtot <- speciala + specialc
  phonesadj <- phones - specialtot
  vindexalternate <- sum(vs)/sum(phonesadj)
  return(vindexalternate)
}


### Randomly selecting one member of each family, then conducting a regression of that 
### random sample’s vowel indices and humidity values. In this example the regression a linear regression
### is used. The same approach was used for beta regressions and logit regressions.


randomregressing <- function(x){
  
  oneperfamily <- vowelindexdata %>% group_by(wls_fam) %>% sample_n(size = 1)
  regressed <- lm(oneperfamily$`Vowel Index`~oneperfamily$Humidity) 
  rsquared <- summary(regressed)$r.squared
  pvalue <- anova(regressed)$'Pr(>F)'[1]
  interslope<- coefficients(regressed)
  results <- c(rsquared, pvalue, interslope)
}
newdata <- (replicate(1000, randomregressing()))
a <- t(newdata)
write.csv(a, file= "regressing1000.csv")


### Findings means and medians by family (or region)


dt <- data.table(vowelindexdata)
dt[,list(mean=mean(vindex), sd=sd(vindex)), by=wls_fam]
