# Supplementary material for: Languages in Drier Climates Use Fewer Vowels
Source: Front Psychol. 2017 Jul 27;8:1285. doi: 10.3389/fpsyg.2017.01285 (PMC5529419; doi:10.3389/fpsyg.2017.01285)
Supplement: Supplementary file 1 [file Data_Sheet_1.ZIP › SI/vowel index data.xlsx]

## Sheet: vowel index data
Language Variety	WALS family	Latitude	Longitude	Population	Vowel Index	Humidity	Mean Annual Temperature	Region	iso	Lateral Index	Rhotic Index	Nasal Index	Voiced Stop Index	vindex2(see methods)	Words (concatenated)
A_TONG	ST	26	93	10000	0.383673	0.0151367	24.4	Eurasia	aot	0.0326531	0.0612245	0.159184	0.0244898	0.415929	aN, aNanaN, na7ana7naNroNsaroNnimorotnak3i, k3ykh~3r3kpanCakkh~olth~3y, th~3ykereNkh~oroNnakh~alm3kren, m3k3rennakh~uNwath~3lapak, th~3lampakCak3w, CakuCakmuth~ay, muth~aipith~3n, bith~3nr3Nnuknath~3i, th~3yrai, rayraNsanaski, askh~uit3ypatal, ph~ath~alwalramhab3ri, habery~walpidanbimuN, bim3N
A53_BAFIA_RIKPA	NC	5	11.17	60000	0.494845	0.0171731	24.5	Africa	ksf	0.0515464	0.0206186	0.154639	0.0824742	0.494845	fo, b"ob"EumzEnbue*lteEnkokobuapwoptoNreisolinlEmad"ua*7Eluko*mnoxEnwowuyuNuos, NuesEi, E, olnu, nikgoubedonru5oi
A72a_EWONDO	NC	4	12	578000	0.370079	0.0171731	23.9	Africa	ewo	0.0393701	0	0.149606	0.0944882	0.370079	fwagbEodkwasmvunyinelekiEkob, nywalkivEstwaNloiscwesoNy3mboNwabEs3gnyuyenwogwuzu, soviantitiendimNgwagndoanzenkollucye, tutpkpamaNcwe
ABAU	Sep	-4	141.25	7270	0.461538	0.0175709	26.5	Pacific	aau	0.0549451	0	0.197802	0	0.461538	hakwehunkwehlomplin, monpileisnomnwohanopmaouhi5ohinenekasausanEihailaunwaktEeihuyamtnunalutu
ABAU_2	Sep	-4	141.25	7270	0.422819	0.0175709	26.5	Pacific	aau	0.033557	0.0671141	0.161074	0	0.422819	hahwonhroneyn, moneys, reysuwrsaneyainwohnownowmaohiniohoiow, inweyknenekasawnayssaneihamulowswaliralonuayklokrue, kworleeyhumeinyiayerkimnuwarawh, nayriwonuru
ABAZA	NWC	44	42	49800	0.380682	0.00821048	8.1	Eurasia	abq	0.0284091	0.0568182	0.0454545	0.0397727	0.424051	saraw3ra, baraSw~arazak"3Xw~baXw~3Cw"y$Xw~3spslaCw~alac"ac"labxy~3Cw~azy~Sy~abXw~3Cw"3Xw~al3mhalap3nc"ap3cbz3Sy~amqanap"3, maqagw~Cp3C"aC"a, Cw"aZw~rabaraaXarapsraXaramaraayaCw"ac3haqw"3mcaxw~awaq3aznataS"3cxy~3z
ABIPON	Gcu	-29	-61	0	0.561753	0.0114692	20.3	South America	axb	0.0398406	0.0378486	0.0717131	0.0796813	0.561753	hegm, kahekn, hegmCi, inaaogeaier, aitlatenlaregeneCioanermioalenoaieteg, kataeteg, neoapaoahipetaeteghakam, panaaoelag, halagelerk, halagoaig, paheaoigahaor, pinkepagkaoeahaCkeitetegeoe, etegapa5ige, emaketalkatagaoaCienaCaCaq, pigaoeleoketeapakenkahateaCiCaoel, eoanka5am, etaeg, aharoag, atagarogena, eonoahipaC, oaqaarai, akaCaC, aoaham, egaCaham, egaCalaCaoa, apaganeg, aCao, iria5a, a5iaC, ana…
ABKHAZ	NWC	43.08	41	152740	0.371795	0.00726891	12.7	Eurasia	abk	0.0320513	0.0641026	0.0448718	0.0576923	0.414286	sarawara, baraSw~araak"3, acw~3Xw~bawaXw~3ps3clac"ac"labxy~3cw~aSy~abaXw~tw"3Xw~al3mhala, blap3nc"axap3cb3zSy~amx3nap"3gw~3gw~acw"aZw~rabaraharapsraaramrayacw"ac3xahw~mcaSy~xac"xznaC"axy~c
ABNAKI_WESTERN	Alg	44	-72.25	14	0.444882	0.00677433	5.3	North America	abe	0.0314961	0	0.125984	0.145669	0.46888	niagiagiona, nionabazegw~en, negw~ecinizbemozowinnonamasalemosakemo, kemoabaziwanibagw~madagenbagakanoskanaskanotawagw~sizegw~col, colakibidilalokedegw~eld, elcidodosskw~engogadosmibazobidebestamasi, nodamacinabaji, nawagizosalakw~anebiasenskw~edaowd~isizwacobesantawsk$iwizw~ogan
ABUA	NC	4.91	6.69	25000	0.53125	0.018374	26.7	Africa	abn	0.0390625	0.03125	0.179688	0.015625	0.53125	m3nEiornin3ialenEExoxoreniozu3balokpoEberiekpe8ienizonolEiEnemekumE83xExpuxolm3nnExEnmuxtuerumu8ioEmumE8ixixEn3EnetenE8uxulE8ien
ABUI	TAP	-8.25	124.58	16000	0.486111	0.0180647	24.2	Pacific	abz	0.0185185	0.0277778	0.0972222	0.0740741	0.486111	nukuayokuama, amakangafukaibikiang7batatalakulwehetaipaha7muktaweitieng bikataminfataweititaleifita7babuktaraihiangtomibukherei, da nereimahiamongmewarifiryeviarasafoko, safoka telesingbuku watikatungtamavemiditifa, tofa tifatane
ABUI_ATIMELANG	TAP	-8.25	124.58	16000	0.450292	0.0180647	24.2	Pacific	abz	0.0584795	0.0292398	0.181287	0.0409357	0.450292	nukuokiafukaybikEN, bikEliyEriatanoposiNnewalnanEtEpayneyataniyEn, nENnamuNfalnEtiNnalifibnabaleybukunataNnotukbudhalal, yEnimoNnamE7warifur, furihiya7wiaralela7lomaakunitifananE7
ABUI_MAKADAI	TAP	-8.25	124.58	16000	0.459627	0.0180647	24.2	Pacific	abz	0.0434783	0.0248447	0.142857	0.0434783	0.459627	nukuayokuafukaybikENbata7talanEkulwEtaypa7naweyataniyaNnaminnawEt, nawEtinalifilnababunataNnEtikbutEnimonitiyayuwEr, uwariferi7yawiara7laqEbukudaLElatuntamafihananE7
ABUI_TAKALELANG	TAP	-8.25	124.58	16000	0.519048	0.0180647	24.2	Pacific	abz	0.0619048	0.0238095	0.0904762	0.0619048	0.521531	wikupoi, boto tomoodioronu mioyoitai bikilofuoto, tolobikaoNfalmoku, wilmokilokuyobitaikusiNbikofumiodokunlolomokoNhowatiomurmoyolmaokiloifiraihomipoNwoloNoifuibuibw~okotokotooholyaNhuimoyowado, hal lokuhapikoi botorido, riado
ABUL	Krd	11.25	30.67	4410	0.41573	0.0136004	26	Africa	hbn	0.0786517	0.0393258	0.157303	0.174157	0.435294	5iNaanaNagw~odipporamgw~iTigw~um, gumNing3nd~EgElgw~arEgEnigirnaNinluy, luyadilgEnigayladungaNatdiN3lalrko, lurkodigoduawE, lawEgw~iyigw~aNdiNgw~ayilaNinluromNawg3doligadaylEng3lEygi5aduiyaNiri5
ABUN	WP	-0.5	132.5	3000	0.380952	0.0189534	24.4	Pacific	kgr	0	0.047619	0.166667	0.178571	0.4	jinanmendikweyebogend~arkw~edadegitgrogwembosy~imdamejamkw~opmakamSurosbanbonorusEsbegum
ACEH	An	5.5	95.5	3500032	0.515695	0.0183404	26.4	Pacific	ace	0.0403587	0.0358744	0.139013	0.0852018	0.515695	longoto, togeuto5oe, to5oesoduwoureureN, owo7euN7otosEegutEebo7, bo7 oyEeonuletdorohtuleuNgeuli5euN, pu5euNmotoidoNgigoediloh, lidohteuot, tuotToroeobin, tE7oteTepolon, NieNdeuNo, leuNomotemoto uroebintoNbotEeopuiTuroNgunoNmolompeunoh, troeboronon
ACHAGUA	Arw	4.42	-72.25	250	0.566038	0.016375	26.9	South America	aca	0.0330189	0	0.0801887	0.0660377	0.566038	nuyahiya, iyawayabakeZiCamai, CamahuConiwenaikubaiauliwiteniSihuba, aikubabanabaiiZai, iZanaiyahi, yahiCalawibatuidakuinaneyuZuikahiiniCalideiZakabaemimanaliyiinukaiwiasaliSiataiibaCiCai, Siyainihba, yahbaduli, awakakaSiamuiwali
ACHE	Tup	-25.25	-55.17	1000	0.5311	0.0150239	21.7	South America	guq	0	0.062201	0.062201	0.0478469	0.5311	Cojenajeetakra*miro*, brekoaCepirabaegik3w3raw3ra o7opirebu373, pira*ika*aCi*nabiCa*7a*p3ta, piwaa*7a*kberekmana, manaipoka*7a*p3a7at3kumeCa*we*du, wenomanoejokre373tata 3wat3373ita, bikatataapekua*7a*, kma7aCa*wa*e*bema, ye7ekreware, poub3kuap3re
ACHOLI	ESu	3	32.67	1197000	0.415584	0.0150058	24	Africa	ach	0.0454545	0.0324675	0.168831	0.0779221	0.432432	oninwonoCaloryodonoraCgw~ok5ogiyotoboka, potlo, odw~alramoCogotuN, gw~oroitwoNumloklapCoNCiNtunoCw~i5motonanowi5otobinoCaNlokolotw~apigwaN, kidimoCyogotdy~a worpoN5an5iN
ACHOLI_2	ESu	3	32.67	1197000	0.433962	0.0150058	24	Africa	ach	0.0377358	0.0314465	0.169811	0.0566038	0.433962	anyinwanaCiElariyodanorECguoknyuggiyatpot yatdElrEmoCogotuNitwaNumlaklEpCoNCiNtun koraCinymatonEnowinyo8obinoCiENlakalatwEpikidimaCyo matirigototiEnoopoNnyiEnnyiN
ACHUAR	Jiv	-3	-76	10620	0.483607	0.0152247	25.6	South America	acu	0	0.0245902	0.168033	0	0.489627	wi, wikiaameiti, ainictiximiar, himiarainc~namakyawa, taNku yawatemanumi, yuminukanuwapnump~aukunC, kunCantirikuwiSxi, hinuxi, nujinaiinai, iniaitikiSuwex, uwehmunc~uakapmutin, umutinxis, hisantukxaka, hakawinieca, cayayumikayaxi, hixinta, xintiamurakaSikak piyaku, pinkamuyamaramnar
ACHUMAWI	Hok	41.5	-121	10	0.457031	0.00723794	7.5	North America	acv	0.0703125	0	0.0820312	0	0.466135	itmi7ittuhamisha7aq, haqisalh~a7lamoki, jah3ma7mijaswo, as7~ujilapetoqoluji, i7muaXtijoje, alatipuwaisatasayame, yammiijaiple, ipliqoway, pullujil, ilh~i7citiwe, uwaXiss, osinimai7tew, owtewiumm, iu7munn, anjol, j7~uljamiqas, aSalistimallisitewaqomaxek7j3, maXu7saaXtukipalawi, Siweytiliqat3ke, sh~i
ADANG	TAP	-8.17	124.47	3000	0.476744	0.0180647	25.7	Pacific	adn	0.0523256	0.0116279	0.122093	0.0872093	0.476744	nualunamiabbEl7onytiti bEhE7uifitalopo7amu7uawEbEhE7ENwaiaimbuinawEhENtalEb, nalEb7E pElini, 7ewuduto7omna7dunu77alEpENmini7mafEdibsifuiawai, waise7burbinidil 7u7uwutuluhabara77aniN
ADANG_PITUNG	TAP	-8.17	124.47	3000	0.483444	0.0180647	25.7	Pacific	adn	0.0397351	0.0529801	0.145695	0.0794702	0.483444	nariaripirinu7alonamaobbalutti7bahuilfui7taropomu7afalavainamiNafiNalibuNaparihataNto7domurna7adunalapaNminhofadibiNfoiofoinsaburdoidiSponoafaNhabarani
ADNYAMATHANHA	Aus	-30.5	139.5	110	0.465116	0.00512534	19.8	Australia	adt	0.0775194	0.0310078	0.162791	0	0.48	Naini4aNalpulaupma4akaalpili, aLpiliyurawilkawitiatimukuyuriminayu5ty~uruyaliNamayaNkanakuinta, vitniyanayuntuaty~5aatlawiLty~amaramity~i
ADUMANIS_ULU_KOMERING	An	-4	105	470000	0.451389	0.018666	27	Pacific	kge	0.0277778	0	0.159722	0.0555556	0.451389	5o7nikusikomsoyXuoiwo7osukutubuluNbowo7XohtuhlonTupiNmotoiXuNiponmopuNutiti7hotiNinumlio7ondoNimotiXotoN%bintoNuoybotuopuyXoNxoyodibiNiompoygoloX
ADYGHE	NWC	45.23	40.58	585500	0.370588	0.00911972	11.1	Eurasia	ady	0.0235294	0	0.0647059	0.0411765	0.422819	s3w3Sw~3z3t"w3c"3f3pc3Z3yh3c"3C3X3th~apC"3Sw~3L3q"w~3pS"h~3bZ3, bZaq"w~3th~ak"w~3mn3p3c3bz3gw~3L3gw~anj3bX"3th~amS"3Xw~y3Sw~3nL3w3nz3x3x3ntL"3nq"3k"w~3nt3X3Zyw$aw3ps3m3Zw~3maS"w~3q"w~3Sh~3C3Sy~3y3z, y3z3bzC"3c"3
AFADE	AA	11.33	15.33	5000	0.46789	0.0118932	28.3	Africa	aal	0.0458716	0.0275229	0.0917431	0.100917	0.485714	duaNuremufagdipanwagasikegeleuwahaNth~emeCecareth~areinth~igolnececeth~edemadegasoNoaluceselagehamehuftulokawfade
AFAR	AA	12	42	1806000	0.490132	0.0114311	27.3	Africa	aar	0.0460526	0.0427632	0.0855263	0.134868	0.5	anu, 3nuatu, 3tunanu, n3nuinki, iNk~ilamay, l3m3ysaXadatu, s3X3d3tukulunt~a, kulunt~3kuta, kut3inkaXE, iNk~3XEhada, h3d3ayufta, 3yuft3arab, 3r3bXabal, X3b3llafa, l3f3gasa, g3s3ati, 3tiint~isan, s3nmodina, modin3araba, 3r3b3gulubgaba, g3b3angu, 3Ng~utiroaXub, 3Xubabul, 3bulobiyrab, r3bEmEtaro, 3roXutuklEda, d3gira, gir3gita, git3XalE, X3lEbar, b3rXusba, Xusb3migaXa, mig3X3
AFAR_2	AA	12	42	1806000	0.518072	0.0114311	27.3	Africa	aar	0.0421687	0.0361446	0.0903614	0.114458	0.521212	anuatunanuinekinamayasihadatukulunkutainkaXXaTaayufg3lboab3lal3fagaseatiint~is3namodinaarabag3baangutirooXobeubuleober3beemetearoXutuktaleTagiragitaXaleb3raXusibamigaX
AFITTI	ESu	12.47	30.75	4000	0.447205	0.0136004	26.2	Africa	aft	0.0621118	0.0807453	0.161491	0.0745342	0.447205	andaarmakwi, wiaNgorsamakwul, wilNwunaSidaralaluwaalkoolEamagwurtun5orwaaNwaNwutaNgilolokwu5uNatakasEmari5daitiNili, narkidiluEtarnijimidiboNmb3rborimotirtuni5iriordoN
AFOA	TNG	-8.42	147.17	7000	0.566176	0.0174867	15.8	Pacific	ttd	0.0625	0	0.0845588	0.0294118	0.568266	na, nainu, nuinane, naneikoane, koneatoloai, atolowaigapila, kapitakovelaiateeate, enadevalupigotipe, kotsipeilivekeniabikepapitabe, vapenotoape, notoabaivigalatopute, kalaopueopipe, talatekimaulekw~aiananukavalanitakelui, laeelulaivatave, watiimuli, tuiipeevite, eviti3namikaniitavi, maiveguveteletai, kuvite
AFRIKAANS	IE	-31	22	7237060	0.337931	0.00817389	15.9	Eurasia	afr	0.0482759	0.0827586	0.144828	0.0551724	0.342657	Eky3io*sentw~emE*sfishontlEisbomblorfElblutbenhoriNoroxnestanttoNknihantborslev3rdriNksinhorstErf, dotx~ankomsonstErvat3rklipfurpatbErknaxfolnut, nuv3nam
AGARABI	TNG	-6.17	146	27000	0.587629	0.0164317	22.4	Pacific	agd	0	0.0721649	0.154639	0.0309278	0.587629	iyadaainoyariyanareaiyampatatariaucibiantumapiroyananinonaoneiniyaereaoofunomioiraasaanuyoinurabi
AGHEM_ISU	NC	6.67	10	26700	0.429907	0.0174789	22.9	Africa	agq	0.00934579	0.0186916	0.102804	0.0560748	0.446602	mo7bewuTibv~3ka7fuxukuNv3pdoNtuNis3wisoNnEmNu*kw~exetEmmu*ko7ozu7pf~obuc3si, sibotmw~itaivErE, vEr3colka7cugufiakizEt
AGHEM_WEH	NC	6.67	10	26700	0.413462	0.0174789	22.9	Africa	agq	0.00961539	0	0.134615	0.0480769	0.43	mo7b33wuc3bv~3soNka7fowkaNxopdoNtuNos3weisoNn3m5ikp~exeth~3mm3ko7zowkp~ub35is3, s3bEl3mmotaivotTika7co7f3k3zot
AGHEM_WUM	NC	6.67	10	26700	0.439252	0.0174789	22.9	Africa	agq	0.0280374	0	0.121495	0.046729	0.456311	mo7b3xawuc3xabv~3ka7fu7ukaNxodoNtoN7~los3wisoNnom53kw~exetomm3ko7zupubuozusa, sab3lamu7utiaw3nTikw~a7co7loefuoz3n
AGHU_2	TNG	-6.17	140.17	3000	0.528736	0.0189198	26.6	Pacific	ahh	0	0	0.091954	0.16092	0.528736	nubunugufasikeokuomuyaNgiaNgukesaxexago*bigikiomogomagabedo, bodoeteoxdaxsowooxoioya*womi*fi
AGI	CSu	4.75	29.75	70000	0.482517	0.0157265	24.7	Africa	mgd	0.013986	0.0839161	0.0839161	0.104895	0.511111	mamiamaaloairridedrkebikocacw~ainikarikw~akw~oyibimikomvosiladrakayadribakaribaumvund~raariodraada, arikitubibiicw~ikuniNw~aasipati, pavokw~eniNg~acikudiru
AGRA_GUJARI	IE	27.18	78	992000	0.4	0.0110403	25.6	Eurasia	gju	0.0166667	0.0583333	0.133333	0.0583333	0.432432	ma*i*t3mh3mekh~domanosm3Ch~ikut3rukh~p3t3kh~alLouh3disiNgkana*kh~nakh~d3*ntjibC3tipidh~Ekh~sunm3ran3suraZtar3panip3t3ragrarath~n3wa*na*
AGTA	An	17.97	121.83	780	0.442529	0.0182356	26.7	Pacific	agt	0.0344828	0	0.155172	0.132184	0.442529	iyokikoikitamtatakdoyduwotoloyikanotukutukoyudontobbitdogotulaNboNboNmotoiguNNiponhilotudkomotsusuogoluminummo7itomodoNogbitwondonumbotuopuydolanbogetoyhiklommoponnubaguNogan
AGUACATEC	May	15.42	-91.33	18000	0.356589	0.0169066	12.4	North America	agu	0.0723514	0.00258398	0.0930233	0.0361757	0.358442	inaS, e7u7o7e7xacna7xmb"ikiltirkunala7xunkobnimnim tqaniltalkoCkSnanyaxwunakk3yC"ulC"i7k"uSce7ixSaqtaklxalk"ok"ilc"umlCibaxaSC"elbaq%manteka7xoxtuk"xe7Si7ilSi7ilwi7SCinCiwucu7xu7ci7e7aq"pak"q3nC"ekq"abk"ulqulim%alma7C"oC"tk"axlenwanCi7onilwitCumwitenkimkimse7xiCinSiky~7inSonkulkoyk"olCiksawaq"e7 cacalq"exSawC"umla7abalk"ubcamlik"C"oC"sbaq"sibq"aq"caxna canq"ab be7wucky~3qCaSq"ansaqq"eqlaq"balcala…
AGUACATECO_AGUACATAN	May	15.42	-91.33	18000	0.348285	0.0169066	12.4	North America	agu	0.0633245	0	0.0949868	0.0501319	0.351064	inaNo7xexi7, nokSna7mb"i7kiky~eqilwi7 nin, teC ninxunkob"nimnim tqanxuySnanyaxnaqkayC"utSwitk"uSce7ixSaqtaqltex, Sk"omlex, c"umlCib"axCiC"b"aq%manteka7k"olob"tuk"xe7Si7ilSi7wi7SCinwicxu7ci7e7aq"pak"aqanc"ekq"ab"k"ulqulim%alma7T"oT"xob"i, k"axab"axc"i7ilb"itil, b"itwitkimb"iy, kimsaiCinel tky~ax, el litpixx"onsaxkoylk"olCTiklaqalq"exSawT"umla7ab"alk"ub"samlik"T"oT"sb"aq"sib"q"aq"caxok q"aqlb"e7wic…
AGUARUNA	Jiv	-5	-78	53600	0.484496	0.0127244	25	South America	agr	0	0	0.153101	0.0368217	0.484496	wiame*iihu*, hu*hu*au, awi*ya*yaki, yawa*hi*acaaSibakiCikhimanmunesahammanCuC, pipiCnu*waaiSmanaencnamakCinkiya*wa*temanumiaha*kdukakankapsaepe*duwapne*he*numpaukunCkuntuha*mnuhin%kaCuuhuku*he*intaSbukkuwiShinuhi*wenudaiidainanCikdawetikiSuwehkuntuhpihananentaiakapumuyuesawaina, diandeka, yaCame*akanuhamouyukumananamawekagatan, minitepeekemasu, amatueca*nantuyayayumiyumikayakayamnunkayuhankimbuku…
AGUARUNA_2	Jiv	-5	-78	53600	0.465839	0.0127244	25	South America	agr	0	0	0.149068	0.0621118	0.465839	wiam3ibakiCikximaNa3ncnamak, namakayawat3madukaduwapnumpaukunCikuwiSxiduxi, nixidaiidaiuw3xd3ts3p, muncuakapumutditantutb3s3tminit, tatyayayumikayaxixintakaSiyamaxamda, na
AGUL	NDa	41.75	47.67	29300	0.364929	0.00676271	3.5	Eurasia	agx	0.0379147	0.07109	0.0521327	0.07109	0.388889	zunwunxinsadq"X~ud, XudidEmi, armibaluX, C"Eky~Xuy, tulanEtdarc"ab, p"X~aZXam, q"adiq"i7irk, yirkk"arCiwur, yaburul, ilquq, qw~Eqw~silEb, sElEwmEz, mizq"aq", q"w~aq"w~XilmuXurlEk"y~uXasagw~ask"is, k"Esargis, adEsraXXX~ar, XX~adxEd, SErXw~anc"asuisw~, XiSac"ar, ac"ufc"ayif, c"EyErtur
AHOM	TK	26.98	94.63	0	0.351648	0.0127874	23.8	Eurasia	aho	0.032967	0.032967	0.175824	0.0549451	0.372093	kaurawswaNplamabaulitdukkh~awtadaNkh~rewlinmiuktap5intaymadawnamrin, inph~aytaNph~u, dwaykh~in, kintim
AHTNA	NDe	62	-145	80	0.408696	0.00510713	-3.8	North America	aht	0.0695652	0	0.147826	0.0869565	0.408696	sinennEnec"iLnadenEba7Liya7bElt"an"tadelc"endecaxnEqcisXucula7Got"labazet"nanEnnikcaanisason"tubEsqon"teneceLtecLetq"adidizi
AIHUI_MANCHU	Alt	50.25	127.5	20	0.485149	0.00655827	0.8	Eurasia	mnc	0.00990099	0.019802	0.128713	0.108911	0.49	bi, beSibo, mo3mk3N, 3mk3njo, jiniamanimaxainoxofodoXoNabdaxa, abdaXsogo, sokoseNen, sENEngiriNi, giraNeSigiaSanyac3ovurovex3, v3ix3tugiangalatuNufoXoNsauv3, sovdonj~ibuCi, buCejiSunuSZ~ga, uSkamuk3, mug3v3x3yaxaElindovureg3vu, govo
AIKANA	Aik	-12.67	-60.67	180	0.486784	0.0154181	22.4	South America	tba	0	0.0594714	0.0726872	0.0418502	0.501134	hisa, sahi*8asatehibakaritaraibarihinahamaita8aka, takaamemeatukatj~ab3ju*peisie*, m3jdetj~akure8aa*tipijamami*ja*rj~yak3jwe8a*w, diwidj~diZi8a*piedudueduduje*, 5e*i*zu8a*jri8um3*jk3jdewi*jdiji, Ziji, Zitinu*pani*8u*mukana*wa*wamu*jwaruirid3jr3car3mu*inetapa5enu*, nu*jaCeCy~7i*tikh~ikhy$7iirihukawkawapaanapaarjoawa*hime*tasu*Cawwaretidiriewarj~ihibakj~a*jederine7ija, Zajite, ZitehanehanehaZihanun…
AINU_ASAHIKAWA	Ain	43.77	142.37	10	0.448052	0.00763336	6.5	Eurasia	ain	0	0.0779221	0.136364	0	0.448052	ku7anie7anianokaysineptupaynucepsetaurkinihamkapkemponekirawkisarsiketunimakparunpekokatekpenramrakunukarnurayekcupnociwwakasumaaperunupurikunesiknoasirre
AINU_BIHORO	Ain	43.82	144.1	10	0.458065	0.00763336	6.3	Eurasia	ain	0	0.116129	0.103226	0	0.458065	ku7anie7anianutarisineptupaynucepsitaurkinihamruskemponekirawkisarsiketuimakparunpekokaparatekrerarrakunukarnurayekcuprikopwakasumaaperunupurikunesikasirre
AINU_HIRATORI	Ain	42.58	142.13	10	0.452381	0.00763336	7.1	Eurasia	ain	0	0.0714286	0.125	0	0.452381	kanie7ania7okasineptupaynucepsetaurkini, cikunihamkapkemponekirawkisarsiketunimakparunpekokasapaparatekpenramhuypekunukarnurayekcupnociwwakasumaaperunupurikunesiknoasirre
AINU_HOROBETSU	Ain	42.42	141.1	10	0.448864	0.00763336	7.6	Eurasia	ain	0	0.0681818	0.125	0	0.448864	ku7anie7ania7okaysineptupaynucep, ci7epsetaurkicikuni, nihamkapkemponekirawkisarsiketunimakparunpekokasapaparatekpenramkinopkunukarnurayekcupnociwwakasumaaperunupurikunesiknoasirre
AINU_KUSHIRO	Ain	42.98	144.38	10	0.45098	0.00763336	5.7	Eurasia	ain	0	0.0849673	0.117647	0	0.45098	ku7anie7anici7utarisineptupaynucepsitaurkinihamkapkemponekirawkisarsiketuimakparunpekokatekpenramrakunukarnurayekcupnocuywakasumaaperunupurikunesikasirre
AINU_MAOKA	Ain	47.05	142.05	10	0.465517	0.00763336	2.4	Eurasia	ain	0	0.0747126	0.103448	0	0.465517	anokay, co7okaye7anianokaysinehtuhaynucehsetauriki, rasiniyamrus, kahkemponikirawkisarasiketupuyimahawkuysapatehramurakakunukaranurayehcuhketawahkasumauncirunupurikunesitenoasirire
AINU_NAIRO	Ain	45.39	141.06	10	0.463277	0.00763336	5.6	Eurasia	ain	0	0.039548	0.112994	0	0.463277	anokay, cokaye7anianokay utarasineptupaynucepsetatasiniyamtus, kapkemponikirawkisarasiketupuyimakawkumsisapatekrankateputkunukaranutayekcupnociwwakasumauncitunupurukuneesikaneasirite
AINU_NAYORO	Ain	44.35	142.46	10	0.451613	0.00763336	5.7	Eurasia	ain	0	0.0903226	0.122581	0	0.451613	ku7anie7anianokaysineptupaynucepsetaurkinihamkapkemponekirawkisarsiketunimakaw, parunpekokatekrerarrakunukarnurayekcupnociwwakasumaaperunupurikunesiknoasirre
AINU_NIIKAPPU	Ain	42.37	142.32	10	0.449102	0.00763336	7.4	Eurasia	ain	0	0.0718563	0.113772	0	0.449102	ku7anie7anici7okasineptupaynucepsetaurkicikunihamkapkemponekirawkisarsiketumimakparunpekokasapaparatekpenramhuypekunukarnurayekcupnociwwakasumaaperunupurikunesikasirre
AINU_NUKKIBETSU	Ain	42.66	142.27	10	0.449102	0.00763336	6.8	Eurasia	ain	0	0.0718563	0.11976	0	0.449102	kanie7anicokasineptupaynucepsetaurkicikunihamkapkemponekirawkisarsiketumimakparunpekokasapaparatekpenramhuypekunukarnurayekcupnociwwakasumaaperunupurikunesiktenoasirre
AINU_OBIHIRO	Ain	42.92	143.2	10	0.45679	0.00763336	6.5	Eurasia	ain	0	0.0864198	0.123457	0	0.45679	ku7anie7anianutarisineptupaynucepsitaurkinihamkapkemponekirawkisarsiketuimakparunpekokapakeparatekpenramrakunukarnurayekcupnociwwakasumaaperunupurikunesiknoasirre
AINU_OCHIHO	Ain	46.92	143.09	10	0.465517	0.00763336	2.6	Eurasia	ain	0	0.0689655	0.109195	0	0.465517	anokaye7anianokay utarasinehtuhaynuci7epsetarasi, urikiniyamkahkemponikirawkisarasisetupuyimahawkuysapatehramhuykunukaranurayehtonocuhketawahkasumauncirunupurikunesistenoasirire
AINU_OSHAMAMBE	Ain	42.51	140.37	10	0.451429	0.00763336	8	Eurasia	ain	0	0.0685714	0.125714	0	0.451429	ku7anie7aniku7ani utarsineptupaynuci7epsetaurkicikunihamkapkemponekirawkisarsiketunimakparunpekokasapatekpenramkune huypekunukarnurayekcupnociwwakasumaaperunupurikunesiknoasirre
AINU_RAICHISHKA	Ain	49.07	142.03	10	0.47	0.00763336	0.5	Eurasia	ain	0	0.075	0.105	0	0.47	ku7ani, anokae7anianokayahcin, co7okayahcinsinehtuhaynucehsetarasiniyamkahkemponikirawkisarusisetupuyimahawkuysapaparakitareraruurakakunukaranurayehtonocuhketawahkasumauncirunupuruukuran, kuneesistehasirire
AINU_SAMANI	Ain	42.13	142.93	10	0.446429	0.00763336	7.1	Eurasia	ain	0	0.077381	0.119048	0	0.446429	ku7anie7anici7okaysinepcupaynucepsitaurkinihamkapkemponekirawkisarsikecuimakparunpekokapaketekpenramrakunukarnurayekpeker cupkamuynociwwakasumaaperunupurikunesiknoasirre
AINU_SARU	Ain	42.5	142.01	10	0.4875	0.00763336	7.4	Eurasia	ain	0	0.075	0.11875	0	0.4875	kuanieanieciokasinetuainucepsitacikunihamkamkasikekemponekiraukisarsiketumimakparunpetekrerarhuipekunukarnuisamektonociwwakasumaapecikusrunupuriancikarsikasirre
AINU_SHIRAURA	Ain	47.85	142.52	10	0.465909	0.00763336	1.6	Eurasia	ain	0	0.0738636	0.102273	0	0.465909	ku7ani, co7okaye7anianokaysinehtuhaynucehsetarasiniyamruskemponikirawkisarasisetupuyimahawkuysapaparakitaramurakakunukaranurayehtonocuhketawahkasumauncirunupurikuneesistehasirire
AINU_SOYA	Ain	45.52	141.94	10	0.460317	0.00763336	5.7	Eurasia	ain	0	0.0952381	0.0899471	0	0.460317	cokaye7anicokay utari, anokay utarisineptupaynucepsetaurkini, cikunihamkapkemponekirawkisarsiketuimakawkokasapaparatekrerarrakunukarnurayeksirpeker cupkamuyketawakasumaape, uncirunupurikunesikasirre
AINU_TARANTOMARI	Ain	46.86	141.97	10	0.48	0.00763336	2.4	Eurasia	ain	0	0.0857143	0.114286	0	0.48	anokae7anianoka utasineptupaynucepsetaurikiniyamrus, kapkemponikirawkisarusiketupuyimakawkuysapatekram, reraruurakakunukaranurayektono tonpiketawakasumauncirunupurikunesitenoasirire
AINU_YAKUMO	Ain	42.25	140.27	10	0.454023	0.00763336	7.7	Eurasia	ain	0	0.0747126	0.126437	0	0.454023	ku7anie7ania7okaysineptupaynuci7epsetaurkini, cikunihamkapkemponekirawkisarsiketumimakparunpekokasapaparatekpenramkune rakunukarnurayekcupnociwwakasumaaperunupurikunesiknoasirre
AISHUO_WA	AuA	22.32	99.59	805700	0.408	0.0127122	20	Eurasia	prk	0.008	0.032	0.152	0.032	0.435897	o7mai7Zi7ti7rapuika7so7si7kh~au7lh~akh~au7nh~amsi7aNruNZuZh~aukNaimuihrh~aNdakNoNtai7tomgaik, jh~akNh~iatZumhoiksiNaisim7uiNromgoNponbo
AJIE	An	-21.33	165.5	5360	0.503311	0.0150984	21.6	Pacific	aji	0	0.112583	0.0728477	0.0728477	0.517007	gogagarerakaruka*moe*wa*tauakuruke*deke*ka*ra*waraTugibode*piamakw~i*pawa*kurumebe a*nexara*mayakamarawa*yoru*pw~erememimaxaarawirarapeyake*morukayo, wye*gw~e*wabw~e*raridowone
AJYININKA_APURUCAYALI	Arw	-9.92	-74.53	4000	0.521739	0.0116868	23.9	South America	cpc	0	0.0772947	0.140097	0	0.524272	nakaeroka, irokaakaapaniapite, apitiSimaocine, niinCatoSimeSina, miSinairatonkiCe, Cikempita, kimpitaokikiriaikinene, niniyereto, yiritoakotiniirapanair5kem, kimotonkpokory~aimpokiroxi5amapia, avoantamiciriniriovakerari, ovakirari
AKAHA	Ijo	4.5	6.42	71500	0.543956	0.018374	26.7	Africa	ijs	0.021978	0.0549451	0.0989011	0.115385	0.585799	kiei, gb~oriyema*i*ko*Nonui*nd~iobiriikutE*tE* beriopurn~a*oduyaii*mgb$oikp~aluberitoruni*niaka, iye hEyaiElEi*mgb$elebarai*nd~owa*bayebouErina*ahEboiwurakuweime*ind~i, me*nd~iikp~utuhEnEitelihogiyo tund~uno*i*be*i*iwoErE
AKAJIMA_OKINAWAN	Jap	26.2	127.28	984000	0.474684	0.0158703	22.7	Pacific	ryu	0	0.0189873	0.21519	0.00632911	0.474684	waNyawatatiCitaCi%niNZiNiyuiNSiraNke, kihakaCipunicunu, CinimimimehanahaSibacuNSiteni, Cikimu, CimunumuNmiNkiCuNSinuNCoNtirapuSimiZiiSiSimiCiyamayurumiCakaimisaNna, noZi
AKARA	Aus	-24	136	2380	0.484127	0.00526473	22.4	Australia	aer	0.0952381	0.0555556	0.119048	0	0.544643	5intatiraariNk~ality~aaly~pilayinpairNaNk~unaily~aalNaalaant~ikaali5aamp~irailty~awulaty~aalimaa5ty~uariawuiluNk~i5akuraly~akw~aty~aaputaura
AKAWAIO	Car	6	-59.5	5350	0.524194	0.0160933	25.7	South America	ake	0	0.0483871	0.137097	0.0645161	0.528455	ur3am3r3ny~atiginn3azar3morokperoy3iedam3Ne7p3wotahienuennaemiyaeNene7edamatayab3w3isirigutunat3kwatu, pot3azaudaw3kgomam3ezag3
AKAWAIO_2	Car	6	-59.5	5350	0.5	0.0160933	25.7	South America	ake	0	0.0642857	0.164286	0.05	0.5	ur3anyatigiN3azar3ka7poNmorokpero, okpogoNayaNyarebip3m3N3p3panaenuEnna3aniemiyamanakereEnzhiedaeri7n3ye7n3Cirig3tunat3kabokeEwarb3emEnnakezEk
AKEI	An	-15.58	166.78	650	0.576271	0.0179533	24	Pacific	tsr	0.0451977	0.0225989	0.141243	0.0282486	0.576271	inauinikoinikaeseruakonakonaitakunimacibiriuutulaiauraunabenubenukaesuikalinamatalanisuakomemepaulimasusumapeunutalesiaronoamatemaemata alomacoewaesuleapusalapatibutiponiabuniisa
AKEI_PENANTSIRO	An	-15.6	166.8	650	0.582353	0.0179533	24.3	Pacific	tsr	0.0411765	0.0588235	0.117647	0.0117647	0.582353	inauinikoinikaoseruakonaimeremacibiriuutulaiaurauuriurikaesuiperomatanalusuakomemepaulimasusumapecimilesiaronoamatemaimatai alomacoiwaisuleapusalapatibutiponiparoparoniica
AKEI_TASIRIKI	An	-15.65	166.82	650	0.558621	0.0179533	24.8	Pacific	tsr	0.062069	0.0344828	0.124138	0.0275862	0.5625	inaunikonikaEseruamatibiliuutula7aurau ilebuuru7urikaesuikalnamatanansuakomemepaulimasusumapelEsiaronomatemaealomacoesuleamb~usalapatebutitaponiica
AKHA	ST	21.83	99.83	563960	0.360248	0.0136582	19.8	Eurasia	ahk	0.0248447	0	0.124224	0.0559006	0.442748	Nanotith~iny~ich~ohaNasyh$aa7khy$sh~Emoaboapabaxo7sy~hish~ayeu7ty~enabomy~any~7namEsh~3melakhy$cy~7la7atyh~esh~ach~aNdomogasyh$ila7naNmaagy~ity~uxh~alomicagamagody~ou7ty~i7sjy7tyh$Emy~aN
AKHVAKH	NDa	42.33	46.33	210	0.469388	0.00654398	0.4	Eurasia	akv	0.0857143	0.0653061	0.0530612	0.0530612	0.504386	dEnEmEnEuStiCEbEk"ida, k"EdaandE, Ek"w~aCuXa, CoXaXw~E, Xw~ayinac"iruSatL"a*dEqX~alu, XurahiniratL"iak"at"iha*dEk"EhamiXaCily~omic"inikw~a, muq"uXEtL"~a, XaZatL"o*rak"w~aritL~EtL~ic"arurutLa, LurutLaharigua*tL~u, a*tL~unutL~aitL"urutL~aEq"urutL~amiLic"w~ariLEniiC"a, c"abaC"ari, C"abECaratL~a, raLEEC"EdaC"i*dabEc"Eri
AKKADIAN	AA	33.1	44.1	0	0.492228	0.00519268	22.7	Eurasia	akk	0.0362694	0.0259067	0.124352	0.0466321	0.505319	anakuata, atininuiSten, iStetSina, SitaawilununukalbuupluisX~ugildudamuesX~emtukX~arnu, qarnuuznuinuapuSinuliSanubirkukX~atu, qatuirtukabatuSatuamaruSemumatutX~eXuSamSukakabumuabnuiSatuXuluSadumuSumalueSuSumu
AKKADIAN_2	AA	33.1	44.1	0	0.514286	0.00519268	22.7	Eurasia	akk	0.0342857	0.0171429	0.142857	0.0457143	0.520231	anakuata, atininuiStenuSinaawilununukalbuisX~umaSkudamuesX~emtuqarnuuznuinuapuSinuliSanubirkuqatutuluamutuSatuamaruSemumatukaSaduSamSukakabumuabnuiSatupadanuSadumuSu, liliatueSuSumu
AKKIN_CHECHEN	NDa	43.25	46.58	1486300	0.387097	0.00654398	11.4	Eurasia	che	0.0516129	0.0580645	0.083871	0.0967742	0.408163	soxo, Suvay, tX~ocx~a7gi7%adam, sagCapk3ZX~alimez3marx~3lx3c"okc"idEXakmaXlergbX~Ergmarcergmotgolk3naqdoXaXmalg3Xazeli 3damarX~sed3Xiq"erag, tarX~c"eneq"lambisavy~uz3nkerl3, c"en3c"e
AKLANON	An	11.58	122.33	116800	0.436782	0.0189104	27.3	Pacific	akl	0.0172414	0	0.109195	0.103448	0.44186	akuikawkitahisaxahdawahtawuhisda7ayamkutuhdahunpanitdugu7tu7anduxuNg~anmatailuNNipundila7alimahsusuatayinumkita7nakabati7matayabutbitu7untubi7batukaxayudaxangabi7ihbag7~uhNaxan
AKUNTSU	Tup	-13.1	-61.1	6	0.462366	0.0143315	23.5	South America	aqz	0	0.0215054	0.0752688	0.0430108	0.477778	onen, enekiCena*Nk~opkuitpitk3pg3pEppE7E73awCaapitEppapapa*mp~i7aya*ypokE*mki*akopbarubaru3k3gw~a7iotat
AKWA	NC	-0.25	15.85	24100	0.473684	0.0167561	25.3	Africa	akw	0.0105263	0	0.157895	0.136842	0.505618	Nanobisu, bisohogotoboNomv~and~ekodoloNoyesetw~esumy~onakudagaboNobogobeniNanw~aboyokawa, va5asemanz~iako
ALABAMA	Mus	32.33	-87.41	250	0.491736	0.0126482	17.7	North America	akz	0.0702479	0	0.0640496	0.035124	0.493776	anaisnaposnayaakinaksinasimankooyhalawaCafakato*kloCobabaskiCinofatayinanisatiLaLofosiifaiCaitohiLikCiasikCiafakCinipoLakh~aniCokfoninitokCiakakoCosilapiCihaCihisiisbaakohakCoitiLiibisaniiCokh~albiinatiiColaksiiyaksiiyiito*LpailbiikfinokbipisiConoskailopiiskoipakaCaLihiCahalosobalinoCiiliibiohapkawakaykaCiyaLiilabalaliCokolilokoliinkamankahasihoCiLiokioybatalisanCoihanionoliCisobotlitikbahistolib…
ALAMBLAK	Sep	-4.67	143.33	1530	0.364929	0.0174953	26.9	Pacific	amp	0.00947867	0.042654	0.165877	0.0805687	0.413978	naninomrEph~arhucip, hutsipyimaryElamyawunomomimrebatuamth~okh~ath~kh~ukh~upamth~oph~imyimb~olind~aNg~omniNg~awkh~usimoth~bisomtorkh~baNg~orth~iwapith~miNg~amwabotwokatinumbineyawamargu53rbukbamtaximkh~ath~yogoth~arkh~ominyibuNg~oth~yupat
ALAWA	Aus	-15.17	134.25	12	0.453901	0.0109676	27.4	Australia	alh	0.0496454	0.0851064	0.12766	0.070922	0.470588	Nina5aganaNaludy~ari5iyiakakurureruruwulerinkalawagulurguyumuguyurudy~eyelNkuyaNukulku5kayaty~aNalaty~iwunaruNukugutaruwupumagangutaruNitmdy~awari
ALBANIAN	IE	41	20	1841400	0.393258	0.0107165	14.8	Eurasia	als	0.0539326	0.0853933	0.0808989	0.0606742	0.393258	un3juneNedivet3, person, individpeSkTenmorrdru, pem3Tethe, flet3, kanatl3kur3, l3voreTakaSt, koc, hal3bri, boriveS, d3Tim, dorez3, kallisi, vrim3, filiTe, syth, Sikimhund3, nuhatye8Emb, 8Emb3zTuh3, t3 foluritTudor3, pun3tor, akrep, pyes3marryekraharor, Tim3lCipirye, got3Soh, Sikoy, v3 re, STuay, kuydesem, kuptojd3gyoy, m3soy, marr veS, marr layme, letravdes, Nordh, viSk, Suayviydyellilluj3gurndez…
ALBANIAN_GHEG	IE	41.33	20.83	1821480	0.37931	0.00800005	9.1	Eurasia	aln	0.0413793	0.0689655	0.0965517	0.124138	0.392857	un3yunenyidi5eripeSkqenmordru*flet3l3kur3gy~akaStbri*veSsyhund3dhambgy~uh3gy~u*dor3gji*m3lCigy~erbSofd3gy~oyvdesyak3dieLiLuy3gurzyarmkap8malnat3cit3riem3n
ALBANIAN_TOSK	IE	41	20	1841400	0.413333	0.0107165	14.8	Eurasia	als	0.0466667	0.06	0.08	0.0733333	0.416107	un3tinE53duvEt3pESkTEnmorpEm3flEt3l3kur3TEkaSt, kock3brivESsihund383mbTuh3Tudor3Toksm3lCi, jigErpiSohd3ToyvdEsviydiELuLuy3gurzy~arStEg, u83malnat3plot3riEm3r
ALEKANO	TNG	-6	145.42	25000	0.535354	0.016953	16	Pacific	gah	0.0909091	0	0.0959596	0.10101	0.535354	nezagezalezahamolosivelagahagalalilimazaagilaagupegolanihelisaagataagomulaagokalukenagenezalaomuvaagizaniaminamulunanaveanigavegilivehiliveavehosonohinagamigehanilogapoagokaholuguvai ivegosohaaguliza
ALEUT	EA	54	-166	155	0.482558	0.00521477	4	North America	ale	0.0232558	0	0.0988372	0	0.482558	tiNtxintumanataqanalaxanXaXi8aqaaykukituyaxahuliqaCXiamaxqaxnatutusi8aanXusinkixusiaxna, umsuCi8ixiCakaCiaXitaNaukututaasXahaqaaXa8as8ataNanuqixmaakalulkiXusiamaxCXataxa8aasa
ALGONQUIN	Alg	46	-77	1760	0.436937	0.00606666	4.3	North America	alq	0	0	0.166667	0.036036	0.442922	nikikipejiknijoawiakikonsanimoSikw~a, ikonsmitikanibiSSagaimiskw~ikanCekantawakSkinjikkiwanbitapijankitikninZtotoSkonminikw~ewabandantan, tawnipotagoSinkizisanagoCnipiasiniSkotemikanaZiwtibikaSkine, moSkineoSkiijinikazowin, inonzowin
ALLENTIAC	Hur	-33.48	-68.1	0	0.431818	0.00614836	16.5	South America	qbt	0.0340909	0.0227273	0.113636	0	0.431818	kukaCuCu, kunem, kuCalkayemenzuru, suruwazazathohoyeweSlakanealtermz, ltermstuSenanata5alpu3koykoyma5putuzakat, sakatSapmawe, maye, ikeytekta, Selukot, kot3kahatokok3tek, ktekne5etumtamaneuyakhene
ALSATIAN	IE	48.5	7.5	6324200	0.377622	0.00710502	9.8	Eurasia	gsw	0.027972	0.0909091	0.13986	0.048951	0.380282	ixdimireinscvei%personfeShuntlisbamblethitblu3tknox3oraunosconcuNknihontbruStlEv3rdriNk~3sEher3stErv3kum3sunStern3vos3rStanfirStrosbErinotneinom3
ALSEA	OC	44.67	-123.92	0	0.380623	0.00720822	10.6	North America	aes	0.100346	0	0.0622837	0.00346021	0.383275	qannixqanhaLqaaickit, xam7xeLkhicL3mcudaiscqax, cqe*xkoc, koxk"epauLaqusinpust3xqekusciyaLiyu, kayasiyuckw~aisalyust"hayaniyust", k"ikt3sin, kusnunhayust"t"3lilstilakayust"haqant"xus, kilautamt3mLkw~awkipilqo*t"hain, L3aisckuhask, qanwil, wulpickumlaLt"kiluk"iltk3lLc"is, Lkilit"ayaxalit"cki*ci, LowahayuqamLis, qeyspuusultast, sauLtLan
ALTAI	Alt	51	87	57400	0.386139	0.00371968	-2.3	Eurasia	alt	0.0693069	0.0495049	0.0792079	0.0594059	0.386139	mansanbisakikiZibalukitbittarakTalburaqtarasakmisqulaqqaraqtumCuqtilkoltaSburkinTuldustaSotToltinTaNa
ALU_MONO	An	-7.05	155.75	2940	0.57047	0.0191949	26.7	Pacific	mte	0.0939597	0.0134228	0.114094	0.0201342	0.57047	mahamaitakala, ele7aeluatioNianaau7auutulo7eulilimasinisumataNnamataleunihomeataimeluluateroroinonomatelaomabitobitoatelepausape, patuhelipo7aboihaolulea
ALUNE	An	-3	128.3	17200	0.560284	0.018768	24.6	Pacific	alp	0.134752	0	0.12766	0.0212766	0.568345	aualeiteesaluatamataianeasuutuloinusalalakw~elulitine loimatainuniemeibalasusulalekinumeselenemataluakemalekw~elebatuauwelalanemailenebelukenane
ALUR	ESu	2.42	31.25	1367000	0.436242	0.0156357	23.8	Africa	alz	0.0268456	0.0402685	0.181208	0.0738255	0.436242	aninwanaCiElariyodanorECguokyatobokedElrEmoCogotuNEitwaNumlaklEpCoNCiNtunoCwinymatnEnowinjodobinCiENCErupikidimaCwaN kor matidigotdiwuoropoNmanyiEnnyiN
ALUTOR	CK	61	165	25	0.399734	0.00402475	-6.4	Eurasia	alr	0.0903054	0.0278884	0.173971	0	0.407859	x3mm3x3tt3, turimuri, muruwwixutt3Naninmixxatinxaall3, alval7~inXopt3ly~7uamk3ka, N3nv3q3nnanNitaqn3meN3, n3smasniwl3ny~3mq3Xuyamtawil7~3nXuyamtawil7~3n3nn373nxalli, p3siqq3xilN3nm3m3ll3utt37utq3sikN3tw3tw3ttatqupilq3lx3nx3lx3nt3rx3t3r, kinuNimull3mulX3tX3mas73nliwliwr3nn3lN3nNuN3nx3tx3n, xalxatx3nk3twir, xetx3nlaw3tvilulN3nl3lalN3nXiN3tX~3mr3k3rN3nwann3lN3nyil3yilvax3lN3nx3tkalN3nN3ralN3nkax3sq3…
ALYAWARR_ALYAWARA	Aus	-22.5	135	1660	0.5	0.00526473	22.3	Australia	aly	0.0757576	0.0606061	0.106061	0	0.545455	a5intaatiraariNk~aarulaaylpaayinpaarNaNk~unaiylpaanNaalaant~ikaali5aamputailty~aaly~paty~aalimaaynty$uariawuuliaxirkaakuraly~akw~aty~aaputaura
ALYAWARR_MACDONALDDOWNS_ALYAWARA	Aus	-22.5	135	1660	0.503817	0.00526473	22.3	Australia	aly	0.0763359	0.0610687	0.10687	0	0.545455	a5intaatiraariNk~aarulaaylpaayinpaarNaNk~unaiylpaanNaalaant~ikaali5aamputailty~awulaty~aalimaaynty$uariawuuliaxirkaakuraly~akw~aty~aaputaura
ALYAWARRA	Aus	-22.5	135	1660	0.488636	0.00526473	22.3	Australia	aly	0.0454545	0.0738636	0.153409	0.0113636	0.491429	ayiNaNaaylaa5intaatirairpiNaariNkaarulaaylpaayinpaarkNaNkurnaiylpaartNaantikaalinyaamputaaylpaTaalimaaynTumaarimaabumaapiyaLimaiNki5aaynTarakwaTaapurtauraapurtaiNbaampi5airtn~ya
AMA	LeM	-4.17	141.67	480	0.567568	0.0175709	26.6	Pacific	amm	0.0630631	0	0.135135	0	0.567568	yo, yanono, nakoisiyati, tiwoiLaaluwauaniatonanakamiiyomoloamuiisaunanainosikokikalotumouloiwotomokitayuamolokisiyaLa
AMA_2	LeM	-4.17	141.67	480	0.534884	0.0175709	26.6	Pacific	amm	0.0542636	0.00775194	0.155039	0	0.534884	siasotiwenokaLaaLuou7ani7a7iwaaunako7mi7iamoraamu7iisaunaELikamunainonanoaLumanatuma7amoLoku77iwatEmoki7tahmoLayu7omoLoki7tonupoa
AMA_AFRICA	ESu	12.17	29.33	70000	0.441441	0.0135327	26.5	Africa	nyi	0.0765766	0.0630631	0.153153	0.0720721	0.441441	5alaarmbawadaN, wodaNsamaggilwinitoma, tumakwolumwili, wuliambigurSi5ogor, 5oworaNEamuduile, eleNildikwiyum, kwuyumaiyi, aijikaSi, kofurkamari5li, twiltoilE, tElEkin, killwe, luakwudo, tor5iNaNkworSilEboNmindr, midirmirbwirmEdEtwin, lowuma5uaika5EraNEr
AMAHAI	An	-3.33	128.92	50	0.560976	0.018836	26.5	Pacific	amq	0.0670732	0.103659	0.097561	0	0.560976	aualeekosaneruamansiaianoasurou7uwolaunohuirolalaloririirinama7airiniha7umeirimasusurohu7uwayunukeruponoma7ahokaumaroaeloha7urohaurolalairaloomole7ehoru7iro, horonala
AMAHUACA	Pan	-10.5	-72.5	520	0.456621	0.00964937	25.4	South America	amc	0	0.0319635	0.182648	0	0.460829	hunmin, miyanoku, nonravuxoCi, xonihinohiyaxipuhiSakaximiSaomanSopavinkivurorukinSutaxana, xovirantonkomukunCoCo, SoCitakahayakinhinh~ininkakinnahi, nokahixohi, vuhivariviSixunu, vakonh~mamankan, maSaSCihi, xuruvahinkarunnaha, maCiyamuvunaxanu
AMAIMON	TNG	-5.2	145.39	1780	0.494318	0.016953	26.2	Pacific	ali	0.0284091	0.0454545	0.153409	0.0681818	0.5	ENinENiiniNigEsik3kaElEkapak3rukusikagunuN3mumurakEsEkoarENzuarmomomEtanglik, mEtaNanagtaprekEmgetagag3ly~amunkiasgiigiumoponuaboy3g3sEpuruka, bEriNorEimakulaNetEkulisikw~akei, tapunim
AMANAB	Bor	-3.58	141.25	4420	0.459016	0.0175709	25.3	Pacific	amn	0	0.0655738	0.139344	0.172131	0.459016	kanekager, bigermuNusabagamaraNritafaNugnofugbusoggogmokugniNatutgofwagnenaguhigirahabroosuibufunsuwisinainigraunaiunehragba
AMARA	An	-5.67	148.5	230	0.558376	0.0175095	25.2	Pacific	aie	0.0304569	0.0456853	0.137056	0.0456853	0.558376	ioueNeiamkapso, kapukruootogououNaogouneekidakai uore, uoruorekulkuliootopogigiotelNe gudiometesNore kana kane vre kokNememe gudiolumekosio, nemNekatkateinreiloNomo, moneimeepitukeikiokumeiouekreNvilNoNuakNeserio
AMARAKAERI	Har	-12.5	-70.5	1910	0.415254	0.00854252	24.9	South America	amr	0	0.00423729	0.122881	0.105932	0.453704	nd~oonoro7nogCind~amb~otta7mb~igkuwawapugwamay, weymeymb~akuta, e7mb~a7wasind~akmimiwai7wakupiwapesodn~wakpowa7owa7idn~wano7waikuda, wikudawamb~a7wau7wame7mai7Ciawai7pe*7mb~uei7CiakniokpoSiokpowe7eywidn~ta7aknd~ag, waCiakwakupa, nd~umb~asiky~owend~a7wamb~ond~awand~ik
AMBADAIRU	Yaw	-1.75	136.25	10000	0.492188	0.018415	24	Pacific	yva	0	0.0625	0.257812	0.046875	0.5	nt~abojirubatanjianmakeemmanapakeamabupaeamarikoamamiatumbukamanemramananraenraranibkakaind~eumatummanaoramtanamunanitariwa5intame
AMBLONG	An	-15.52	166.97	150	0.556291	0.0179533	24.2	Pacific	alm	0.0397351	0.0662252	0.139073	0.0662252	0.567568	nauniopenruamaCeruamaCinaibiriuuturaoaiurinadaiefokariboromatanalsuund~umemebaoulumasusumamb~ekabarereukaroneamatkasuanalobitufatuamb~usailaliuliumobonece
AMBON_MALEIS	An	-3.83	128.17	245020	0.453202	0.018768	26.5	Pacific	abs	0.0492611	0.0295567	0.182266	0.08867	0.453202	betaosekatoNsatuduaikanandjiNkutupohondaoNkulidaratulan, tulaNtrompetkupiN, taliNa, taliNanmataidoNgigilidataNantaNansusulutuminoNliadeNarmatidataNmataharibintaNajerbatu, bidjiapi, aNosdjalaNgunuNmalamponobaru%nama
AMBONESE_MALAY	An	-3.83	128.2	245020	0.482517	0.018768	26.6	Pacific	abs	0.048951	0.034965	0.174825	0.0909091	0.485915	biaosekatoNsatuduaoraNikaNanjiNkutudaoNkulidaratulaNtaliNamataidoNgigilidataNaNsusuhatiminoNliad3NarmatidataNbint~aNairbatuapijalaNmalaNbaru%nama
AMELE	TNG	-5.25	145.58	5300	0.5	0.0164317	26.2	Pacific	aey	0.0769231	0	0.130769	0.0384615	0.5	isainaEkEosol, leislEisdolpamin3tEwEn, kana7kolatEfulidahiamEmEtEmaipEliakopsukgemamE7tam3lmEhoamboiw3mEnzaZi7aluviti7alibE, ampEhauniza
AMGOTRO	Sen	-3.58	141	1690	0.504717	0.0174953	24.7	Pacific	kbv	0	0.00471698	0.136792	0.216981	0.504717	ewo, eoteigoamano, Nguaduimbuyanindiadabonayabodoman3nomo, namonom t3bukuedakodoagemdakumbokedakumbakwadagutubuyabogemdatabudabodagemdawadatotokombadaombodoawegab3dak3butunuamendakuen3maikaibakodak3botoaratambodetamb3da
AMHARIC	AA	10	38	21820220	0.443396	0.0124186	21.9	Africa	amh	0.0433962	0.0490566	0.10566	0.090566	0.453668	3neant~3, anCia5ay3h, y3h3Cya, yaCman, 3n3manm3nd~3r, m3nd~3ny3l3mhulub3zu, ayaleand~hul3tt3l3k", talak"r3jimt3n3S, tanaSsets3w, w3nd~s3wasaw3fw3Sak"3malzafz3rak"3t"3ls3rk"3fitk"odas3gad3mat"3ntk"3bat3nk"ulalk"3nd~j3ratlabat"3gur, s"3gurwanajoroaynaf3nC"aaft"3rsm3last"3f3r3g3rgulb3t3jhodang~3tt"utl3bgub3tt"3t"ab3lan3k3s3ay3s3maaw3k"3t35amot3, ar3f3g3d3lawa53b3r3r3S35am3t"at3gad3m3t3k"3m3t"3, k"uC…
AMHARIC_2	AA	10	38	21820220	0.43125	0.0124186	21.9	Africa	amh	0.04375	0.025	0.1125	0.0875	0.43949	3neant~E35aand~hulEtsEwasaw3Sak"3malzafk"it"Elk"odadEmat"3ntk"End~joroanaf3nC"at"3rsm3lasgulbEt3jt"utgubEtt"Et"aayEsEmamotmEt"as"EhaykokEbwuhad3ngay3satnEngEdtEraralelitadiss3m
AMHARIC_3	AA	10	38	21820220	0.430939	0.0124186	21.9	Africa	amh	0.0497238	0.0220994	0.104972	0.0773481	0.435754	3neanta35aandhul3ts3wasawuSa, w3Sak3malzafk3t3lkod3d3mat3nt~k3nd~joroayn3f3nCat3rsm3lasgulb3t3Ztutgub3tt3taayas3mamot3m3tatehay, s3hay, taykok3bw3had3ngay3satm3ng3dt3raralet, lelitm3luadiss3m
AMI	Aus	-13.5	130	30	0.40625	0.0175197	27.7	Australia	amy	0.03125	0.08125	0.2125	0	0.416667	Na5ninaNaNkune5eNantimiyity~amity~irimtawarkalkalteripiri5purwurmuty~eNimiriyintirNaltiripiNkarnuNkuyiNiperetleka5merpene5ty~ipewutaNurwinyimi5NupelpekpiyayaNuyinka
AMO	NC	10.33	8.67	12300	0.449153	0.0149419	24.6	Africa	amo	0.0508475	0.0338983	0.135593	0.0423729	0.449153	mefearikrubanitboouCinaCafakpa, wakidanikuwulutufyizinimyinilenlunCarayazinsonyenlanzkuda, dakweiyinmintalalaparatikpesesa
AMONDAVA	Tup	-11.14	-63.77	83	0.555556	0.0149233	25.2	South America	adw	0	0.047619	0.116402	0.031746	0.564516	5ihenehena*neo5ipe7imo*ko*ipira5a5w~arak3ba3baka7apirab373ka*5a*atiana*miaakw~araap3*5a*aha*5a*ko*aenep37apoaka*ma*p37a37uepieke*numo*no*rurikw~ara5ah3tata7ia3h3aitatatapehea3b3tera3p3tu*na*haba5abahi*mp3ahuaera
AMOY_MINNAN_CHINESE	ST	25	118	48033100	0.454545	0.0149763	18.9	Eurasia	nan	0.0334928	0	0.0861244	0.0239234	0.5	gualigun, lanit, CitZi, nNlaNhikau7asat, satbuCh~iu7ahio7aph~ehuhui7, hiEt7~ikkutth~aukakhi*kh~aNbakCiuph~i*7ach~uikh~iCi7, ch~uiCi7kh~ath~au7uCh~iuhiNkh~am, liNpoNkua*coNlimkh~ua*th~ia*Silaith~ai7ioN, Zitth~auCh~i*cuiCioth~auhelosua*amSibuan, muaSinmia*
AMPALE	TNG	-6.75	146.08	2390	0.448718	0.0164317	16.7	Pacific	apz	0	0.017094	0.188034	0.0299145	0.448718	nkak3kanakwaingava7nahuwa7ua7mam3yasam3ngaz3wasaiyaiyaurangapahaya7mpaza, sahanayakanaz3hwanaharahat3mazamanamangameranyaham3hwanga, hwammaamnahenhwanpa7npe7npamapez3nakwariaayazasat3hahanankanahwanaz3kunamanga hupanaha, mankaku7nyazangazave
AMUESHA_1	Arw	-10.5	-75.42	9830	0.394737	0.0159249	16.6	South America	ame	0.0175439	0.0131579	0.122807	0	0.441176	napy~ayapaty~ezepaaSeny~ozkakoCekoly~caCa8panzomac, yezomeza8ac, yeza8nopacwokoretac, yetkoly~oyecmaly~ant~aca8oc, ya8ny~eny~ecly~okmecotac, yotmomorecopanacozenyecent~eny~ecweny~eczomueny~ecweny~ecacny$erant~oony~mapue7co7ty~ony~a8penety~capCoze7eceza8oCny$ec
AMURDAK	Aus	-12	133	1	0.445596	0.015786	27.5	Australia	amg	0.0725389	0.0829016	0.165803	0.0466321	0.445596	NayiwawambaNarawayabaraniluburukawuLualkaTnakiaLirmararwiNirimaniNulikadaraTwaLiwuyuLNi5TalNarilmirimarakalNkityarakanaldiki5yunanriminma5iTmaradbiwiyiarakarakwaLaNadauTalinaNuTmambalwatanakNiT
AMUZGO	OM	16.83	-98	30600	0.411765	0.0161146	25.4	North America	amu	0.00588235	0	0.0647059	0.0470588	0.492958	xau7xakw~ivec7~a*, ca*kickakicue7kickoc7~o*, co*ckotx~a*neo*cei7cei*dy$eco*kitE*no*ndy$u7cei*7~o*cacei7xT$ent7~ockw~i, li7c7~o*i7uindy$ia7indy$iive7ndy$ondy$okwx~io*7kiSx~und~a, nd~atiocx~o7Co*natoTo7cx~o*to7SkoSue7
ANAKALANG	An	-9.75	119.5	16000	0.546763	0.0183086	25	Pacific	akg	0.0359712	0.057554	0.107914	0.0431655	0.554745	nuwadutahaiNi8ua8ua, dh~uadh~uatauiyaNuahuwuturoukaliturarikahilumatakiruNidulamalimasusuatiinuitaraNumatiami5akapeweiwatuapilarariduNbuaNuNara
ANDI	NDa	42.75	46.25	5800	0.432432	0.00654398	4.6	Eurasia	ani	0.0855856	0.045045	0.0900901	0.0990991	0.444444	din, dEnmin, mEnbiStisEbC"Egu%adam, hEk"aXw~amiXw~oy, XEynoc"irESaLaXib, tL"oliqalhinrotL"iGw~onhant"uk"a, ha*t"ik"ahark"umaharsol, solimic"iniko, nakw~arElalaburrelitL~i, rEtL"iLic"adu, LibduhaGidu, haq"duantL~duiC"iduiGidu, uGdumiLic"aLEnhinc"oc"abilrELouc"i, ic"ic"iw, c"iwuc"Er
ANDI_MUNI	NDa	42.68	46.31	5800	0.4375	0.00654398	6.7	Eurasia	ani	0.110577	0.0480769	0.0769231	0.0336538	0.47644	denmen, bisiliiSiliseviC"ehek"aXw~anXeynoc"ireSatL~utL"~olqX~ali, bak"olihinirotL"~iqX"~inahant"~ik"ahark"usunk"~asolmic"iXink"~ilritL"~ikuka, laburirek"itL~ic"aduhauLirianLuhutL"~uvuotL~omiLic"w~aliLenihinc"~o, tL"~uric"asuqmaqibil, C"w~at"reLobic"ivic"ivc"eri
ANDOQUE	Ank	-0.67	-72	370	0.548673	0.0182239	26.6	South America	ano	0	0	0.0884956	0.0442478	0.548673	o73ha73ke3*oiSideoohomahoihopu, Sen3taSiduSetan3bei7akop3takoniSon3domi5eetuko7po7k3*omonotoa5eZi3*du7upiSiopaho7pooti
ANDRI	CSu	4.75	29.75	70000	0.534351	0.0157265	24.7	Africa	mgd	0.0305344	0.0916031	0.0839695	0.114504	0.542636	mamiamaaloarriledri7biocafaini, laboarifakoibimiomvosiladrakayadribaaribaumvuond~raariodraida, ariutubibiiciunivaasipavuunivaNg~acio7diru
ANEITYUM_2	An	-20.2	169.8	900	0.461078	0.0162276	22	Pacific	aty	0.00598802	0.0239521	0.251497	0	0.461078	a5akakakayaithierounatiminomu%kurinexetnerinaraseinyane8uointiNanesNanne!mtainNotyeniho%toNnimane8e8inmopoam5ie!xetiNimasapaminomyevin!waiin!hatinxapnefala5ne!pe5matni8a
ANEM	Ane	-5.58	149.08	800	0.492308	0.0175095	24.7	Pacific	anz	0.0692308	0	0.184615	0.0692308	0.492308	ueninmiN, munmudoniakdoxamiakauaseimaNkipalauesinexegoteipiNilooloNboltumolikkodegiNzik, lkulmonadoeilukomupaknuluNobotnibopoxmasukeNi
ANEME_WAKE	Yrb	-9.83	148.5	650	0.591549	0.0182786	22.3	Pacific	aby	0	0.0422535	0.119718	0.0492958	0.591549	demukira7arayaiimiyokaikuau7aanakakaofeiwakaiyaweraomenaisaiboniomeanaifowanaamakokoewekamuinaaduaomaina7ada7abaora7aradumuwake farinuawoenaibi
ANGAATAHA	TNG	-7.22	146.25	2100	0.470588	0.0174867	18.5	Pacific	agm	0	0.0130719	0.169935	0	0.470588	n3n3k3ny3nya7anasyautaaraintamiak3r3iisamp3ns3t3ant3masama73p3at37ntmantmankomasatot3amw3t37apo73nansasaposaip3kaumpwwaponawsisntai7sis3aptisaitawan3amp3
ANGAL	TNG	-6	143.67	18600	0.4375	0.017988	14.7	Pacific	age	0.0208333	0.0208333	0.21875	0.0625	0.4375	niNgenopombotkapolwenemtiwinkan, haLinwinhegetumkionduondepoNeomeepenariphantisopuharsomanawenembi
ANGAMI	ST	25.67	94.5	132000	0.540816	0.0127874	18.8	Eurasia	njm	0.0102041	0.0306122	0.102041	0.0102041	0.56383	anoukopuokenieth~emie, mietef3terhisibou5ieumhiuhuujieusENur353Sievor3th~em3c3miCalakij3th~uZ3kesath~eza
ANGAS	AA	9.5	9.5	400000	0.348315	0.0149419	24.5	Africa	anc	0.011236	0.0449438	0.179775	0.0561798	0.369048	Nanxamungakbapmb~upast3NSimtomgiskw~omitg3z3NaslisfurmsarSw~enefw~otmutyipusamNx~3kwusarparsim
ANGAUA	TNG	-5	144.92	2000	0.434783	0.0173974	26.5	Pacific	anh	0	0.0559006	0.242236	0.0621118	0.460526	ns3amar3pamugund~3maj3um3uwiem3n3yyupirnt~3uns3Nnjemp~3Namp~3nemaminzond~a, amp~3rz3ginaesam3nend~omanz3N3ruwT3gammar3prt3w3gyamb~3ns3gampr3t3mempamaNaparm3s3gw~utoriTaEnsa
ANGGURUK_YALI	TNG	-4	139.2	15000	0.479167	0.0177979	12.2	Pacific	yli	0.0572917	0	0.135417	0.078125	0.479167	ankatnitmisikbitenapdamakoumenepieegelaakapmep, geteoakisagoilabiyaNayekabilikagenelegenoak, elegenigikakasimukunik naminkolikiwatakama, ma wakatukmosokalikkelepidokpugalemdomkupmuololoptokongetonunuk
ANGIYAKMIN_FAIWOL	TNG	-5.5	141.67	4500	0.430108	0.0187431	21.9	Pacific	fai	0.0537634	0	0.209677	0.0537634	0.430108	nakabnumakubalebwanaNso kinimsotakammankimasas konkalkaimkunkalunkinmutumkailfalaNkatunteNmuktukanwok wanumowatamaminkidilikimin amintadaloatanabil kayakwoktumasleibamguam midlawainbukikisowin
ANGOR	Sen	-3.75	141.17	1270	0.495652	0.0175709	25.5	Pacific	agg	0	0.0695652	0.165217	0.0695652	0.53271	roses3h3r3yimb~okinan3m3em3nd~3hoear3hor3ham3nd~3h3mb~oar3yahaf3war3s3m3nd~3hoh3mb~or3s3nh3p3ham3nd~3hoen3moeihainaf3nd~3r3
ANIGIBI	Kiw	-8	143.5	6000	0.590361	0.018136	26.2	Pacific	kiw	0.0240964	0.0180723	0.10241	0.0963855	0.590361	mononimoga7unEtooobinaumunimopo7otoimaora, olaE7umEkEbariEpotoidomaivodigilitoto7opEpopuamobeluidioE7oivorovidiaadauo7uiviogogavEoobokonaElagobono7oaduNipuo7atoEiopaino
ANII	NC	9.25	1.75	48900	0.491935	0.0158915	26.4	Africa	blo	0.0241935	0.0322581	0.201613	0.0564516	0.491935	n, muw, kigind3N5iwrEfilis3nayobopouakonoato5ineimoNo5iodanok3wo5ErENE5emN3r3N3CipiSilenoropitotakuwatonu5inCabonojiboNofoliyida
ANIWA	An	-19.26	169.6	1500	0.56875	0.0162276	23.8	Pacific	fut	0.00625	0.075	0.1	0.00625	0.56875	waukoekitatoutasiruataNataikakulikuturakauraunekiritotoeibitariNamataeisu5iforeroturirimanunuaCe5imiafaCiNiaroNonamaCemairafatuwaifatuCiafiretuausafitapofoueiNo
ANKAVE	TNG	-7.17	145.75	1600	0.454955	0.0174867	19.2	Pacific	aak	0	0.00900901	0.175676	0.0900901	0.454955	nyon3yoganonenawonauwaa7mapa7a, tamungas3wiaiyaika7wa7yaratanggaenga7s3wangahara7as3mus37mamang3ai7w3kwo7mungas3ngw3aians3ngw3nandeanavedengeayowavan3sanggwaseng3y3nunggusa7angata7afay3, o7ant3wasa7at3namankutes3ngaava7nankana
ANKAVE_2	TNG	-7.17	145.75	1600	0.465686	0.0174867	19.2	Pacific	aak	0	0.0539216	0.156863	0.0245098	0.465686	ni7n3, nion3ji7x3, jox3newane, noneb37b3a7ma7pey37i7k37a7p37a7mam3w37rea7, pwemiaumoar3n3eN37ar37a7ai7w37am3N37aya7anar3n3mo7nar3n3xeyea7m3nar3n3, p3xw37nar3n3bar3n3a7wax37ear3n3r37a7n3xe7d37w37a7r37w37yii7m3, magw37
ANMATYERRE	Aus	-22	133.25	1000	0.491935	0.00586951	22.9	Australia	amx	0.0887097	0.0483871	0.104839	0	0.544643	a5intatiraariNk~ainaily~pilaayinpaalwaNk~unaily~aanNaalaitiyty~aali5akilkitailty~apaty~aalima5ty~uariawuuluairkakuraly~akw~aty~aint~aura
ANONG	ST	27.33	98.75	450	0.420513	0.0115539	10.2	Eurasia	nun	0.0153846	0.0153846	0.169231	0.0461538	0.479532	Na, aionaaiuN, a5ith~ia5i, 5iach~aNNuadEgrr~SuN7~SZ~cuNjiSEmsaph~oSuSakh~oNkh~uana5iluNsz~naasaph~ulEbaph~in, baph~inph~apiavuaCh~ubuSinaNuzajath~o, th~oajaSZ~cz~iuNnEmkh~o5iCh~aNaluNCh~Emith~izazz~7uN, zr~7uNduaxi, aSaguNSimbuNsEbuN
ANSUS	An	-1.71	135.78	4600	0.533333	0.0188861	26.5	Pacific	and	0	0.116667	0.133333	0.05	0.542373	yauau, wautatairidumuan, muaNdiaNwonautuay, duwerauNrerawariainataraN~kambireirekami, reNk~amisopemidereserepaN, repabuwarauuunu, unuNereukw~atarawakedaramawopiorimariakamiadiaranwidiruvevoruanoN
ANUFO	NC	10.08	0.25	177200	0.515337	0.015926	27.7	Africa	cko	0.0368098	0	0.153374	0.116564	0.515337	miniwolokun5osonojombacabaka5awaangunEmbunjabuembiEasuia5umbaabueajetafelemaajaasa5ufenibuEnungutibolEbawiEasalamba, salambansueyabuEsiatimbabukakonguEwayifofolEduma
ANYI	NC	7	-3.5	676400	0.503704	0.0183152	26.4	Africa	any	0.0148148	0	0.177778	0.0666667	0.515152	mewoyaaku*, ku*n5w$a*eTo5i*Cw~uwabakaawu*!na*5i*moTabowea*nzuwaa5ya*bo5i*aaTetefelemana*gu*nu*ma*asanu*wu*ntiwubasanza5i*nzuweabuwasi*5i*ebolo ati*5i*koNgo5i*du*ma*
ANYUAK	ESu	8	33.5	142600	0.410596	0.0155599	27.5	Africa	anu	0.0264901	0.0397351	0.15894	0.0397351	0.439716	anihinihwaniaCy~elhario8anoreo7gw~ukh~nuwojot8~bogopuin dElrEmo7Co, CoutuNyit8~wENwumleolEph~CunNCino78u4oCw~inmat8~hr~ENiwini8ohoyCENCeroph~ikidimaCjokidiwEr5an5iN
AOMA	NC	7.08	5.92	100000	0.544118	0.0177594	25.8	Africa	ema	0	0.0588235	0.117647	0.0882353	0.552239	mEmEmamavahE*warura*behi*a*rixwamihoohueko*E*miboduho*miEho*u*mEdoso*vu*o*gb~o*iri
AOMIE	TNG	-9.05	148.08	800	0.54386	0.0182786	22.3	Pacific	aom	0	0.0438596	0.122807	0.0526316	0.54386	najanobaruevisuij3sin3koij37ahehia7inuninuan3bitareagumae, ouad3amuvagavhejmaja7ejij3jovomunEvEnioridah3ruvahiirij3m
AORE	An	-15.6	167.18	0	0.518519	0.0179533	25	Pacific	aor	0.0308642	0.0802469	0.135802	0.0740741	0.563758	naunixoindr$atearuamasinbiriuuttaxairauurindr$aesuiporomatakalsuundr$umemepaupisususumb~emb~einuxonearoNoamatemanataialevitu baboratilaamb~usalapatiliundr$ondr$oinabaroisa
APALAI	Car	0	-54	450	0.567251	0.0176413	26	South America	apy	0	0.0584795	0.116959	0	0.567251	3w3omoro3natoiroasakorokanakaikuSiazamowewezar3pipomunuzep3ret3panaenueunazenuruesekumuemamanat3erren3eneetaorik3oep3SiSiSirikuatotunatopuapotoosema3p3kokopemeeSiseneeset3
APANIEKRA	MGe	-7	-45	2500	0.411765	0.0164555	26.5	South America	ram	0	0.0534759	0.0588235	0	0.442529	wakaku, wa me*piCitipy~akh~ruttEpropNko, kopi*wohokh~3kaprohii*mp3rapakto, ntoi*yakh~r3wa, Cwao*7tokh~o*nu*7kh~rakh~3, o*kh~otpa, mp~aikh~o*, kh~o*npupu, pupunpa, part3, t3kmo*, tE*p3tkaCerEkokh~Enkuh3pr3hakh~otkaCwaipu, ipututuw, ntuwapr3
APATANI	ST	27.5	93.75	28400	0.508333	0.0131467	17.9	Eurasia	apt	0.0583333	0.05	0.0916667	0.025	0.530435	Nonoku*, ko*my~uNuiakitary~u7yasa*anu, yanualy~oayialoaruyaruami7yapi*ahialy~oluba*ala7pai*ta*katasuda5itakuryasiyala*yamulendaayoarmry~a*
APIAKA	Tup	-10.77	-57	1	0.550633	0.017334	25	South America	api	0	0.056962	0.0886076	0	0.55414	sinanemayupemuku*ypikeriasawarak3wa3waka7aaipiratakuvakaNamerasi*ainamiaerekw~araap3*yara*yku*sipi*yyu7a*poaimup37aema*7e*emupmonoarasaitata7ia3aitatatapea3v3t3rap3tuna
APINAYE	MGe	-5.5	-48	1260	0.452962	0.0170483	26.5	South America	apn	0	0.087108	0.139373	0.00348432	0.45614	pakapato*Sjame*7o*mok3t ne*pijta*jotop3CiatkruraCr3Nrinib3t3pkuwe5ropNopi*3oarek3k3i*kamroitw~3mNrep3ram3araki*kra*amaknoi*akreakw~awao*7tokopparkoni*kratumutmako*krenka5a, 5apumukuma, mao*t, 5o*tt3, t3kkupi*, pi*retomo*te*no*53*, 3*rCaNo*jare*m3tka5etiNo, NoCnakenp3kakakra*kumkuw3pr3pr3kamrekakat3kkam3tkaNroakr3ipun3wm3CNr3iCi
APMA	An	-15.66	168.2	7800	0.431373	0.0179533	23.9	Pacific	app	0.0588235	0.0392157	0.150327	0.0653595	0.455172	nanakikkidimbw$alehruaCiikkulikutmb~uCukarukakuland~anasund~aliNametaNusuliwomiamb~ukul suNasusuusamnikitaroroNtakmatpmametakalmsosileNbetkabahalrepmb~uNrabw~aha
APOI	Ijo	4.92	5.67	1000000	0.547619	0.0187216	26.7	Africa	ijc	0.0357143	0.047619	0.119048	0.119048	0.589744	kEni*ma*amu*kimi*i*nd~iobiriukuti*ti* pomu*ozu opurn~a*isomo*u*u*mgb$ouegb~elegb~eleberitoruni*ni*akamE*liyei*mgb$elebirai*nd~ouiNg~eleNg~elebouErina*afibowuraukuibini*ikp~utufini*uwoutunu*dui*be*i*azaErE
APURINA	Arw	-9	-67	2780	0.535857	0.0160593	25.8	South America	apu	0	0.0418327	0.0856574	0	0.535857	notapitaata3ye3karaker3pakepakona3k35ipeito5iha*t3, a*t3epimitao*tanoXaSes3tok3k3Simak3kot3perek3ana*panar3nipaa*m3nak3copa, Sikekocata*tamataSe5ihere*ka, ere*kaap3i*nak3ikoSipipitiSikek3w3ke*pitaok3kirinamaciri*n3n3saXatakitipotoXakotikakanok3ten3a*k3pe, ha*k3pek3c3nea*ta5ikakacataatamakemako3mata3maka3k3*peokanoa*teara*ayana3naSiriyotapakat3mas3kaCaatokaCikas3r3yo*r3k3i*pora*i*pora*kaik3paCiSit…
APUTAI	An	-7.83	126.5	150	0.533898	0.0179714	25	Pacific	apx	0.0338983	0.0762712	0.186441	0	0.533898	auitaeha, hasaruaaitopumEtiahuuturonilikraranruriNkinimatanunurninalimasusurumaNinunaoNliuNmatemaasaErfatuaisalasemaneaN
ARABANA	Aus	-28.25	136.25	12	0.482014	0.00511474	21.7	Australia	ard	0.0863309	0.0431655	0.151079	0	0.482014	atu, antaunpaNuyuparkulunalamala5intapalkakala5urukumariwalpuyarimiltatimilayakaratalipa5tatimaraNamakalunaniNawimayukatipilakutakanamakapila
ARABELA	Zap	-2	-75.17	50	0.546429	0.0181763	25.7	South America	arl	0	0.0285714	0.157143	0.0928571	0.546429	gua, pragiapa, ganagapigipueyEno, gixiasapitiExaseru saresuguanaxa, tetununanaxamasu, masuSogenanaganugunagaxanumogonamixianaxaguagiExanitimoxoguaxuaSigiEgitiagowaratununiginiu, nigitianutoxiniu, numaragagusonu, nimiSiniuniniupananu, teyamairixiamowagasaxiamaninutuwanauniuguamiSaxagiErinio, gierisesa
ARABIC_GULF_SPOKEN	AA	26	49	6779000	0.38764	0.00649743	25.7	Eurasia	afb	0.0393258	0.0617978	0.146067	0.106742	0.38764	anainta, intiihnawahidi8nennafarsimaCCalbgamlaSijarawrigajilddamxa8imgarnidhinxenxaSimsinlisanrikbayadsadirCibdSarabSafsimaxmatjaSamsnajmamayhajarnar, davtarigjiballelmatrusjadidisim
ARABIC_LIBYAN_SPOKEN	AA	32	22	3564000	0.4	0.0063284	18.7	Africa	ayl	0.0258065	0.0387097	0.167742	0.103226	0.4	ana, na, nointa, intinihnawohxadi8nenhxutkalibSuZorurugoZiliddamXodxumgorunwi8inXaynxoSimsinnilsanrukboyadkabdaiSribSapismiXmatZaSamisnajmanorzangaZibaljididisim
ARABIC_NORTH_LEVANTINE_SPOKEN	AA	33.75	36	25871950	0.388571	0.0106818	13.3	Eurasia	apc	0.0457143	0.0571429	0.177143	0.0914286	0.390805	aniint, int3neXniw3Xadtneyninsennunkal3bamolSaZarwara7aZilddamXazX~amaran3d3nXaynm3nXars3nlsenrikbi3dsidrk3bdiS3r3bSefs3m3Xam3t3ZaSam3sniZmimayXaZarnardarabZabellaylm3linZdid3s3m
ARABIC_QURANIC	AA	25	42	0	0.329341	0.00519268	24.8	Eurasia	arb	0.0479042	0.0538922	0.143713	0.0838323	0.335366	anaantanaXnuwaXidi8naniinsanXutkalbkumalSaZarwarakatZilddamazX~munXaynanfsinlisanrukbatyadsX~adrkabidSrbr7ySmXmwtty, j7ySamskawkabmaXaZarnartX~ariqZaballaylatmal7anZadidism
ARABIC_SUDANESE_SPOKEN	AA	15.55	32.53	16967000	0.397436	0.00693469	29.5	Africa	apd	0.025641	0.0576923	0.134615	0.0897436	0.405229	anaitt, ittiniXnawaXid, waXdaitnen8amakkalbSadara8alaxXadX~umgarnadX~anXennaxara8innli8anrukbaid8adurkabdaSiribSaf8imiXTaSamiSxera8anma7XajarnarTabalma8atyatt~i8im
ARABISHI	AA	8.67	8.08	27300	0.4625	0.0155803	26.6	Africa	gwn	0	0.0375	0.1375	0.09375	0.48366	yeNyekeyemudabinC~e b3Cigund~ak3rent~aCig3Ny~a*patajink3SikohokuNnd~ananC~iakuriariSiyaguyaNnannonoduSiyaSag3Njimutujonanak3NruwadunC~iwutaturiCitudud3d3riCikaSabuwaSe*yi*
ARAGONESE	IE	42.17	-0.17	10000	0.446215	0.00720625	10.9	Eurasia	arg	0.0756972	0.063745	0.135458	0.0836653	0.453441	yotunusatros, nusaltrosun, unodosombrepeS, peSekan, koCopegoLo, peduLoarbolfueLapiel, peleLosaNgregw~esokw~ernooreLagw~eLonari8, nasodienlueNga, LueNgaCinoLo, CenuLomanpeitofigadobeberbeyersentirmorirbenirsolestrelaaugw~ape5a, kantalfuegokaminmonnueitpleno, plennuebonombre, nome
ARAKI	An	-15.64	166.96	8	0.527397	0.0179533	25.3	Pacific	akr	0.0410959	0.0958904	0.0958904	0.0410959	0.531034	naNg~onC3hEseruamacibirihurubixaraxahuriCaesuiporoum3raNalsuxoCoumemeipaulimasusumapeiinulEsiaroNomaremaalobiru sarasarasulexapusalaburuburuCoCohica
ARALLE	An	-2.75	119.25	12000	0.496552	0.018361	20.4	Pacific	atq	0.0827586	0	0.0758621	0.0689655	0.496552	kodi7diokitataubauasukutu, tumakajulala7lollo7hahabukutEndi7taliNamatapuduNisililakuntu7taiesusuatemata allobittoeNuhaibatuapilalaNbuntu, tanetebEkEhu
ARAMMBA	TNG	-8.3	141.43	970	0.391892	0.0194967	26.3	Pacific	stk	0	0.0945946	0.189189	0.162162	0.39726	giebeningambiianporo, y3nborungarmanangubertraNkdZidyikisarexamwemr3Ng~yamdZe
ARANDA	Aus	-24	136	2380	0.472868	0.00526473	22.4	Australia	aer	0.100775	0.0542636	0.100775	0	0.535088	5int~atiraariNk~anty$ilty~aaly~pilayinpaalwaNk~unaily~aalNaalaant~ikaali5aampirailty~awulaty~aalimaa5ty~uariawuiluxirkakuraly~akw~aty~aaputaura
ARANDAI_SEBYAR	Mar	-2.08	133	1000	0.522222	0.0192423	26.9	Pacific	jbj	0	0.0388889	0.183333	0.0944444	0.522222	nendiandiyeNgaonateogidanettaembakedaborekonokeminobaNgoakanapatotokenakeranaemagonaindarenaumer, neretinenanunenopine kapnomborodudouititaumoitainetayeurekoinetikeiniewateboytianaide
ARANDAI_TAROF	Mar	-2.08	133	1000	0.595376	0.0192423	26.9	Pacific	jbj	0	0.0635838	0.121387	0.0520231	0.595376	neigaaigaigaonatiojakonaminiakonokeminootireroakaiapatomotokayakeraemagoeyaraeretinuenininotora kawayoboradiduuetedimeaamiaitaineanataitaiurekoinetamoroitiropatiereaboitianai
ARAONA	Tac	-12.33	-67.75	110	0.535545	0.0157989	25.9	South America	aro	0.014218	0	0.109005	0.0616114	0.559406	ema, yamami, mijakw~adapeadabetakw~iCa, cedapohaenioi5akw~aakw~iakw~ii5abikiamicoadanaizahatoawiceanaeadai, madahameacotakw~aizi, lakabacabahamanopobeazetina, eowimahana, melilokw~atidiziemaSokw~e, ewatihitihisisahehea, mataSakw~a, nanabani
ARAPAHO	Alg	40	-103	1000	0.454545	0.00511224	9.7	North America	arp	0	0	0.171123	0.0588235	0.454545	nEnEninonEnEninnEnEnino7CEsEjnishinEnitEnEb, nowo7hE8bEtEihohotbiCiswonoxbE7hixhininiswonotono7bEsiiisE7bE7isbEiCi8bEi8onCE7EitEibEECEtbE8EnhisbEnEnoohoot, noohownEnitonhisisho8o7nEChoh7onokE
ARAPESH	Tor	-3.47	143.17	4340	0.460993	0.0174953	24.2	Pacific	aon	0.0141844	0.0496454	0.134752	0.106383	0.460993	aik5akapakatubbiabisaramanaiurnibatlawagSupyageniuhausiberbelepogeratahnabepnauhyahamahorib5umabwakterinminekgaknakihaunaberutomnihyahwabnamu
ARARA_DO_PARA	Car	-3.62	-53	340	0.523438	0.0181739	24.9	South America	aap	0.015625	0.0625	0.164062	0.046875	0.523438	uroomorougoronaneatagugonwotwokariam3jejituam3nuitp3panaeNuunalukimuliemiamaNaeneNtaNerepCiCitirinparu3b3kampoanmaitub3r3koktudu
ARARA_PANO	Pan	-8	-71.33	700	0.467532	0.0174649	25.6	South America	knt	0	0.025974	0.136364	0.0909091	0.483221	3nminnunvistirav3yumb~akamanpiadip3iviCiimb~iSaumaSupaCuw3rur3kinS3taand~arantunkunbuhiSumb~atakaayaunindinkadaSand~iiStinvakabaSaSCiditibaCiyab3huspiapuskuada
ARAWETE	Tup	-5	-52.24	280	0.549618	0.0181739	24.7	South America	awt	0	0.0229008	0.0610687	0.0305344	0.549618	henemidetipe, yetipemoko*ip3da*maraka5a*awiCiiwira* pothabipideowipe, jiCi*iSi*am3*eha*ci*i*yapeko*enapii*poCi*pi*7a*eCa*enokarahiyahitataita*tata*apepito
ARCHI	NDa	42	46.83	970	0.383234	0.00676271	-1.2	Eurasia	aqc	0.0598802	0.0239521	0.101796	0.0538922	0.410256	zonunZw~Enosq"wX$E%adam, %insanXX~abX~i7gw~aCinac"qw~at"ik"aC"iqalbilEkibatoylurmuCsot%macpX~ompXolXatum, moXordilik"Xubus, c"abusakuskosk"isatL~isbarqXoloSqX~anLanC"ElE, XonX~oc"muliSac"utumac"atuc"or
ARCHI_2	NDa	42	46.83	970	0.377622	0.00676271	-1.2	Eurasia	aqc	0.0629371	0.020979	0.111888	0.0629371	0.394161	zonunnenosqw"e%adamX"abX"igw~aCinac"kw~at"kaC"iilibilekibatojlurmuCsot%macpoXmpkulmamdilik"c"abusakuskosk"isakLisbarqXXoloSqX~anLanqwX~enoc"deq"X$muliSac"umac"uc"or
ARGUNI	An	-2.67	132.6	150	0.489796	0.0192423	26	Pacific	agf	0	0.108844	0.115646	0.0612245	0.5	emb~ieumb~uaitesiarumisiersairafunutnaneurutraretoretigataputuasigoefeg tutuaterrumasusataneumunrewertanemmatmaaterewirpuatyafrarinmagagevpopw~arogadin
ARI	AA	6	36.58	285000	0.490683	0.0141408	18.2	Africa	aiw	0.0372671	0.0186335	0.124224	0.0496894	0.496855	itaanawotaw3lEk"ak"astEnEdtoila, tolaaksik"asaaxak"El7~aazizom7~ilEfik"oS3mak"amafinukiac"iadimbuqaanamituriwoC"aSEdek"amskadEskorhaymankanok"aseninowa, noagogigEmErTumikilanami
ARIBWATSA	An	-6.72	147	0	0.442857	0.0164317	26.4	Pacific	laz	0	0.0761905	0.17619	0.128571	0.442857	camagagomcamagari, camagarusurucsuruksiru7NaincigomururugrinonniniguciagwaruriNagubunmorognicinsucirgandimog, mom, manohogadutbagiN, bagigsusniwugNanumariNinimarhunusuNadamaricbumbucau7cihribosunpunuhuisa7ifo7woho7biNa
ARIEPI	Yaw	-1.75	136.25	10000	0.492308	0.018415	24	Pacific	yva	0	0.0615385	0.253846	0.0461538	0.503937	nt~aborurumbatanjianmakeememanapakeamabupaiamarikoamamiatumbukamanemramananrainranepatkakaind~eumatummanaoramtanamnand~oitariwaintame
ARIKAPU	Jab	-12.42	-62.8	2	0.496933	0.0150847	24.8	South America	ark	0	0.0736196	0.122699	0	0.5	ihEahECihEt3*wE*hErion3*hEminu*kurataokuni*, Carok3CoCini*p3kokunipw~aroha*karEni*ni*kaCokriha*nukut3rEmE*pEni*kay, nikunun3m3ara*m3pipr3yt3ha*wir3wir3mikrapik3wikam3*paCium3ykamutaCi
ARIKARA	Cad	45.5	-100.5	10	0.40177	0.00760113	6.8	North America	ari	0	0.040708	0.0884956	0	0.40177	ka, kahkakiranihunaxkupitkuxtakaruxakCiripasitsapat, suxtihna7uwitana7usahniSCiwahtSnikusxatSpishaknaCiriksCekarakkasukawihakskuxsahniSskuxcastSpatCiShitSnipikpariknitkhitpaxteskunpaxhitkahanCiriksinithaka7anhataxaxpa7, paCiSiSkanannatin, Ciset, nahwakuka7wiskarikCikaanka7userikatka7u, itkokasiS, reisSkot, hunahashunahatk, rohuniriCiSathuseritiku7at, i7ahnahnaus, winahakwitikuneriCitkuhwak, waCiS…
AROGBO	Ijo	4.92	5.67	1000000	0.571429	0.0187216	26.7	Africa	ijc	0.021978	0.0494505	0.0879121	0.142857	0.594286	kEni*ma*mu*kimi*idiobiriukutE*, ti*tE* berikimi* awo, na*ma* oziisomo*ugb~ouugb~u, na*ma* ugb~uberitorunini*akabEloubou igb~ele, igb~elebiraidoufo*i* fiyebouErina*fiboarn~e*i*, agb~alakoi, kuEibini*okutafiniugoukuredo*i*be*i*ajaErE
AROP_LOKEP	An	-5.33	147.01	3020	0.488235	0.0164317	26	Pacific	apr	0.0470588	0.0411765	0.147059	0.0882353	0.488235	auong, onidiaturutoltoligaunukutkairaunutini, kuliraraturatalnga, talNamatakadudoNa, dongameturabaesuikatayinkamatalongo, loNomatamankekanpitikiranpateidadakawalbong, boNiponpaunuene
AROSI_TAWATANA	An	-10.25	161.33	6750	0.576389	0.0191289	25.7	Pacific	aia	0	0.111111	0.0833333	0.0555556	0.576389	inaui7oeigauetaruasae, inonii7amisubwoterawauri7uriabusurisurikariNamabwarisurihomeamearimasusurogogonore7iaroNomaeboihe7uwaihaueutararodohaoruata
ARRARNTA_WESTERN	Aus	-24	132.5	1000	0.445378	0.00526473	20	Australia	are	0.109244	0.0420168	0.12605	0	0.509615	5int~atiraNuly~ainaily~pilayinpaalwaNkw$anaily~aalNaalaitiyty~ali5amp~urailty~aipaty~alima5ty~uriwuilulinNant~ily~pirakw~aty~apitaura
ARRERNTE_CENTRAL	Aus	-24	136	2380	0.472	0.00526473	22.4	Australia	aer	0.08	0.056	0.128	0	0.491667	ayeNe, th~eunte, Nealwenea5enteath~erety~erty~eirpenNeakNwelearemeanealpeLe, ilpeLeyenpeaLweNkwenerulyulyeilpealkNeaLeatity~eale5ampereilty~ewelaty~ealementy~wemearemeawemearaNkweiremeapety~emeutene, alenNEkweralyekwaty~eapweteureiwereapweteiNwempwerkealkalearit5e, itne
ARRERNTE_EASTERN	Aus	-24	136	2380	0.475207	0.00526473	22.4	Australia	aer	0.0702479	0.0619835	0.128099	0	0.493562	ayeNe, tharit5eeunte, Nealwenea5enteath~erety~erty~eirpenNeakNwelearemeanealpeLeyenpeaLweNkweneyurelyeilpealkNeaLeatity~eale5ampereilty~ewelaty~ealemeanty~wemearemeawemearaNkweiremeapety~emealenNekweralyekwaty~eapweteureiwereapweteiNweampwerkealkalearit5e
ARRERNTE_EASTERN_2	Aus	-24	136	2380	0.496	0.00526473	22.4	Australia	aer	0.104	0.048	0.096	0	0.54386	a5int~aatiraNuly~aanaaly~pilayinpaalwaNk~unaily~aalNaalaatiytaali5aampirailty~awulaty~aalimaa5ty~uariawuiluxirkakuraly~akw~aty~aaputaura
AS	An	-0.75	131.67	230	0.482143	0.0189534	26.6	Pacific	asz	0.0625	0.00892857	0.178571	0.0357143	0.482143	anEmoutisalumi7dunmoualaunanilamostaotanakapu7samuilisarEnpasusnitEwnimdufoloNoma7mataunwE7payapalinupgElaogasEn
ASADLI_KHORASANI	Alt	37.3	57.35	400000	0.414062	0.00449592	9.8	Eurasia	kmz	0.0703125	0.0546875	0.0546875	0.164062	0.414062	mEnsEnbizbirikikiSiitbitdErat%bElkdEri%xonGuloxgezbirindiSdildizElamjayirEy, iCi box3riSgeriSitElgElginuld3zsudaSutyoldaxgejEdul3%tazE
ASARO	TNG	-6	145.25	30000	0.5	0.016953	16.5	Pacific	aso	0.0542857	0.0142857	0.128571	0.0571429	0.5	neni7, nazage7i, gazaleli7, lazahamo7sita7evene7alaha7gulo, gurasilimeca, zaabida, avileoku7novanisa, vaniseamucate, amuzogala, katevele, vetegavulo, vete amuZanahuno, vete nahunaombuvolo, opuvateana, anteamine, amintegitihuluno, henivenonave, nozo nosaniNkeno, noningivegelave, girenohelaveano, neavefo7i, ho7sonohi, sonohi7nosa, nosogefena, geheniolo7, ro7akagolo, goraholuka7vai7 lavegosoho7guliv…
ASHANINKA	Arw	-12	-74	35200	0.498525	0.00964937	24.5	South America	cni	0	0.0737463	0.144543	0	0.498525	naro, narori, naintiawiroaparoapiteamatsenkaSima, parentiotsitsixenitsi, netsiintSatooSinomeshinairajaSetatsiriitonkiitsekikempitantsiokinoirinanayinoneneyeritontsinakotsomitsinanatareninero, nowikeaineinokemakero, nokempitaka, nokemeronopokake, noponeakakatsirincaiteri, poreatsiriimpokironixamapipamariaotsi, awotsitsitenero, osaitexakairoakeranoaxiro, nowaxiro
ASHENINKA	Arw	-10.33	-74.33	10700	0.532751	0.0116868	20.7	South America	cpu	0	0.0829694	0.144105	0	0.544643	nakaerokaakapainiaparoapiteSimaocitiheniciinCatooSimeSinariratonk~iicenk~iyemp~itaokinoirinaahineneyeritoakocomiiranatorenineroineinoninatakerikamancinopokakekacirink~aiteriimpokironihamapipamariaocitonk~aricitenerohakairoakeranoahiro
ASHENINKA_PICHIS	Arw	-10.33	-74.33	10700	0.52381	0.0116868	20.7	South America	cpu	0	0.0816327	0.129252	0	0.527397	naka, naroaviroakaapani, aparoniSimaociinCatoSiiratonkikempita, kimpitaokikiriaikiakoCoCoirapanair5otonkpokory~aimpokiroxi5amapiaci, avoantamicireni, cireniri
ASHENINKA_UCAYALI_YURUA	Arw	-9.75	-73.67	7870	0.510949	0.0116868	26	South America	cpb	0	0.080292	0.138686	0	0.514706	nakaaviroakaapaniSimaociinCatoSiiratonkikempita, kimpitaokikiriaikiakoteneirapanair5otonkpokory~aimpokiroxi5amapipampari, pamariantamicireniri
ASHING	ST	28.62	95.04	100190	0.473404	0.0135884	20.1	Eurasia	adi	0.0319149	0.0265957	0.223404	0.0691489	0.481081	NonoNoluakona5iamioNo3ki, kibobesi, bEsi3siNan3asik3ty~ialoNr3buN5eruN, 5EruN3mit5ebuN, 5EbuNhipaNayol3b3NalakaCh~unayintinonka, kalatatnonsinondo5itakar, doyiN karCh~iNasi3liN3m3b3daNd3t3yomaNbin3aniam3n
ASHRET_PHALURA	IE	35.44	71.75	10000	0.414062	0.00991348	12.1	Eurasia	phl	0.0078125	0.0625	0.109375	0.09375	0.427419	m3tubEakdumi*Srem3ckuCuromotpalapustorath~h3duNkSiNg3kan3Ch~inastdandjibhath~CiCipidaCiSu*to, ka*th~amuroyasuritorobibataNgorpandrotnaono*
ASIENARA	TNG	-3.5	133.33	1000	0.563636	0.0191193	26.8	Pacific	asi	0	0.136364	0.0636364	0.0636364	0.563636	nodaoroanasasiawaraabomaiwurabuekeraoyidafuraetaekeramaradasitakeramadaboraranawaraasiramoyaetarausaraiwetaura
ASMATH_NORTH	TNG	-4.83	138.05	1000	0.432258	0.0189198	26.7	Pacific	nks	0	0.0645161	0.219355	0.0645161	0.432258	nderwerndartokojamnokjipir, torenmojuriwomowesesenapitniesejanembanmakmbimaksisikomenjinambanperoamnewombindeperjanejindimirafenaojembakmbiekekuninjiramimiai
ASSAMESE	IE	26	93	12828220	0.411765	0.0131467	24.4	Eurasia	asm	0.0147059	0.0735294	0.102941	0.0588235	0.421053	moeamiak, ekduipuruxmaskukurokonigospatsaltazharxiNkansokunakdatzibh~ahatzokritpidakh~xunmorahxurzzotorapanixilzuibatporbotratibh~oranotunnam
ASSANGORI	ESu	13.75	21.5	23500	0.463918	0.0114625	27.3	Africa	sjg	0.0515464	0.0412371	0.103093	0.0721649	0.463918	iwekorwarehoutwiSitigeraaikeNetiNotuusutmitimiSilatauergutkilgitmbolotolijgonigiyminyit, kimeluNgat
ASSINIBOINE	Sio	50.25	-103.42	150	0.5	0.00555571	1.9	North America	asb	0	0	0.0649351	0.0584416	0.5	niyeu*giSwa*Zinuba, nu*bawi*CaStaSu*gaheyaCa*waxpewi*Cawehuhuhenujei*StapasuhiCejiCa*kpena*beazepiyatka*wa*yaganax"u*t"aha*wiwi*Caxpiminii*Zu*ZapedaoCa*gunai*ya*xeha*hebiojunaCaje
ASTOR_SHINA	IE	36	74	562400	0.447059	0.00519233	1.3	Eurasia	scl	0	0.0352941	0.152941	0.0470588	0.463415	%mu%tubEh%Ek%duCh~umoSu*tompotoComo*ti%SiNkonoCh~inotodonjip%sino%suri%toroweibotph~upon%roti%nou*%nom
ASTURIAN	IE	43.25	-6	110000	0.495238	0.00744033	10.9	Eurasia	ast	0.0428571	0.1	0.12381	0.047619	0.495238	yotunosun, una, unodospersonapeSeperru, perrapioyuarbolfueyapielsaNgreuesukuernuoreyaueyunari8esdientepaladarrodiamanopeCubeberveroyermorrervenirsolestrellaaguapiedrafueukaminmontenueCeLeno, Lenu, Lenanuevu, nueva, nuevonome
ASURINI	Tup	-3.5	-49.5	300	0.531034	0.0181798	27.2	South America	asu	0	0.0413793	0.124138	0	0.534722	iceenecaneo3epemokoiipiracawank3waimka7apirerow3k3Nacinaminehacinockopakomp37ama7eceap3akarek3conkw~arah33ah3tataitanatape3w3t3raip3tonaniahowanen
ASURINI_XINGU	Tup	-4.25	-52.67	120	0.506849	0.0181798	25	South America	asn	0	0.0342466	0.10274	0.0205479	0.513889	ijeneZanemyepe*ymuku*yipirajawatk3p3b3ra3w3ra rabamittuw3k3*Nu7aknamb~ieaCi3*ykukanawapak3mm37a37uesakenupmanu*utkw~atja3tataiyyatataape3w3t3raip3tuna3aho
ATAKAPA	Ata	30	-93.5	0	0.402439	0.0152045	19.9	North America	aqp	0.054878	0	0.140244	0	0.402439	win, nayutanukhapalst, cikSanti, yauSulniN, ninneS, kaxwaStal, tilpoSk, ixpcinoXanwolucocneltemakwoSick, nikkeck, kecEmhunakkau, piXmok, oiS, lakiSkakau, akwaikam, kiconSwoNnEnkatitipuil, kalaeN
ATALLA	Que	-12.76	-74.87	900000	0.467033	0.0100835	8	South America	quy	0.032967	0.0879121	0.120879	0.010989	0.467033	Xam5uXanCikhukiskayrunaaLXuusasaCarapiXarayawartuLuwaX3ra, waXralinri, rinri5awisinGakiruXaLumuXumaki5u5uupyarikuuyariwa5uhamuinti%luziru, XuyLuryakuruminina%kaminourGututa, CisihuntamusuXsuti
ATAYAL	An	24.5	121.33	84300	0.420814	0.0157794	11.8	Pacific	tay	0.0316742	0.0271493	0.113122	0.0271493	0.422727	ikuiNiSu7ita7qutuxuSaiNCuquLiqquLihxuyiLkuhiNkahuniqabaxkuahiLramuxbaqni7taNuqiyCaNia7rawiqNuhuxx7nuxhma7tari7qaba7xuxu7SayikmnubuaxkitamuNminuqiLmw~ahwaxi7buliqkuSiya7batunuxhapuniqraniq, a7aiqraxiyaxmhatanmkaSi7uniqaSraLu7
ATCHIN	An	-16	167.33	9000	0.442177	0.0179533	24.5	Pacific	upv	0.0612245	0.0612245	0.176871	0.0272109	0.457746	inainiklekiretesrunormw~an, cunump~masaltamaiutruinbilbiluraCiporametakunsuluwamemEp3loniwerasusupw~epw~aminilesiroNemacmaalmuCobatamb~selwowonnotpuNmErsa
ATIKAMEKW	Alg	48	-74	5920	0.416268	0.00600154	0.9	North America	atj	0	0.00478469	0.110048	0	0.432836	ninnikotw~nisinoamekw~astimw~ikkoattikw~pakasakamikkokaneskanittap, oskissikw~kkotapit, apiteeraniCCikw~anCiCCanCiCissskonminikkw~eapamittnipopeisakisikaCakkossapw~apisk, apiskaaweiskanawe, askanoattipiskaskin, askineoskinikkat
ATSUGEWI	Hok	40.75	-121	0	0.458484	0.00723794	6.1	North America	atw	0.0108303	0.032491	0.0577617	0	0.498039	akh~, akmi7akw~ir, akw~irijiw, jiwtejhoqiawt7$emajihomaa7j~i7ajw~i, ahw~irat3p, kutaraiwiisrijuqji, ju7jiwip3kiasmakuyiiw7t$i, iw7r$ii7jawaphl$ipullujey7t$i, ehutiaciskaupsi, opsiijy~, wijpima, wimkukapw~e7iniuwiw, iwijinewo, jnehunayw~ij3noqa, nayw~ijoqaajinuyehe, jajaharawajy~aji, pahy~ijia7kuruwiehewapena, apen3nikeyr3ksehi
ATTA_PAMPLONA	An	18.42	121.25	1000	0.442529	0.0183587	25.9	Pacific	att	0.0517241	0.00574713	0.172414	0.137931	0.442529	sikansikawsittamtaddayduatolaysiraitukutukayudontabbi7dagatulaNtaliNamataiguNNipanjiladuluNlimagata7agalamminummasiNanmaginnabituandanumbatuapidalanpuddulgabinapannubaguNagan
AU	Tor	-3.58	142.08	8000	0.402174	0.0174953	25.2	Pacific	avt	0.0217391	0.0652174	0.173913	0	0.402174	xitixaiwwikatnaparan3mknuyilikamkrax3miknikifna7anyipwuryaxasninxisn3m3ranwuplix3rt3parnansi
AUA	TNG	-6.17	144	42500	0.457364	0.016953	15.1	Pacific	imo	0.0542636	0.0155039	0.186047	0.162791	0.457364	omaoua3mbonuinZeNgomkaguglyogoiombeglkommoNgooNguarimbiglkiamino ndukaropenCpanikandiyenolkoutipiadendu glaninakagumugaibil tembigla
AUCHI	NC	7.25	6.5	274000	0.527027	0.0177594	26.1	Africa	ets	0.0405405	0.0405405	0.108108	0.0945946	0.541667	mEmaevasexwaruraibefiaraikp~haeboLosuekolEmiboduyomiEsoxumEdoNuavogb~ominiLi
AUKAN	Oth	5	-54.5	33500	0.487179	0.0172732	26.5	South America	djk	0.0410256	0	0.123077	0.0820513	0.489691	miwi, yuwiwantu%libisama, %samafisidagu, %fo futu metilosubon, %udu%uwisikinlebi wata, bulubon%tutuyesiainnosutifitoNokinianabobolebu%diNisiye, %aliki%koti, %bokon, %dosansitaliwatasitonteke faya, fayapasibeligi, moNonetifuny~unnen
AULUA	An	-16.33	167.67	750	0.416185	0.0179533	24.2	Pacific	aul	0.0635838	0.0462428	0.184971	0.104046	0.473684	anueNg~oand~ilmb~oxolruaasmaxarsekulihxutxiramb~uxumndr$amb~endr$ep3loxarsemeteNunsulfalemekumb~uluabarisimamp~EmiNnalisandr$oNemismb~eneelmw~osebw~ebitxamb~xabilakonx~onx~otameluNg~omb~obose
AUNI	Tu	-24	21.5	2500	0.42	0.00663521	20.2	Africa	nmn	0	0.01	0.11	0.02	0.42	N, NNai, e!o*!kom!i!haN!mwa, !bwa!naeco!nu!ke*i*!a*ri!koi!koi!k"ak"a!kuntaa, taa*!a!ansE!koi, !ke*!ha!kha!k"o!i!ane!gau
AURAN_KULON-PAZEH	An	24.15	120.63	2	0.468208	0.0170971	22.1	Pacific	uun	0.0462428	0.0520231	0.0982659	0.0635838	0.468208	akusiwtaidadusasau, sawalawwazukusurabaxrapaydamubulsaNiradaurikmuziNlepeNdahama, zahamarimanunuhasayharukkitatumalapuriahat, purihatalubintuldalumbatuhapuydaranahu, xinianxiaslaNat
AUYANA	TNG	-6.5	145.75	11100	0.533442	0.016953	17	Pacific	auy	0	0.0342577	0.179445	0.0701468	0.544093	kemaemakesamamand~amind~amanawaqinoneqiamapaqanesuqa, suwifaqamoramakaiqaanombaayataqakitoqaaremakw~aimanoyaqa, kumanumamaiyambanumbataimaauma, arambaanamaanuqaamamabaawarasimaamaqanaemaayantambamasawembaaumaamerambaabowamatauma, ayaraaqnombaaqaaurambaaiqaand~ampaqawiyambaamabiaisabuqaaisamimaaraumaayambaamuqaanuwaramba, awaimanambaamabombaarumanarenareunkaraawanaoenisaenisaaunkw~aipukaitufuokw~a…
AVA_CANOEIRO	Tup	-11.3	-50	14	0.532051	0.0140087	27.4	South America	avv	0	0.0576923	0.102564	0	0.538961	Ci, iCeene, nito*yanemepenoammoko*ypirayawarak3w3w3ra, w3raow, kak3rpirikuw3kaNati*namieati*a*yapeku*3p3apo, kw~a*kamp3a3umaeanupmanoyurkw~arya3tataitatataapep3tun, 3p3ayp3auera
AVAR	NDa	42.5	46.5	766500	0.412698	0.00676271	3.2	Eurasia	ava	0.042328	0.0582011	0.100529	0.042328	0.430939	dunmunniLso, cok"igoCiCuXahw~E, hoynac"Xw~Et"t"amaXqal, t"ombiratL"atL~ar, LarXinbErmEXErca, goZomac"nakukw~ErkErEn, kEkEt"ulhEq"EzEixizEaXizE, XEnEkizEXw~EzEaC"inEbaq"c"w~aLin, LimgamaC", hEc"oc"a, c"osuqX~maqX~mEXErsordoc"urac"iyac"ar
AVAR_ANDALAL	NDa	42.39	46.96	766500	0.389222	0.00676271	7.4	Eurasia	ava	0.0419162	0.0718563	0.0898204	0.0958084	0.411392	dunmunniZcok"igo%adanCuXahw~Enac"Xw~Et"EmEXXalbiratL"~aLarXEnbErXamaXgoZomac"nakh~ukhw$Ergagat"ulq"Edebix, raXarabraXXw~E, wElEwihbaq"c"w~aLinXuc", tL"~uric"anuXmE7Er, guXq"asi mEX, sordoc"urabc"iyabc"ar
AVAR_ANTSUKH	NDa	42.48	46.31	766500	0.366337	0.00676271	-0.1	Eurasia	ava	0.039604	0.0693069	0.108911	0.0594059	0.4	dunmunniZso, cok"igo%Xadam, CiCuXahw~Enac"Xw~Et"tL"~amaX, amaXq"Ekhw$, q"ExbiratL"~aLar, tL~arXEnbErhumuX, SumaSsa, camac"nakh~ukhw$Erkh~ErEn, mimit"ulq"En, q"EbexriX, ri7Xw~El, Xw~ESw~En, Sw~Ebaq"c"w~aLimgamaC", tL"~uric"asuqmaq, %jiXirmEXEr, guXsordoc"urabc"iyabc"ar
AVAR_BATLUKH	NDa	42.56	46.35	766500	0.382716	0.00676271	4	Eurasia	ava	0.0308642	0.0679012	0.123457	0.0493827	0.405229	dunmunniZ, niLCok"igo%insancuXahoynac"Xw~Et"t"amaXq"ExbiratL"~aLarXinbErmEXErXuSmac"nakh~okhw$Erkh~ErEnt"ulhEq"EwixiraXiXw~arawaC"inebaq"c"w~aLinkh~amaC"C"anuXmEXEr, guXq"asdE mEXC"uraC"iyabc"ar
AVAR_HID	NDa	42.33	46.72	766500	0.383648	0.00676271	2.5	Eurasia	ava	0.0377358	0.0691824	0.100629	0.0691824	0.412162	dunmunniLcok"igo%XadanSuXahw~Enac"Xw~Et"t"amaXc"okh~obiratL"~aLarXEnbErhumErXEcomac"makh~okhw$Erkh~ErEnt"ulq"EbExraXXw~EZanE wEhbaq"c"w~aLinhic"o, tL"~uroc"anuXmEXEr, goXsordowisadoc"iyabc"ar
AVAR_KARAKH	NDa	42.24	46.83	766500	0.382022	0.00676271	3.7	Eurasia	ava	0.0393258	0.0617978	0.101124	0.0842697	0.404762	dunmunniZ, niLcok"igo%Xadam, CiCuXahw~E, hoynac"Xw~Et"amaX, t"amaXq"ExbiratL"~aLarXinbErXumaXXus, samac"nakh~ukhw$Erkh~ErEn, gagabit"ulhEq"E, q"ulobExrEXXw~EwEhbaq"c"w~aLimgamaC", tL"~uric"anuXmEXEr, Sobsordoc"urabc"iyabc"ar
AVAR_KUSUR	NDa	42.06	46.86	766500	0.372549	0.00676271	0.9	Eurasia	ava	0.0261438	0.0588235	0.0915033	0.0849673	0.398601	dunmunniZcok"igo%adam%buluXkh~oXonac"Xw~Et"tL"~amaXq"Exbiras"axEtL"~XEnbErSumaScamas"nakh~ukhw$Erkh~Ekh~t"ulq"EbExriXXw~awEsbaq"zubu, c"ubusimq"ayac"anuXmE7Er, %sirtsudroc"urabc"iyabs"ar
AVAR_ZAKATALY	NDa	41.62	46.81	766500	0.376543	0.00676271	8.6	Eurasia	ava	0.037037	0.0555556	0.117284	0.0925926	0.398693	dunmunniZcok"igu%adamCuXakh~oXonac"XEt"tL"y$amaXqh~al, labbiratL"~aguCXinbErSumuSXusmac"nakh~ukh~Ermimit"ulq"inbExri7Xind~wEbaq"c"uliximgamaC", Xayac"a%jiXir, ny~uXmE7Er, guXsodroc"urabc"iyabc"ar
AVASO_BABATANA	An	-7.33	157.5	7070	0.493976	0.0191801	26.5	Pacific	baa	0.0301205	0.0361446	0.13253	0.0481928	0.5	aroNgoita matakEkkikerimb~3sekoetes3kkiuttuonnama azukEpomandakap3ndatalaNamataiNokekerelulemekErisisusukolaEkembimiaatelem3esisiriputumb~inundinakozokkakossevoruNgaitoNo
AVBIANWU	NC	7.25	6.5	274000	0.506667	0.0177594	26.1	Africa	ets	0.04	0.04	0.106667	0.0666667	0.527778	mEmaevaseixwarurabefiarakp~haewolosuekolEmhibokp~ewomiEsoxumEdoNuavogb~ominiLi
AVESTAN	IE	33.17	44.97	0	0.506977	0.00367299	22.9	Eurasia	ave	0	0.055814	0.111628	0.027907	0.511737	az3mtumvaemduamaSio, maSiakomasiospavanavar3kasurivohunias, astsruiegaoSoCaSmanaNh~adata, dantanohizuaZnuzastofStanoyakar3xv~araitivaenaitisurunaoitimirietejasaiti, aeitihuar3staroafSasmaatarSpanta, a8bagairiSxSapp3r3nonauonama
AVESTAN_2	IE	36.77	66.87	0	0.425532	0.00367299	17.4	Eurasia	ave	0	0.0893617	0.12766	0.0340426	0.436681	aevamaSy~a, maSyakamasy~aspanvana, var3Savar3kasuri, Car3manvohuniastsru, srvagaoSa, kar3naCaSman, doi8ranahdata, dant~anhizva, hizuZnuzasta, gufStanayakar3xw~arvaen, d3r3ssrumar, ri8jam, ajamhv~ar3starapasan, zarStvaatarpa8, advangairi, paurvataxS~app3r3nanavanaman, na*man
AWA	TNG	-6.67	145.75	2050	0.511905	0.016953	19.8	Pacific	awb	0.00198413	0.0555556	0.0972222	0.0436508	0.51497	neareitemanaminaenteboaneqmokeahnd~emoratatareanotahtatahima, pegariqahrewehnontah, koeyaqnuwoiyanuta, awangaahyuahnahanuqahwehaweqneheayantamayeweehw~e, aweabowaayara, yaraayaqnoahreauraabiahawiqawehanebiayanobeqaitaruarauayanobehamuqanuonahawaboarunanonanoungiyetagahoiroirotugeqpukiresubiokogo, ogopokaiqtiyemaratuoirigahoawiqiraruwopopoqnah, iyoiyooq, weyoqnoibo, ahqonikiarahw~emarakoirabuyaamu…
AWA_2	TNG	-6.67	145.75	2050	0.52164	0.016953	19.8	Pacific	awb	0.0022779	0.0569476	0.125285	0.0432802	0.52164	ne, ineareiteawi7, gi7moratEtareani, wEukenipala, urinciawaci7, nu, waniawankaabu, ana, kempo, kori, pentoru7, cEenaaukora7, toriayanca, towai, waiareauraabia, aibari7niawE, awEgara, ayonkawEanEbiarEgogo, arEuaya, ayankarana, nanau7marapete arutagE7irE7EnEruni7, puki7, pu7nE7, puinki7, taini7, puipuini7, taitaini7mabe7 cuno, maopopo7natuempina, wEyo7abi7nono, wani, ansowa, noeba, kenkawE, koge, k…
AWA_PIT	Bar	1.5	-78.25	15130	0.425	0.0139149	24.5	South America	kwi	0.0409091	0	0.131818	0.00227273	0.435897	nanuansunm3nmika j3Ci, kiwankw~iSa akw~anmazapaskacaaksainkiaSampaampuawa%piSkatuCiCukw~iCamut3pippak3hmuxt3tt3 aya, tamaxatuaya5aaimpiC3hkaSta, pSpiwipupulm3t3CiCu aSaSk3zp ukailkasukimpuhpitsulayankw~ixiaCkwilmitt3wakpulCt3p3xakw~iCiCukaixCu, kaixsu5antunulkw~ankw~ansula kw~anizm3piankampitinpiantapikamp3lCanantunuznil kunm3lan, kw~inkaiz, kizpapalapCak3makw~azialuukp ksupilwaniSiSimaizmi3nkalk…
AWAR	LSR	-4.08	144.83	900	0.372727	0.0173974	26.7	Pacific	aya	0	0.0727273	0.163636	0.0727273	0.372727	Ngomoaymb3nombunisokkyaosetkonparpiri7rerikkurNgumka7panparmbarevasvaynundu7k3raopotmokpautswa7tyopNgotmuNamgi
AWARA	TNG	-6.17	146.75	1900	0.430464	0.0164317	16.5	Pacific	awx	0.0264901	0	0.198675	0.0728477	0.439189	n3g3nindunal33minhomut3mund3kit3mgupdakkw~3t3nm3l3kkayinommapyemb~isopik3takm3mb3ntaNokanat3kuNw3apugusitkuminamyaNg~3hupd3kikahitt3wankupil3nedok3lukuman
AWERA	LP	-2.75	136	70	0.546053	0.018415	26.6	Pacific	awr	0	0.138158	0.0460526	0.105263	0.546053	yainaiepriyakurukoribitEkebupiriobiduyeriaibiaobuaberinoriuruwerioworuanobinorioburourowEtuEyomeyopEprudietigyabotebianErEtarunarupoerEperukwabEoboribri
AWETI	Tup	-12.87	-53.53	170	0.5	0.0147937	24.7	South America	awe	0	0.00892857	0.0714286	0.00892857	0.509091	atit, itoenkaya*mayapetemonk~oypira7i3ttuwawatu3popapuw3kkaNeyapietaa*b3yekue*pyapotupe*tupmayo*utkw~at3k3t3taZame3p3m3ta
AWING	NC	5.87	10.28	19000	0.5	0.0174789	19.2	Africa	azo	0.047619	0	0.150794	0.0555556	0.529412	mo7opENw~un3Su3gv~u3ti3fu3gub3Ti3kw~iN3doN3tug3l3l3x3lw~i3soN3l3m3kw~iNp3n3benoz3n3zu73kf~u3yi3num3mo saNokigo7omox3laNokw~3n3tu73lEn3
AWJI	Bor	-2.92	140.58	350	0.484277	0.0175709	25.6	Pacific	auw	0.00628931	0.0754717	0.150943	0.0503145	0.484277	kokebeyebemaNguanaNgerkirow3ltutiti fiyef3kerkeanesak3rkeatonayonubrukamarietumtkurkeniem3*nayo taikeatik3rk3rimanammentaomasewobiosertaom3NgiryunuyaburoafiNano*mo*
AWNGI	AA	10.83	36.67	489000	0.422619	0.0141717	17.1	Africa	awn	0.0357143	0.0357143	0.142857	0.0595238	0.430303	an, ani3nt, 3nti3noji3mp3l, laxulaNaaqiasig3seNyintikanixaciayb3riNacjenj3nkoxi3l3san3rkw~icaNg3r3btafangw~doletz3qkant3nkox, 3nkw~axk3rant, yintbewaaxukar3Nlegdadkanxarwox3skawis3m
AWNGI_2	AA	10.83	36.67	489000	0.427586	0.0141717	17.1	Africa	awn	0.0344828	0.0344828	0.131034	0.0689655	0.449275	an3nt~3nojilaxulaNaayiasigseNyint~ikanixuciayb3riNacjenj~3nkoxi3l3san3rkw~icaNgulvitafangw~gubEtz3qkant~inkoxk3rant~awabewaaxukar3Nlegdadkanxar3skawis3m
AWTUW	Sep	-3.58	142	510	0.379888	0.0174953	25.3	Pacific	kmn	0.0614525	0.0335196	0.145251	0.00558659	0.379888	wanomnomnaydowoyikiyrrameyEnNalepiyrennintawtawtiwyEyEypiylakemanenewwutilpiylakelalepampweyyiylemuywurnewEwyiw raowpawanlaknaeyamEywuwp, towlowyiwtiyltapwonuwptiwleimram omwnEkyenyiy
AWYU_ASUE	TNG	-5.17	139.17	6500	0.518987	0.0189198	26.9	Pacific	psa	0	0.0506329	0.0886076	0.151899	0.518987	nugunugutisiyekuruma*aNgiaNgukaseroxagobagikirimogomagabidefetodesaweeiroyi*asufi
AXAMB	An	-16.52	167.72	750	0.44	0.0171322	24.7	Pacific	ahb	0.0342857	0.114286	0.16	0.0685714	0.466667	anauxaiyuNndr$atoaCakairuneren abenixlipaxxurxairaunxurx~urndr$epulpulnd~raremereNonsirbomaluekomp~komp~beresisimamb~minr3sipEloN3nimaCkomaimeriarmaciwoibErxamb~serbuiruxlimEroNbubuxse
AXAMB_AVOK	An	-16.5	167.75	750	0.430303	0.0171322	24.6	Pacific	ahb	0.0242424	0.0787879	0.175758	0.0909091	0.470199	axanauxaiNk~nd~atoC3kairuiexlipaxxurxaixurxunimb~undr$emb~ulemb~unnd~arNamaraxunsurbomelw~akomb~biesusumw~amb~minrsipaloNnimECbamim3riemaCiwoibarxamp~meriSebw~exoxtimaroNbebeursa
AXAMB_MAXBAXO	An	-16.54	167.75	750	0.413174	0.0171322	24.9	Pacific	ahb	0.0299401	0.0898204	0.173653	0.0778443	0.453947	xanauxaiNk~ndr$atoC3kineneruy3xlipaxxurxairaunxurx~urremb~urmb~ultarNamaraNunsurbomeluakomb~komb~besusumambw$3minirsipElonimECNg~omaietinmw~aCibarxamp~mersebw~exuxlimEroNk~bebeuxsa
AYIWO	An	-10.33	166.25	8400	0.482517	0.0193749	27.1	Pacific	nfl	0.034965	0	0.237762	0.0979021	0.5	yuyudeny~igisimesi%kulinoutapi, nuNgolENgend~ elanevenuNgokonimbe, manotonw~otendenEmbiliniE%teatenueamoliviNonumbopuniunw~oinivEnienumbataNgebumw~aeanEngE
AYOREO	Zam	-20.25	-59.25	4300	0.559091	0.0127237	25.1	South America	ayo	0	0.0772727	0.0681818	0.0818182	0.559091	yu, uyuyoke7, uyoke7Co*ma*ra*7gare7ayoreoyiditamokoinari*, narenaiporipora*akaraiiyoianokeiaNoroneedoko*raCuipa*tara*aiareikatademanayinaabitoohi7imo7udute7toi, togeibagigede7gedoyodikukarane, kukaranipioigabi, pihoiorokodehaiiraguiCa, urieNe
AYOREO_2	Zam	-20.25	-59.25	4300	0.51049	0.0127237	25.1	South America	ayo	0	0.0839161	0.048951	0.0734266	0.51049	uju, juuwa, wajokComaragarej, gareajorej, ajoreojidi, ojit%tamokojnari, nareporiaakara*j, akara*karoj, aroijoj, ijoanokej, anokekubuCuj, ubuCukaNoroneedokoraCuj, koraCukpa*taraj, pa*tarakarei, arekkatademanajinaabitoohiimouduteitojdigedegedojodi, jotkukaranepioj, piokdahej, dahekkukarani, kukaratdehaj, dehakiraguj, iraguaiCaj, iCai
AYT_SEGHROUCHEN	AA	33.33	-4.67	2490000	0.295302	0.00489012	10.6	Africa	tzm	0.0268456	0.0604027	0.0939597	0.0738255	0.352	idZ, ijsnath~bnadmaslmaidisZrX~th~aXidX~urX~idamnisX~iSamzX~uXth~itX~th~inzarth~imsth~ilsfudfusifth~saswzX~rX~slmth~rX~adth~afuith~ith~riamanazX~rX~uth~imsiabridlXariXyidX~ism
AYUTLA_MIXE	MZ	17.02	-96.07	5000	0.364821	0.016006	14.8	North America	mxp	0	0	0.100977	0	0.364821	3tsmecatomp3ntikat, nitukoyne7ektu7ukmackm3hyenymucktiSytyoktotho7oyokshonuko7ohtSoht3mtoh, 3y3cok, koknekSpokontutkcohwohtuctk3p3kpweny3yp3, 3wtekyk373hotyoktce7ckukkaymukSeSm3toh3tmo, mo7ookakokS3tot, ka7akyo7oymenkokc3ntanyokano7onS37onpo7o, po7n3htuhcohn3Shonh3makteytu7ukokpcopccukpucpopy3kkoconSiSy, tephemieypekt373c
AZA_IRABU_MIYAKO	Jap	24.81	125.19	0	0.476821	0.0167468	23.5	Eurasia	mvi	0.0198676	0.00662252	0.192053	0.0264901	0.48	ambantiyamps~3tic3futac3%ningin3zuinsamkipakaahac3punic3numimmipanapas3tac3gus3timiuc3c3munummilc3fus3ntidapus3mic3is3umac3mc3yamayulnalyamas3saaramununa
AZERBAIJANI_NORTH	Alt	40.5	48.5	9451460	0.394558	0.00703468	13.7	Eurasia	azj	0.0612245	0.047619	0.0612245	0.190476	0.408451	mEnsEnbizbirikiSEsbolugitbitoxojyorpogdErigonsumukbunuzguloggy~EzburundiSdildizEldESgorojiyEriCgy~ErESitElgy~Elgy~unESulduzsudoSodyoldoxgy~EjEdoluyEniod
AZERBAIJANI_NORTH_2	Alt	40.5	48.5	9451460	0.402985	0.00703468	13.7	Eurasia	azj	0.0671642	0.0522388	0.0671642	0.171642	0.402985	mensenbizbirikineferbal3xitbitaxaCyarpakderegansimihburnuzgulaxg3zburundiSdildizeld3SiSg3reSit3lgelginulduzsudaSotyoldaxgejedoletazead
AZERBAIJANI_SOUTHERN	Alt	37.5	47	14973280	0.358491	0.00703468	9.9	Eurasia	azb	0.0377358	0.0471698	0.0754717	0.169811	0.38	mansanbizbirodombaluxitoXojyaprax, yarpaxdarigonbuXgy~iSgy~ezdiSdildizaliCmaky~gergy~almaky~gy~indoSotdoXtoxtazaod
B11c_GALWA_1	NC	-1.25	9.5	45000	0.428571	0.0174444	25.7	Africa	mye	0.0075188	0.0451128	0.210526	0.135338	0.428571	morimazwEmbwambinarereyavibandancinapamengoroyintyompombononEmEwEnEjwajongjEnjogojuwbimweyigEgEniningodogonikilinombagweraguguruonana
B11c_GALWA_2	NC	-1.25	9.5	45000	0.433566	0.0174444	25.7	Africa	mye	0.00699301	0.034965	0.20979	0.132867	0.433566	muri*bani*ma, nagaTwembwambi*naririyavi*bandaTi*napapu*nji*roi*nTumpumbununemekogozowenebubujungjenjogoju*bymweyi*nkegeni*ni*ngudoguni*ki*li*numbagwerayunyonana
B63_NDUUMO_KUYA	NC	-1.67	13.58	3000	0.465517	0.0163097	24.8	Africa	nmd	0.0517241	0.0172414	0.103448	0.0689655	0.465517	moolotuCwiCinatiCusukobocila, SubisityemiisiinikitabwobyElEbali5umonyuxkuytari5atinZakElEbaZilakurupfibvingi5atixikumu
B70_TEKE_OMVULA	NC	-3.67	15.33	8150	0.444444	0.0163097	22.9	Africa	ifm	0.0740741	0.0222222	0.125926	0.0666667	0.444444	moolenTuvaTinaticyuribanakilayerishiyaTiiriyuluminilimimbulabuwobyelesonwamuni, talandwokwayatalinjyelicakelebaongwo, ongiyampibicwacwankwu*
B78_IWUM_WUUMBU_SUD_TEKE	NC	-3.67	15.33	8150	0.494505	0.0163097	22.9	Africa	ifm	0.0549451	0	0.10989	0.142857	0.494505	mosiele, olebiditikilafwatiisibomboinudimibongotulumonafiyatedibwetetediatadiba*lamapimpakumbo
BAATONUM	NC	10	2.05	664000	0.503937	0.0158915	26.5	Africa	bba	0	0.0866142	0.15748	0.102362	0.503937	naaSa, SeSoatiayiru, irusoa, Suabon, bonudaruwuresugonanemkukuruSonoanunwerudonduyaradurunombirigende, boanowanuagunaSonimkperudonnuakuru
BABANKI	NC	6.08	10.32	39000	0.37069	0.0174789	19.1	Africa	bbk	0.0517241	0	0.137931	0.0431034	0.421569	mo7bowi7S3b3nt~iko7fugw~3ly~uN, LuNkw~oNdoNth~ith~i7S3lw~isoNly~3m3, L3m3lw~ikw~ENZw~inbe53yEnZ3pf~3viT3Z3c3NmutiZi7jipf~Enth~373fiZi7
BABUNGO	NC	6.12	10.42	27000	0.412281	0.0174789	18.9	Africa	bav	0.0175439	0	0.149123	0.0614035	0.451923	m3a, xons~iNmu7bow3subunt~3t3vi, fogonS~ixut3nd~awtul3s3zw~ig37nd~it3toy3xom3Nt3Nnuyezokujw~iSiSw~ijw~iNmuNo7wij3baNtu7lw~aNfizi
BADA_INDONESIA	An	-1.67	120.33	6800	0.52907	0.018361	19.5	Pacific	bhz	0.0348837	0.0174419	0.0813953	0.0872093	0.52907	kodoiyokitaisa7roduataunabou7ahukutukau, toatabekolibahebu7utandutaiNamatailoNihilila7kuntute7eumi7atema7inupeitahadimatebutualobetu7euba7ibatuapirarabuluinandeNiposebo7uhaNa
BADIMAYA	Aus	-27.67	118	20	0.467626	0.00616277	21.5	Australia	bia	0.0503597	0.057554	0.165468	0.136691	0.467626	Na8u4unduNalimiguriyagu8a, gu8arawiniLa8u8uwindabiriliwo5aNuba8abakulgagurumuLaTalaNTadamaramimi4aguwandamulayangaraNbundaragabimadawaTanmaru
BAETORA	An	-15.37	168.17	1330	0.522293	0.0179533	24.6	Pacific	btr	0.044586	0.044586	0.133758	0.10828	0.565517	inauiniNg~oixind~atibw~aleruamasxiriumw~and~ixairaubinund~eisuimbw$eromatambw$aNoliboluamemb~aulimasusubaraleoroNotaximatebanaialobitiuwaibatueabisalareboxitamb~oNiisa
BAETORA_NAROVOROVO	An	-15.32	168.12	1330	0.485507	0.0179533	23.6	Pacific	btr	0.0507246	0.0434783	0.152174	0.108696	0.51938	inuineNg~oixend~atw~aleruamasxiriumw~aNexaind~obnend~isimb~oromatahansel3boluamemb~ul3masesebaraleroNotakmatebaniealobitiuwibateabsalarebokmb~oNasa
BAETORA_NASAWA	An	-15.28	168.14	1330	0.458647	0.0179533	23.7	Pacific	btr	0.0451128	0.0526316	0.172932	0.0902256	0.491935	nuniNg~oxind~atearuatatmasxiriumw~anxaind~ufinEnd~isimb~oromataxansiliboluamelimaminleroNomatebaniyalobitiuwibatyabsalariritamb~oNxarambw$esa
BAETORA_NAVENEVENE	An	-15.22	168.13	1330	0.48538	0.0179533	23.7	Pacific	btr	0.0467836	0.0467836	0.140351	0.0935673	0.515528	inunikoxind~atea, tuwaleruatatmasxiriumw~and~ixaind~ufinund~isurumb~oromatalisuliboluamemb~uxulimasusubaraminwete, leoroNotaxmatebanma, baniealobitiuwibateabsalareboutamb~oNxarambw$esasa
BAETORA_TAM	An	-15.19	168.16	1330	0.492958	0.0179533	24.5	Pacific	btr	0.056338	0.0492958	0.133803	0.105634	0.522388	inuinikoixind~atuwaleruamasxiriumw~and~ixaind~ubinund~isurumb~oromatalisuliboluamemb~uklimasusubaraleoroNotaxmatebaniealobitiuwibatabsalarebomb~oNsasa
BAFAW	NC	4.7	9.47	8400	0.432432	0.0174789	25.2	Africa	bwt	0.027027	0	0.153153	0.0900901	0.45283	miw3s3po7, fo7bEmo7Suembw$a5eEyENg~okifi7toNtuii7duisoNy3mboNkEbebEmw~aminwo7wapa7dulutiti7de7lEmuipENkudulw~enkonoin
BAFIA	NC	4.73	11.13	60000	0.418605	0.0171731	24.8	Africa	ksf	0.0581395	0.0232558	0.139535	0.0813953	0.423529	fo7bamumzanbuTeltekokoapwoptoNreisolinlamo7To7el3komnoxanwuyuNw~osol, ayn37go7dubedonrudi
BAFIA_ROPE	NC	5	11.17	60000	0.425532	0.0171731	24.5	Africa	ksf	0.0425532	0.0212766	0.148936	0.0780142	0.428571	bo, k3fobe*umnj37, m3xe7mb3lotoeNku*ku*, b3*kunbap, nbwapow3p, ow3ptoNrii73loroso*N, m3*so*NlemadobElokokw3*m, boknyExewowiyiNwefi3*y, SE*ymongoukpoNndw~eiNru*3lElokenZi
BAFUT	NC	6.25	9.92	100000	0.485149	0.0174789	23.4	Africa	bfd	0.0495049	0	0.108911	0.0891089	0.515789	mo7obaNuby~ebu3tifu3gul3kw~EdoN3toNli7ilw~isoNl3bob3ibEnoy3yu7ukw~u3Zi3, yi3nonj~oN3kigo7omo7oz3kw~etux3lukum
BAGIRMI	CSu	11.67	16	44800	0.427907	0.0139284	28.6	Africa	bmi	0.00465116	0.0139535	0.130233	0.106977	0.440191	maTe, Tegekadasapdeb, debekanTeb3s, b3siNg3rsakag, kagakamkag, kamkagandaram3s, m3suTuNokaTambikam, kamo3m, 3muNaN, NaNanTulokamk3TiTimbasaitiay, ayokak, kakaw3kw~oy, kw~oyodekaT, kaTapi5api5aman, manetot, totopw~od, pw~odud3bw~, d3bw~utot, totonTok3T, k3Tiri
BAGROT_SHINA	IE	36	74	562400	0.451613	0.00519233	1.3	Eurasia	scl	0	0.0537634	0.139785	0.0537634	0.466667	%mo*%tubeh%Ek%duCh~umo, CimoSu*tompotoComo*ti%SiNkonoCh~inotodonjiptitiro%suri%toroweiboth~ogorpon%roti%no*u*%no*m
BAGWALAL	NDa	42.58	46.17	1450	0.435185	0.00654398	5.5	Eurasia	kva	0.111111	0.0462963	0.0925926	0.0324074	0.456311	demEbiSticEbC"Eda%adam, %insanSw~a*Sk"w~ahw~aynac"roSaal, C"alqX~alhErratL"C"ama, bulaha*C"it"a, hanC"it"ahak"a, haC"amiXar, mEXErsalu, salw~mis"nikw~, nuklElanihlElELc"ela, s"Elahena, hanaa*Lina, alh~inaiC"ilaa7ila, elamilh~, miLc"w~ara, c"oraLE*hi*c"ac"aybEsarELa, rElh~aEc"uc"inuc"Er
BAHA_BUYANG	TK	24.4	104.75	600	0.412214	0.0138882	18.5	Eurasia	yha	0	0	0.21374	0.0152672	0.442623	kum3hotucam8aha, 8aaupy~a, py~o7oNma8u, 8h~u8EN8aNpEqh~o8ENkamada8a8aNph~iyoN, du5aNmamaqEcutap8amcaNqaiwaNno, noN8oNoNpw~a, pipw~ikh~oN, makawoman5i, th~aN
BAHINEMO	Sep	-4.58	142.83	550	0.489933	0.0174953	26.7	Pacific	bjh	0.0402685	0	0.120805	0.0939597	0.5	aniininomdobath~ahusiimailayonomumimi sinowath~obimah3l3hobibosiyaniyasEkonipith~oluyakosih3lbodupamosuwapudonoweydiyayutiniyadulhagibayayobiganomuliwupa
BAHNAR	AuA	13.83	108.33	158000	0.40694	0.0165752	22.9	Eurasia	bdq	0.0347003	0.0473186	0.182965	0.0504732	0.410828	i55onnounibuki33hth~3rmo5bartihkeZuNdrakandroNlob3Naikas3mkosiloNhlar3hhmok3kar5emph~amk3tiNr3maakekieNsoksokk3ldonmatmuhb3rs3ne5r3pietteNi3ht3paNZ3Ntiakotohnuihkl3m5asakapbohk3teNbattepk3teCp3loCgl3iparanop3somdoNanp3manarkh~eis3NloNdakmit3moCu3htEhh3m3l5uiu5h3yoktroNkoNbreZ3kdreNkokgammaNt3Nietbe4hlEliEmh3pomhreNanan
BAHNAR_2	AuA	13.83	108.33	158000	0.37037	0.0165752	22.9	Eurasia	bdq	0.0444444	0.0444444	0.207407	0.0518519	0.373134	i5Eb3nmu5b"ar%b3Naykako7siloNhla%3karph~amk3tiNakEd"onmatmuhs3ne5r3pietkul taNtituhkl3mEt%b"ohk3t3N%loT%trzhnar%s3NloNd"akt3mou5troNkoNmaNb"e5nawmat
BAHUANA	Arw	-0.5	-62.5	0	0.524528	0.0189279	26.9	South America	xir	0	0.0490566	0.116981	0.0603774	0.528517	nuipiwanabenariarinik3ra7awaitunanaw3w3n3c3awac3niaatam3nakat3ta3, ta3dah3ra, h3yabenabeti5iTini, Tinibatinau, nauk3sa3kirinaah3, he3ninimadakiTiridaka3dat3n3madaraunakuretahaputakimitakarubetawa, maiwand~ar3karap3na, d3taket3hiwiTw~uneZiba, kibadacac3wapukibakiTaf, Timapurikimi5arih3
BAKAIRI	Car	-14	-55	950	0.583333	0.0149255	24.1	South America	bkq	0.0166667	0.0722222	0.0722222	0.0388889	0.583333	ura3m3Sinatokal3azag3ka*ra*ukodoem3sesar3itub3unuibir3iw3*e*ki3wa*tar3enuyenar33er3ilueze*u*ruemar3iwa*r3erer3men3metaiSidatainigeak3k3etaiS3S3Simuk3parutuhupetoa*wa*a*wa*kopaetum3keiweloezed3
BAKI	An	-16.71	168.14	350	0.462428	0.0171322	24.3	Pacific	bki	0.0231214	0.0578035	0.184971	0.0635838	0.493827	ki5oCaukitotai, takoranoCuwosumw~an5and~okulisuryesimw~ayesikul5amb~emb~urkutil5em3rasunuCubomenasund~uCumayupurimunialCoNmarmeimw~ere5omw~arbitanoweiberusemb~imaramb~osukumb~oNianbousia
BAKOKO	NC	3.5	10	50000	0.5	0.0180563	26.1	Africa	bkh	0	0	0.157143	0.0571429	0.530303	maobw~EhEwapamkoho5ineewatoNg~aihijofoboNwotobai5uEnoxwusoetEnj~enNk~oawuo
BAKOSSI	NC	4.8	9.62	100000	0.403226	0.0174789	24.8	Africa	bss	0.0322581	0	0.185484	0.169355	0.431034	mewEsepog, hogbEmod, 5oNsumbw$EtidElagobkihidsebtuidusoNTembuboNkabibamw~E5en, nonwogwEhy~Etond~EtintinEnd~iblamunz~ikone, mb~odkulonkolein
BALANGAW	An	17.17	121.17	21300	0.466258	0.0186778	20.3	Pacific	blw	0.0736196	0	0.122699	0.128834	0.466258	ha7onhe7aditaw3hoduwotatagug3diwahootoawoytubuugletdalatoNaliNomataaNalbub7odilogoNolimososoagtoyinumilodoNaltalawd3numbotoapoydalanbiliglabinapno, ponoka77ammaNadon
BALANGINGI_SAMA	An	6.17	121.83	85000	0.455556	0.0191708	26.8	Pacific	sse	0.05	0	0.111111	0.1	0.463277	akuka7akitabiisaduwaa7adaiNedokutukayudahunkuwitlaha7bokogtand~uktaiNamatauNemp~ondella7tu7uttaNandudu7atayinumand~a7kalepataypaituallawbitu7unbohe7batuapilanbulludsaNomponno7baha7uon
BALANTA	NC	12.25	-15.33	369000	0.372414	0.01708	26.6	Africa	ble	0.0551724	0.00689655	0.165517	0.110345	0.377622	5ihub3odnsebmhalsala7betnsooNtayoNfayasahamholtebmlo7kitfuNatetlemTuhumTefdensegNbeksemlodben, bentalaNgb~o8a7wadalagNToha7sin5uta7marhahamatoka, mb~am
BALANTA_GANJA	NC	12.25	-15.33	96000	0.423077	0.01708	26.6	Africa	bjt	0.105769	0	0.0961538	0.125	0.427184	5ihubanwodasibihalsEl, sElEbititalokitfumseCCifdinsigEbifasimlodubintilo, leylolowEdElagiColEsinmand~dhamEtuf
BALEAR_CATALAN	IE	39.57	2.65	4079420	0.443038	0.0106998	16.6	Eurasia	cat	0.0696203	0.056962	0.139241	0.0506329	0.448718	jotunoltrosunsdosp3rson3peiSkaabr3fuL3, fuy3peLsaNosba53orEL3, orEy3uL, uynasdentLeNgw$3Z3noL, ZonoLmabEur3vEur3s3ntimurisol3stElaigopedr3foTk3mimunta53nitplEnow, nounom
BALI	An	-8.33	115.25	3330000	0.437984	0.0182357	21.1	Pacific	ban	0.0368217	0.0213178	0.186047	0.0949612	0.441406	iCaNCai ajak mekejaNiraga, ajak, mak, jaNene, 3neento, 3ntony~enapa, ap3tusiNmakejaNsadaduagede, g3dedawa, daw3Cenikluhmuanianakbekedis, k3disCiCiNkutudonakahkulitisigetihtulaNmuluktaluhikutbuluboktendas, t3ndaskupiNmataCuNuhbunnutgigilayahbatislima, lim3basaNbaoNny~ony~oatiNinemdarny~egutniNalinniNehtawaNpul3smatiNamatiaN, N3matiyaNNlaNimakeber, m3k3b3rmajalan, m3jalant3ku, t3k3Nebah, N3bahnegak…
BALILEDO	An	-9.75	119.42	10000	0.534884	0.0183086	25	Pacific	wnk	0.0387597	0.0620155	0.100775	0.0542636	0.534884	na7ayu7udutasaNidudaataiyaasuuturonakalitirarikatilumatakoruNudulamalimasusuateinuetayaraNimatieminikapewewatuapilaragEdibaruNara
BALIMBA	CSu	4.75	29.75	70000	0.51145	0.0157265	24.7	Africa	mgd	0.0229008	0.0992366	0.0763359	0.122137	0.540323	mamiamaaloarriredri7bioky~aisaini, laboarikw~akoibimiimvosiladrakayadribaaribaumvuond~raariodraada, aky~iutubibiigy~iasiritikuniNg~aky~io7diru
BALOCHI_EASTERN	IE	28	62	3050800	0.338798	0.00888268	19.4	Eurasia	bgp	0.0163934	0.0491803	0.136612	0.0983607	0.389937	mah, manmayak, yekdomardummahibiNdaraSk~th~akh~post~lanj~Sah, nazCh~amph~onz~dath~anzawankh~ond~dast~gw~arlagh~arlawaSagh~dith~a, gind~aSkanagh~, aSkuth~amir, murth~aagh~, amadanroCastarab, afsiNaskoh, ph~awadSapph~urnokh~nam
BALOCHI_WESTERN	IE	37.83	62.17	2016840	0.359649	0.0134202	16.7	Eurasia	bgn	0.00877193	0.0526316	0.166667	0.0614035	0.359649	man8amaSma, muSmayak8ukasmaikuCak8rax8balgona8goSCam8a48anzuban8as8gwargi48uSkinmiraroCs8arapsiNga8iSkohSapsernoknam
BAMBARA	Man	12.5	-7.5	4096380	0.447514	0.0132443	27.4	Africa	bam	0.0441989	0.0220994	0.187845	0.0828729	0.45	neanw, aneluninjonmunca, camankelenfilabelebelejan, jamanjandogon, nimusoke, cemogojegekonojiri, yirikisefurawolo, golobu, sogojolikolotolosikunkolo5enunda5innensonisenkunberetegekansindusukun, sonbi5eminfendun, dumoyedonsunogosa, fatufagapanyalanadasigijoka ki ma, ka ni mafo, kotilekalodolojisanjisanfintasumabugurinj~ejenisirant~ugunbilengerenje, jemanfinsugannene, sumankuradi, 5ija, koskostogo,…
BAMBILI	NC	6.12	10.2	10000	0.416667	0.0127948	22.7	Africa	baw	0.0555556	0	0.148148	0.12037	0.463918	mo7ob3g3Nw~insw~E, sy~Epv~uot3fogx~ulemkw~iedoNtugle3lelw~i, ly~isoNl3mabugubEnbiginuy3pf~ocanumnZ~oNcago7omudombotw~e73kam
BAMILEKE	NC	5.42	10.08	300000	0.428571	0.0174789	20	Africa	ybb	0.0102041	0	0.132653	0.183673	0.456522	TomToTag, Tag3nT~3bociab3t3gub%damvogatoNdagcialagsodemkakw~ibunuyanyukw~3sa5amTiadoNmb~ogany~iatadTw~iadan
BAMU	Kiw	-8	143.5	6310	0.581227	0.018136	26.2	Pacific	bcf	0	0.0794224	0.0866426	0.0794224	0.581227	mooronimonoidi, koupotinatowo, natawo taibonokarasoko, hikonimootopori, puorotomo, tokomoisobi, korimosorogoini, iowogoraidomori, domoriwodi, punugoibonoroototobakoupio, soiro koupiotuomo, nonobauodioowao, iouriirowoi, irowidirooisioi, oroburoioudiasoikisuri, kiboniobomopi, arogobopododuwokiritomowoioriomosiro
BAMU_2	Kiw	-8	143.5	6310	0.564246	0.018136	26.2	Pacific	bcf	0	0.0782123	0.0782123	0.0949721	0.567416	mooroneiokaidinetewa taibodubunakeresokanimootapuaratamasawisorogaredamariwodiibomoroototobekauhw~iotu7uamoiauriirowidirooudiesaikiosariobodepanimahigabopododuwokirotomuwaoriomasiro
BANA	AA	10.25	13.35	23000	0.444444	0.0133331	24.7	Africa	bcw	0.0679012	0.0123457	0.104938	0.0802469	0.447205	aghabak3, baknd3k3lip3k3rikaLikidif3Ldiyah3nimimiiL3t3lim3L3m3m3c3, mc3kS3nLinighaniSinid3v3wasanafam3tis3k3v3Ti, mukusas3rkw3hakw3ghw3kwald3lagwakw3Ligy~ad3, paf3y3w3nL3n
BANATISKI_GURBET_ROMANI	IE	45.4	20.18	476180	0.406593	0.00697168	11.4	Eurasia	rmy	0.043956	0.0604396	0.104396	0.0604396	0.430233	metuameyekduymaSoZukelpiSom, ZuvakaS, privinpatrinmorkh~irat%kokalorogokanyakh~nakh~dand~SibSang~vasSuSi%buko, yetrapeladikh~elaaSunelamerelaavelakh~amSerainpaybaryagstazaplaninary~atphy$ardonevoanav
BANAWA	Aru	-7	-65	800	0.551351	0.0181839	26.3	South America	jaa	0	0.0378378	0.108108	0.0324324	0.551351	owariafamaabaiomaikamatiawe, eweneafe, efeatari, ataroame, emenetonewarabi, warabonoki, nokowidiini, inoyahi, yeheyohar, yohariwatifa, fawakiimitakamamaiamowafahi, feheneyatiyifo, yifenehawi, hawineadamikibiyati
BANGGAI	An	-1.42	123.17	125000	0.49375	0.0184421	26.6	Pacific	bgz	0.0875	0	0.1375	0.0625	0.5	iakuikomuyuikitameNluabaNg~api, miansusumasukutu, kutuklonsaubukutaliNa, taliNaimataNoliNaleplimasusuateinumkitaloNolmatelubatbituon paunabatubilat, pobilatlolonsodosamb~u
BANGI_ME	Ban	14.8	-3.78	2000	0.446541	0.0116307	27.1	Africa	dba	0	0.0566038	0.176101	0.0566038	0.489655	miawnnEtiyEyind~oyiwErENo*kurEsamadw~apu*yEkiNg~EyinoorEsirataNaSivESumb~enasiNna5ErEbw~E kumamEniNk~uripy~Ebimy~En5~ESuranoyawaynunEtoromy~Evy~ESimy~ebirEyEmb~ESimy~Eyihu*dE*way
BANGNI_NYISHI	ST	28	93	230000	0.407407	0.00938299	10.2	Eurasia	njz	0.0462963	0.0185185	0.268519	0.0185185	0.407407	Nonoken5imiNokiSuNn3pinyiloNpoNruNmikpumyiCuNyolupuNlokCuyintuNkoNpoNtaSioNmedoNmoNtakarSiluNm3lamt3goyonuti
BANGUBANGU	NC	-6	28	171000	0.475806	0.0147103	24.1	Africa	bnx	0.0564516	0	0.120968	0.137097	0.508621	mubedesuviimbw$atibizisebalohaguluoToisohemb~einodimi5und~und~a, bele5w~montelegeZfuvegeyyubaima, emabw~ehediluzilagulufu7uzimahy~azina
BANGUBANGU_KABAMBARE	NC	-6	28	171000	0.481752	0.0147103	24.1	Africa	bnx	0.0510949	0	0.10219	0.145985	0.481752	u*mubidindubElElobozEku*su*tibi*zi*sEbalohafuhawigaoSoisu*hEmbEinu*di*mi*5u*bobEdEsuzi5wmantElEgEzmotvEgEywi*ni* gu*lu*EmabohEdi*lu*zi*latEndafuyu*dihyazi*na
BANHONG_WA	AuA	23.29	99.1	805700	0.412281	0.0127122	19.5	Eurasia	prk	0.00877193	0.0350877	0.157895	0.0175439	0.435185	o7mi7Zi7ti7rapuika7so7si7kh~au7lh~a7nh~amsi7aNroNZh~aukNaimuihrh~aNdaksiNuaNtai7tomNh~iatZumhoiksiNai7sim7uiNromguaNpapo
BANIVA	Arw	2.67	-66.83	610	0.516129	0.0184832	26.7	South America	bwi	0.016129	0.00806452	0.0806452	0.0322581	0.533333	nuaph~iyapaapadacamadakuph~ECinuhaikupanaph~Eiraiiyapith~itakueCapasikapizakapahimacaminuhiwisiunihipadaticEpinudepilipanawalitE
BANIWA	Arw	2.7	-66.3	610	0.522727	0.0184832	26.7	South America	bwi	0	0.0340909	0.0965909	0.0227273	0.564417	hn~uaph~iahw~aapacamadaaciakuph~ecinutuidahaikuph~eiry~anaapicuwieniith~ititekaecaenenehry$ikapiiniahry$utanazakakapahimamariumenukamuihiwihr~iunihipadaticeapuaicapadepipakh~amewaripitana
BANIWA_2	Arw	2.67	-66.83	610	0.519774	0.0184832	26.7	South America	bwi	0.00564972	0.0225989	0.118644	0.0225989	0.525714	nhoaphiawhaapacamanewikikuph~ecinotowidapanaph~eyairanaapi, 5apiheni, hinako, rikothihitakoechaenenekapikodaSopanairakapahimamaliomenohiwirhiunihipadaticeinipo, apowa, apowanadepiemiipitana
BANJAR_SARI_ENGGANO	An	-5.42	102.25	1500	0.476636	0.0186975	26.5	Pacific	eno	0.00934579	0.046729	0.0560748	0.046729	0.481132	uo7alahaxarukaxyaybEhEyuppruruyuxky~axEakarihbaxpanumEka7diEa7bahamkahitp3ka7akomimb3iEaE3phEkokarpoaska7uni
BANNA	AA	5	36.5	74500	0.519481	0.0141408	24.5	Africa	amf	0.025974	0.012987	0.0909091	0.0584416	0.522876	int~ayawodikolalamaEdikaraqaskiqasahaqaaCaEbemaq3slEfaqoSoqamiaeinukiaciat3pabukoaniqaqatorobowuC"aSEdaqansadi7idini7ahaimankanoqoseninuqotiTukasotihalinabi
BANNU_PASHTO	IE	32.98	70.6	6520000	0.427536	0.00438751	23.7	Eurasia	pst	0.0217391	0.0942029	0.101449	0.057971	0.440299	z3t3meZayoudw~asaraik3bspaiwonapo*nies3rm3n, carm3nwinah3dik3Sk3rxw~3Zst3rgapezaxw~3SZ3balossinaC3lid3rw~ed3m3rroxmirsteraeb3ko*rayerLarSpan3wanum
BANONI	An	-6.42	155.25	1000	0.503067	0.0190899	26.9	Pacific	bcm	0	0.0388548	0.163599	0.0633947	0.503067	naxamgaminama, nabosesuaxinavakotakadakentombaNana, garigarusukikinakimonotamatanabosimanuxubekeuxucunanabagarana, vapopokanakabunukoganaNacisipanamariNipanusukokorekapuatapunutopetaNinamatavivici, visumaNonukimearapinanumakobikokoromosudatekutamkanatarexenoNonokuki, vonogucerexe, macurematecuna, vamate, venuasuburunuvanavidogonacixomdara, vamadavapipitokoromoxarauparacipicigomonokekaodasocaipona…
BANTIK	An	1.42	124.75	3000	0.49697	0.0187695	25	Pacific	bnq	0.0242424	0	0.10303	0.0969697	0.49697	ia7kaukitesadadua, duatoumatakinasa7kapunakutukayu, puNdauNpisidahaduhisuNeytiNkahiamataiduNisidilabukulimasusuateyinuNdadiNihi7pateymahilowakebatuputuNdaleNhibibuhuadeN
BANTON_BANTOANON	An	12.5	122	75000	0.464567	0.0189122	27.1	Pacific	bno	0.023622	0.0472441	0.0787402	0.0787402	0.464567	akoikawkitausaruhatawoisraqiroqkutorahonanitrogoqsukataliNamatailoNNisihrilaqdamutsusuataybituqontubiqbEtukayadogabqebagqoNayan
BAODING_HLAI	TK	18.82	110.34	667000	0.456647	0.0176043	25.1	Eurasia	lic	0.0289017	0.0115607	0.138728	0.0289017	0.509677	hou, demeu, mufach~eu, cuLauau, u7auLapafoukh~uNch~aibeuch~ainoNLaty~vukhauzaich~a, ch~oNch~akh~atfanlingw~ouroumeuNanNany~auzuihiNLau, hutpunch~avan, ch~auhw~anraunomch~infeikungaN, daupaich~opth~ikpanph~eN
BARA	Tuc	0.33	-70.25	539	0.561905	0.0180299	25.6	South America	bao	0	0.0428571	0	0.142857	0.561905	y373b3b3*, b3*ha*3*ha*, ba*ri*hikap3abahokawaiekarik3 yaikiab3*yuk3g3pu*rokaherodio*wa*haroa*bo*perokapeai*ki*a*upigaye*be*royi*kakobeaa*bo*o*peaye*be*ditihi*di*yi*ye*t3odiayaido3*b3*riko ba*k3* bu*i*pu*yo*ko*a*w3*oko3*ta*pekabe*ba*buro, 3*a*g3*ya*bi*dada, yapiwa*ba*wa*be*
BARAI	TNG	-9.33	148.08	800	0.587719	0.0182786	17.5	Pacific	bbb	0	0.0701754	0.0964912	0.114035	0.587719	nanoe baruhuionuu7oidusaavoduadugadaniougogobaibitaruateira7umosuvaagaihevemaganiidoumarimenuurirurua7una7ireitotia
BARAPASI	EGB	-2.33	137	2500	0.609195	0.018415	26.3	Pacific	brp	0	0.114943	0.0804598	0.0344828	0.609195	emiobaimeorariapimiwoaaumatereba7anosiparaaronuamoruaotautereerewapaowaroaeaawadopahere
BARASANO	Tuc	-0.17	-70.67	1890	0.5629	0.0180299	25.8	South America	bsn	0	0.0575693	0	0.159915	0.5629	y3b3, b3ay3a, badiadiaikayib3, diye, dibadiyahedirohara, hairokohoh3ahaig3yoa, yoebohog3baso, robiobasibasawaibidiekari yaigiab3yukiaheahuroyebayuk3gasegaseroririgoaro3yeriahotahikorohoarohoarihoagaborokaheaigeariseguhiayeberoabogaserog3bog3sobudiaabog3dahoaab3aohea3s3ayeberitiidibakudiahibasikadirihas3abaw3wawadihesa, kahihuyar3go3siyi3b3ag3 buihuyabiag3 buihuyokookooko kedisegitahasitabueri, ok…
BARDI	Aus	-16.58	122.92	160	0.457143	0.013988	27.6	Australia	bcj	0.0904762	0.0666667	0.185714	0.128571	0.457143	Nayojoaridilari5Tgoyaraambori5aLiilamolobadagbililbadonilgarga5TinilamarniminimalTaraNgniyaNalnimidinimaL5a5agawirinibigalinTalagaliNalamankaNayi5TibiTdar inariTalgagobalaolagolbonoromorgarinidanNorowi5agonaniNa
BARE	Arw	1	-67	240	0.521531	0.0183928	27	South America	bae	0	0.0239234	0.114833	0.129187	0.529126	nuni, nu*bini, bi*wani, wa*baku*nakaribikunamahe5arikubatiCinutuid"aadadabanaid"ahaihiabihikacuidatinihiwith~itiahainenisubukurikh~abidinikabareirayadatemudad"awikakasakamuhuhw~inadiunitibakamenidinabusiyabahebi5abiu*awibanaha*
BAREE	An	-1.75	120.83	137000	0.543478	0.018361	21.3	Pacific	pmf	0.0362319	0.0144928	0.0797101	0.0362319	0.547445	akusikokitaisaruataubauasutukuirapeladawukutaliNamataeNoNisijila, TilapalesusuateinumaNk~itadoNematema7ibetu7uu3watuapujaya, TayaweNida wo7uto7o
BARGAM	TNG	-4.88	145.75	3750	0.414201	0.0164317	26.3	Pacific	mlp	0.0473373	0.035503	0.142012	0.112426	0.414201	yani, neamulikgigernabi7gaunawayay anansannedanditindeksanmotgutemile7bakbakanbensusutiluluwbiy, ahol wa7huritmo7bol, bowim, zequligyu7, yuwgigfa7danarahtarow, taromate walmuturanan, bin
BARI_COLUMBIA	Chi	9	-73	5000	0.4875	0.0180452	26.9	South America	mot	0	0.01875	0.05	0.1625	0.490566	naybaiitoisamib3dibaSikududab3kuka*t383a3gSuabikarakokCioSimis3dudukob3akdu, axdutuaygsaymayanaySuSid3rikbaykaykiya*totubiSim3aykad3sk3Sib3, dy~3r3bagdaniiSid3sobaCini
BARI_SUDAN	ESu	5.83	31.67	480000	0.466981	0.0157265	27.5	Africa	bfa	0.0188679	0.0518868	0.146226	0.0566038	0.473684	nandoyi7geleNmurakNutu7sumutidioNsirotatkodinikoropotiborikotrimakuyutiowuNg~urisuotkoNakumekeleNadapkoNukoninkinatmu5etmoTumaddiaxiNg~atuanpoind~iakoloNkasirokotipioNNurupitkimaNkiko7maratukeaTatoTorelodukotiokaran
BARIAI	An	-5.48	148.63	1380	0.56213	0.0175095	25.9	Pacific	bch	0.0591716	0.0118343	0.112426	0.118343	0.56213	gougitoede, kelederuoeobokouotumoobeiloun, louloutini kukulsiNituotuopeleNotoNomotonunuluomoeoe kubolbogetuduototeungeroloNomotenomoodogigimopotdiNoedoplusiboNiuonpouedo, edoedo
BARIO_KELABIT	An	3.67	115.42	4640	0.434783	0.0175545	20.5	Pacific	kzi	0.0559006	0.0372671	0.118012	0.0993789	0.448718	uihikotuahEdh~EhduEhlEmulunluaNuku7kutuhda7unanitdara7tulaNlalidmatEhidh~uNlipEndila7tidh~u7iti7ateirupni7ErniNErmatemarihgEtu7EnEbh~a7batuhapuydalandEdh~EmbEruhNadan
BAROO_BAURO	An	-10.67	161.83	4980	0.58209	0.0190915	24	Pacific	bxa	0	0.0746269	0.119403	0.0149254	0.586466	inauixiaetaeruaainoniaixaxuahaxawuxapusurikariNamabw~arisuriwomearimasusumanawatonorexiaroNomaehanu maihexuwaihauaxeutaraboNianahaoruata
BARUPU	Sko	-3.08	142.08	300	0.510949	0.0174953	26.3	Pacific	wra	0	0.116788	0.153285	0.0218978	0.510949	nana, nanimama, momumamimoakaryamp3nbarapa, nakimiayperika, tanurikatabainauwopiarutukikipaanututotomuyararibuumokamopiakayrikararararurutar3riri
BARUYA	TNG	-6.92	145.92	6600	0.484375	0.0174867	14.2	Pacific	byr	0.0677083	0	0.135417	0.0677083	0.497326	n3m3g3m3nem3jaw35aj3l3kay3ley3tak3watak3lakataweyag35asa5akad3kat3nas3namaNatal3talaNw~ika, kw~adadaNaataamw~35akalebw~iwagwaNanw3nbalkajo, b53las3l3Nam35aaLa, aly~as3lad3katutamugu5asaw3tagala, mud3kayaya
BARUYA_2	TNG	-6.92	145.92	6600	0.454082	0.0174867	14.2	Pacific	byr	0.0459184	0.0102041	0.147959	0.0561224	0.454082	n3m3g3m3nem3p3r37p3r3waia7mwejaw3nyaj3l3kay3leitak3watak3lakataweyag3nyasanyakad3kat3nnas3nnamangatal3takwannaaw3nyakalenwangaw37nbaibny3las3l3ngam3nyaalyas3lad3katutam3gunyasaw3tayeku7nmud3kayaya
BAS_KENYANG	NC	5.67	9.5	65000	0.433962	0.0174789	26.3	Africa	ken	0.00943396	0.00943396	0.226415	0.113208	0.45098	motpaEmusimu, mb~lonogyekw~a, kw~a m3tnoNkopbaNtuEs5uEn5Enr3nEbuonEb3TEn5uyeNEgokgutuomogmb~e5EbtaEgobijEtitEmko5En
BASAA	NC	3.92	10.5	300000	0.445783	0.0174789	25.7	Africa	bas	0.0963855	0	0.13253	0.13253	0.468354	adaamudobiNgw$oelEkoTelhestoNoisolsoNlemb~nambeba5onunwoloTobodotlebgokhienT~Elkoawuol
BASAN	Ijo	4.92	5.67	1000000	0.558282	0.0187216	26.7	Africa	ijc	0.0184049	0.0552147	0.110429	0.116564	0.598684	kEni*ma*amu*kimi*i*nd~iobiriukuti*ti* beriopirn~a*kui, isomo*u*u*mgb$ouu*mgb$uberitoruni*ni*akamE*liyei*mgb$elebirai*nd~oufoi* fiyebouErina*afiboagb~ala, uraukuebini*ikp~utufini*uwoutunu*dui*be*i*azaErE
BASAY	An	24.3	121.4	0	0.483333	0.0157794	10.1	Pacific	byq	0.0666667	0.025	0.133333	0.0416667	0.483333	yakuisumitaTalusataubaute, vauttawaTukutubilaTalatulanmatabanTawTimaTiTuzamal, zumalmataimoasalilanumbaturamarTaTanrabiNanan
BASHKIR	Alt	53	58	1245990	0.448864	0.00503219	0.4	Eurasia	bak	0.0511364	0.0340909	0.0681818	0.0511364	0.448864	minhinbe8berikekeSe, %E8EmbaluqetbetaxasyalpaqtireqanheyEkmege8qolaqki8tanau, tanawteSteltubuqqulkikrEkbaur, bawureseikireiiSeteiileikileiqoyaSyondo8hu, huwtaSutyultau, tawtentuluyaNuisem
BASKETO	AA	6.42	36.58	92600	0.471338	0.0141408	20.7	Africa	bst	0.0127389	0.0127389	0.146497	0.0318471	0.486842	tananenanunifEtEnnam7~easemolakanaC"uCamicSitag3masucamik"EcuSinSwociafsinc~aCiinc"~3rsbuk"akuSamamay3zuSk3bEk"3s3sk3ak"3yEawac"olint~awaceSuCatamag3ci3nd~ak"amaorEssumsa
BASQUE	Bas	43	-3	545800	0.461171	0.00669687	11.7	Eurasia	eus	0.0406213	0.0943847	0.0716846	0.0955794	0.461171	nik, neukzuek, hikgu, gukhauSe, honekhori, huranork, norcukzer, zeinezguztiz, guztiakasko, hamaikoCobatbi, bigahaundi, handiluzeCiki, Seheandre, emakumegizon, gizasemegizaki, lagunarrain, arrancaCorizakur, Cakurzorrizuhaic, arbolabihi, hazihosto, orrierreboil, sustraiazalazal, mincharagi, okelaodolhezurgancu, gurinarraulcaadar, turutubuztan, isaclumaile, ilageburu, kaskobelarribegi, besudur, mutu…
BATA_MALABU	AA	10	12.67	152500	0.494253	0.0133331	25.8	Africa	bta	0.0229885	0.0229885	0.0804598	0.126437	0.511905	hidob3knd~eok3d3ikadijibiulolimoditiCineSimon3 digosiko hwiwatifatirmb~3iyefaratuvemw~3ivido
BATA_ZUMU	AA	10	12.67	152500	0.47619	0.0133331	25.8	Africa	bta	0.00952381	0.0190476	0.104762	0.171429	0.485437	noiyohinohidob3knd~okidakadigudabizolimodinCinonincugEnamagirSodabadaba, siko wadiwacufotokotifirat3vomb~ovido
BATAK	An	10.25	119.08	1480	0.425373	0.0191257	25.5	Pacific	bya	0.0522388	0.0149254	0.134328	0.0970149	0.425373	7akukami73saduataws3da7k3gd3Nkutukayudauntu7laNtaliNamata7uruNnip3ndila77alima7atay7inuml37ganpatay7aldawdanumbatu7apuydalanba7guNaran
BATAK_ANGKOLA	An	2	100.5	750000	0.504	0.0183198	26.8	Pacific	akb	0.032	0.04	0.136	0.112	0.504	hitadoeahalakanjiN, asoegomitboeloeNbobakpiNgolmataigoeNdilatottaNanandoraateateminoemtandoekroaekbatoeapitorborNinboetaimbaroe
BATAK_MANDAILING	An	1	100	1100000	0.503876	0.0183198	26.2	Pacific	btm	0.0310078	0.0465116	0.131783	0.116279	0.503876	hitadoeahalakanjiN, asoegomitboeloeNbobakdaropiNgolmataigoeNdilatottaNanandoraateateminoemtandoekroaekbatoeapitorborNinboetaimbaroe
BATAK_PALAWAN	An	10.25	119.08	1480	0.447059	0.0191257	25.5	Pacific	bya	0.0529412	0.0117647	0.129412	0.123529	0.447059	akuikawkitami3saduataws3da7k37d3Nkutukayudaunkulittag3ktu7laNtaliNamatauruNnip3ndila7tuudalimaduduatayinuml37ganbati7panakunundanumbatuapuydalanbuludd3l3mp3gp3gba7guNaran
BATEK_DEQ	AuA	3.75	102.5	1000	0.384058	0.0181409	25.9	Eurasia	btq	0.0434783	0.00724638	0.181159	0.0217391	0.384058	yE7mohhe7neybatEkikana5eNce7tomhali7k3t37yaptulaN3nteNmEtmohha5l3ntikkaltoNcasamk3laNisamt3tk3jiNhalottombatuoshargunuNhaNEpp3nuhze7k3nmoh
BATEK_NONG	AuA	3.75	102.5	1000	0.373239	0.0181409	25.9	Eurasia	btq	0.0352113	0.00704225	0.15493	0.0352113	0.373239	jE7m37nayduwa7l37ikanw37ce7daw3nk3t37m3h3mji7iN3nt3NmEtmohha5l3ktikkaltoNciyasamk3laNEs7amtotk3jiNk3b3stombatu7osh3hlaNgonh3kw3tc3w3hre7k3nmoh
BATS	NDa	42.5	45.5	3420	0.391026	0.00654398	-0.4	Eurasia	bbl	0.0448718	0.0961538	0.0641026	0.0769231	0.406667	sohoSucXaSist"ak", %admia*C"arEpXumac"XE*potolC"arc"Eg, c"igicolmX~a7olark"bX~ark"marLocark"mot"gawgw~, gowgkogaq"ardX~E7maLarguarXac"aralara7armatXt"X~Eri, t"X~irXiqErc"Elambusauc"inoc"inic"E
BATU_ATAS	An	-5.47	122.6	79000	0.526012	0.0186076	26.5	Pacific	cia	0.0462428	0.0289017	0.132948	0.0520231	0.54491	ind~a7uiso7oiNk~iteameadoruamiaisaCuCupukuro7osilireabukutand~utoliNamataNo7oNi7ielaCu7ulimaCiCihateporokuitapind~oNomatemaiholeomokemp~abe7elokoapilalagunumorondomomp~onobukouNea
BATWA	Tu	-29	26	0	0.439252	0.00715176	16.7	Africa	xeg	0.00934579	0	0.102804	0.00934579	0.439252	N, aN, ama, aNi!ka!kukwi!kwi!ka!ke*Zweca*i*, caxu!nu!ke*i*!e*!numa!k"ak"a*, k"e*!ne, !natui, taa*!ase, sa, tean!ko*i*, !unkale!kha, SaZe, Zu!i!ga
BAU	TNG	-5.4	145.7	3150	0.472527	0.016953	26.5	Pacific	bbd	0.0714286	0	0.0934066	0.104396	0.483146	isainaigeosahielisa7gw~aimusumusnabaga7gana7loga7fehil, tefuldahuamugmedeua7ibelia7katela7ebenhu tapa7gemagle7fege7, me7ie7dame7alme7fehe7ammalagw~ai, sulugw~aiwamenlaihialuhwiihio7gw~ilde7weni
BAULE	NC	7	-5	3014060	0.44	0.0173446	26.6	Africa	bci	0.04	0	0.12	0.06	0.468085	mi*woyeku*n5o*Tw~ealwawakakp~lomoTaovyesui*mabw~eTetadlu*ma*na*glo*ma*sano*wu*tiwubavya, wyanzweyobw~asi*ati*kw~aNw~aduma*
BAURE	Arw	-13.08	-64.17	40	0.480769	0.0145083	26	South America	brg	0	0.0432692	0.144231	0.0144231	0.485437	nt~ipitibitiponoSmapinCint~i, Conoehim, kobesinokewokoeeponoeCom, niComitiopiehiCokon, senokiiki, nikissiri, nipasiriniserpen, epeneneniCobekoswo, niwohisSoneperoner, erosom, risomopoekepe, repenpikowseswahisinyakiSanokiyotoeraCokon
BAURO	An	-10.67	161.83	4980	0.588235	0.0190915	24	Pacific	bxa	0	0.0718954	0.104575	0.0130719	0.588235	inauixoixia hatoetairuaainuniaixaauaNataahaxavoxapusurikariNamabwanusurivwomearimasusurokototono, tonoxaeriaroNoamaeraxo maihixuwaihauaxiutaraboNianahaoruata
BAUZI	EGB	-2.5	137.5	1500	0.614286	0.018415	25.3	Pacific	bvz	0.0428571	0	0.0571429	0.0714286	0.614286	ivamteabehasu, ahimdabohevemutfaisoau, anekehaudeaaielolealavaovuazieaibue
BAYALI	Aus	-22.75	150.5	0	0.434109	0.0114376	22.1	Australia	bjy	0.0852713	0.0620155	0.155039	0.170543	0.444444	Naty~aNindaNanady~urawarbabulaguyamiridula5umangawun, gumaldilumilwurudirawakaNilimamgipady~al5a, 5aNgulabundaga5bilgalibariwigurudalbur
BAZZA	AA	10.5	13.26	300000	0.443038	0.0133331	25.6	Africa	hig	0.0759494	0.0316456	0.101266	0.0696203	0.463576	paL3wbw~ogundu, wnduk3l3pok3rEjangarefw~oLtibiliptamimigiLut3l3moL3m3coCiL3n3waneg3Sinigw~awnosuxu, savoniyof3duwtoskoviCiLaLurgw~ayEmip3rEuxukw~aNkw$axumov3limirifiLti
BEAMI	Bos	-6.17	142.5	4200	0.556338	0.017988	24.6	Pacific	beo	0.028169	0	0.0774648	0.112676	0.556338	netininiageagedusemeogonoimu*iipaukodofohiolekiwikahesipese, beseeliemogumutotopeyahanabobamasipeesosikabio*ta*iginuluidisegebikasigiwa*la*subekaha*a*i
BEAVER	NDe	57	-120	160	0.432692	0.00485812	-0.5	North America	bea	0.0576923	0	0.105769	0.0961538	0.432692	sainainaxaLaoNkid3neLugeLi*7ya7daCint"od3lc"3ne7de7C3ge7dai7nwo*wo7cudinla7do*i*c"3kc"idSahsentucehko5t3nexuLeye
BEDAMINI	Bos	-6.17	142.5	4200	0.534759	0.017988	24.6	Pacific	beo	0.026738	0.026738	0.13369	0.0855615	0.534759	nati, tirinini, ni*ni*afaiaduna*aiwame, w3meimuifalubi, rubikadofoh3lekasa, kosoka*sipese, pa*sa*eri, kona*sumugunitotopama, bamanabamamisaesogasumuni, kasumuniha*lo, haro*igidaru, nalulogo, nogokaumikasinabagahevedio, dio*
BEGUA	Mar	-7.43	141.43	1500	0.503401	0.0194967	26.6	Pacific	zik	0	0	0.14966	0.0816327	0.506849	noqozoqonikikoopomanimapaNgaezoNgaamagazonumuNgitaeesoqoNgusumiqowkubakiziaboekh~amanasamegomigizandatetekoyadukuneyae7e, keitaeovoyamoNgey mokotapoyta
BEJA	AA	18	36	1237000	0.403409	0.0108584	28.5	Africa	bej	0.0397727	0.0227273	0.0909091	0.153409	0.420118	anubErokhanEnNg~amalobtEkaSaboyastatind~iblatadebboymitatdab, daXabangw~illElitgunufkw~irEt"midalabayEbt"utEbtonkola7gw~oyE7riyh~ahmasuiya7E7ayint~hayukyamawebne7etsikabrEbabhawadgEyibsim
BEJA_2	AA	18	36	1237000	0.432749	0.0108584	28.5	Africa	bej	0.0409357	0.0292398	0.116959	0.134503	0.435294	anibaruk, batukhaningar, galmalohaasa, aseyastatSed"arbayaadaboymida7angwilliligenutkosmidala, midagun, mb~aaynug, nugwesegu7erhmasuwyatiyit, iyin, inhayukyamawen7alagirebahawadatabgasim, sum
BELAIT	An	4.6	114.33	1240	0.440252	0.0184177	27.3	Pacific	beg	0.0628931	0.00628931	0.125786	0.0628931	0.443038	kawnawkitahCEh, s3laNdubEhbulo3nputaasaukuteowda7onkulEts3matulaNt3liNahmatahnd~oNnipand3liNantitayataym3sapm3la7p3l3tapmatayCeowpatasi7bateowsabalimlEmb3rieuadin
BELALAU_LAMPUNG_API	An	-5	105	827000	0.473684	0.0187344	26.6	Pacific	ljp	0.0300752	0	0.172932	0.0451128	0.473684	5o7nikusikomsoiXuoiwokoTikutubuluNbowo7Xoht3hulonTupiNmotoiXuNiponmoTulu7mohhotiNinumN3lio7n3NismotiXotoNbintoNwoibotuopuid3biNiompoi
BELANDA_VIRI	NC	6.75	27.5	16000	0.435185	0.0177594	26.5	Africa	bvi	0.0462963	0.0555556	0.12963	0.148148	0.456311	ne5osevoroNgu, Nakumv~ele7bili7desuloNotimemuruduruNgb~o7binj~omv~i%nj~u7bateku7dilivosiriNgodiri, duwigirigotidoNgule
BELARUSIAN	IE	54	28	2537640	0.416667	0.00641265	5.9	Eurasia	bel	0.0294118	0.0637255	0.0882353	0.0441176	0.425	yatimiacindvaCaLavy~EkribasabakavoSdrEvalistskurakrou, krowkoSCrohvuxavokanoszubyazikkalEna, kaLEnadaLo5, rukahrucipy~ECa5piCbaCiCCuCpamiraCprixociCsoncazorkavadakamy~E5aho5daroha, SlaxharanoCpouni, powninoviimy~a, nazva
BELLA_COOLA	Sal	52.5	-126.67	17	0.251282	0.00657977	3.2	North America	blc	0.105128	0	0.112821	0.0025641	0.268493	ncinu, nuiL, LmiLt"axt"aXwastamaXw~kp"slaXmawLnusLk"w~cakw~qiqtixnasimlkL"mstasmLkciccipwac"muqw~LastnspussqitiLpLaq"w~t"sk"stlicsq"aLsixcapXw~sqp"awiLaxkac"ank"w~pw~aLtmnLkw~at"nXw~tankstaqluq"smaxsacucnicaticaixasq"w~yansuxaaciwtumsskcuLkkw~paLqalaknixk"mk"xaxw~snixisk"yuk", sby"citumaatmawnc"iXqlmsq"w~puL"st"ammtLmnapcutsnX~L"uk"mixmik"Lqlas7aLwlaLt"Xtsqc"ulmxsk"inw~asniXw~q"w~aysxw~mntasmtmuk…
BEMAL	TNG	-5.29	145.5	1750	0.508475	0.016953	26.1	Pacific	bmh	0.0338983	0.0254237	0.144068	0.101695	0.508475	isnaigtud3k3ri37karukpaumigala, EniEsEpahidahuamEsi alminotauban3plbahuuligedo, dohunomjo3murEbZe3babumanamumaumkamawawwani
BEMBA	NC	-10	30	4110000	0.457364	0.0109521	20.1	Africa	bem	0.0775194	0	0.124031	0.0930233	0.457364	mobilintusabibwadamutibulakandalopafupasengotwinsoonanolimikufibelebunwamonamfwafwaisasubatandansibwelilosilapilisikuisulapyasina
BEMBA_1	NC	-10	30	4110000	0.456897	0.0109521	20.1	Africa	bem	0.0603448	0.00862069	0.12069	0.0862069	0.519608	nt~usabibw~atibulakand~alopafupaseNg~otw~ins~oonainolimikufibokobelepapw~anw~amonamfw$afw~aisaburatand~ainS~ibw~eliloSilaSikuSina
BEMBA_2	NC	-10	30	4110000	0.466667	0.0109521	20.1	Africa	bem	0.06	0	0.12	0.08	0.522388	ineiweifweCimofibilint~usabibw~and~atikand~alopafupaseNg~otw~ins~oonainolimikufisans~a Ca kubokobelelibunw~amonamfw$afw~aisasubatand~ainS~ibw~eliloSilapiliSikupy~aSina
BENABENA	TNG	-6.17	145.5	45000	0.513228	0.016953	19.4	Pacific	bef	0.0740741	0	0.0529101	0.031746	0.513228	kailali, le7alimoneloefaya7ikalanamahaya7axufa7axolahifelisaekesabu7ixolaxa7abaxa, baxa yoxo7akenetufalapusaamihiluhaya7anobu xoka kehelifilinaxami7oefahiloxokapokosa, bohupohinohi kikipa ho7ehibexi7a
BENDEGHE	NC	5.42	8.67	116700	0.427184	0.0174789	25.8	Africa	etu	0	0.038835	0.126214	0.184466	0.44	j3dbaEnEsijob3tijEguy3Nk3bbaNtuNyirmiyiNr3bbEr3NbobEjiNwoyEnyugkp~obagjuErunand~uyibtaEgunbaguEty~suEfEbiN
BENG	Man	7.83	-4.25	17000	0.438053	0.0173285	27.2	Africa	nhb	0.0707965	0.0221239	0.154867	0.10177	0.447964	Na, NokaaNa, aNobie, lefe*, kedenisebleN, jejedoplaNbama, bebeblagada, gw~liNgw~liNfe, kotileleN, mamago*, 5aalama*deN, na*ziNsieNjeNtete, yidayirido, wlelananeneN, yiri nikoNTi*soNwaNwele5olofo*beNpiniNTeNTeN, 5opiNNluma*, tro*Ta, yowle5e, gw~iN siyesonanaNkoNga*kw~oku*, wolo5obluneNbloNmiblepa, sobiTa, yema*do*yigadeyi do*peloyanubleN ni ka, teleNzedoboya*, bupe, sa*yigw~yelolo, momo leNyilagle…
BENGALI	IE	24	90	189144830	0.398876	0.0159613	25.6	Eurasia	ben	0.0168539	0.0842697	0.117978	0.0505618	0.417647	amitumi, apniamraekduimanuS, lokmaCh~kukurukungaCh~pataCamraroktohariSiNkanCokh~nakda*tjibh~, jibaha*tuhatbukkoljepandekh~SonmoraSSurjotarapani, jolpath~oragunrasta, poth~paharratro, ratbh~oranotunnam
BENGNI	ST	27.3	93.05	100190	0.46875	0.0135884	20.1	Eurasia	adi	0.0390625	0.03125	0.21875	0.03125	0.47619	Nunuakin5iNui3kitafukuSuN, SuNnunanuapinuvi, uky~ialoruN5uruN5iknafuNfiry~ulubuNlakSintuNkatuSido5itakuruSiuluNumulamtu5odiayubiNpimin
BENGRU_HRUSO	ST	27.52	92.82	3000	0.538462	0.0131467	18.1	Eurasia	hru	0.0559441	0.013986	0.111888	0.0979021	0.546099	5oNniakh~ok3xain3vojocimanZaupaigoLiebiaZieLibuavia5iguaNdu5iblailaik3peigaina7diandoNgoNluxai, xailuteidail3juwail3ch~oj3ukurubomexaibograNnaik3x3
BENI_SNOUS_WESTERN_ALGERIAN_BERBER	AA	34.62	-1.64	1470000	0.377907	0.00644721	14	Africa	rif	0.0406977	0.0523256	0.110465	0.0290698	0.377907	N3CS3kn3Cninij3n%8nay3nasl3may8i8iSi8%s3Z3r8%lw3rqil3mi8am3niy3siS8imj3t8it78inz3r8tixm3stil3sfudfusif3ftsasuz73rs3l3m38as3d8fuy8i8riaman%8awqi88imsiabri8a8rarid7Car%l3Zdi8%lis3m
BEOTHUK	Beo	48	-57	0	0.459375	0.00563287	3.4	North America	bue	0	0.028125	0.134375	0.1	0.463722	ga8et, yasekadasic, aceiCSawd8arutpopusrout, bauboSratmamasamet, mamasamitcusebe, kusebetanoemady~ua, madynaarowbau8, izobau8aenamenmegorunmismu8, moSamangw~i5a, geg5angen, gh~enou8ermaymemaza, memasukhodsmiSit, hodamiSitmemen, memetbogomot, bemoteba8ok, eba8otejewnodueratouet, deioddewis, kiussouSze8, adeniSitebau8oougen, ounkorae, wodratkasok, keosokwaSew, waSewC
BERIA	Sah	15.17	24	315000	0.532374	0.0140559	24.9	Africa	zag	0	0.0791367	0.0719424	0.136691	0.532374	ainatuguinokosuio%hutbiriuEbEgidiofurkidioguurutEdikEbEisinamargitamsikorubatogomaiTairikEbEsini, nuikEsiriidomarbihaTie, TegardihaginihErubutir
BERIK_2	TO	-2.25	138.83	1200	0.455285	0.0182464	26.6	Pacific	bkl	0.00813008	0.0569106	0.211382	0.0569106	0.466667	ajamijamnejamdEnfEno7naoraaNtanejigartialatifinEwisEdnaimw~anuemaseorsamanmomith~andomarasarbasinmesterenmatotokw~aibirmibosna
BERNESE_GERMAN	IE	47	7.42	6324200	0.393548	0.00710502	8.4	Eurasia	gsw	0.0258065	0.0774194	0.135484	0.0903226	0.403974	igdumirEiscw~eimenS~fiShuNlusboumblothutbluetxnoxehornorougnosecoNcuNexneihoNbruStlEberetriNk~egseghereStErbexosunneStErnvosserStEi, xemp~firvEgbErgnotfouneinome
BEROM_F	NC	9.67	8.83	1000000	0.361538	0.0149419	22.2	Africa	bom	0.0230769	0.0692308	0.107692	0.0538462	0.405172	gw~iniNbarw~aStokvutin, retinrw~aNre, rewokupNw~Eng~Efw~oNreyiSwolhywinlEmrekw~otvasalyeysowogoswey, kuvatgw~eitang~aTEnnsh$ifw~aky~agw~oNku, rekuturuk
BEROM_R	NC	9.67	8.83	1000000	0.341667	0.0149419	22.2	Africa	bom	0.0166667	0.05	0.15	0.075	0.369369	TiniNbarwastokvwuTogotrwaNhw~ommikupdunumbetoNbyeneN, ryiswolhw~inlemkw~otnvEt hw~aryeygw~ey tataNaTenneSitw~aky~agb~oN gw~oNrakuturuk
BESEMAH	An	-4.17	103.5	1590000	0.455782	0.0183541	19.1	Pacific	pse	0.0340136	0	0.197279	0.102041	0.465278	akukamisikukdueyemeikananyiNkutudaunkulitdagh~atulaNTupiNmateiduNgigilidahtaNandadeatiminumNinaknd~eNagh~matidataNbintaNayekbatuapiyalanmalamempai%name
BEZHTA	NDa	42.08	46.17	6800	0.465753	0.00654398	2.7	Eurasia	kap	0.10274	0	0.0753425	0.0547945	0.48227	domiileho*sq"onasuk"obisawonacoXeXetL~apabEShE*tL~EwaSEloaXahaymasilamicmicnakonEnESEboXutL~alEgaltuqX~aluXalo*q"alboqX~ca*LitL"aloc"o%bilik"ibizo, maniSEoc"iyoic"oca*
BEZHTA_2	NDa	42.08	46.17	6800	0.485075	0.00654398	2.7	Eurasia	kap	0.0746269	0	0.0746269	0.0895522	0.485075	dounileho*sq"ona%adambisawonacoxoxoLibobeShe*LowaSeloaXahaymasilamica*gakoneneSeboxuLoegatuquXgowboqca*LiL"aloc"o%bilik"ibizoniSeS mexoc"iyoic"c"oca
BHOIPURI	IE	26	84	39445300	0.40708	0.0132494	25.8	Eurasia	bho	0.0265487	0.0530973	0.0884956	0.0707965	0.433962	me*tu, tu*hamaekduikukurarukh~patbokolaharsi*gh~kanakh~inakda*tjibh~ihath~pidekh~sunmuwalsurujnaCattarpanipath~alagibatratinam
BHOJPURI	IE	26	84	39445300	0.415842	0.0132494	25.8	Eurasia	bho	0.029703	0.0594059	0.0693069	0.0792079	0.446809	hamtuhamanekduikukurdh~ilperpatbokalaharsi*gh~ikanakh~inakda*tjibh~ihath~pidekh~asurujpanipath~alagirahratina*u*
BIAK	An	-1.17	136.05	30000	0.396135	0.0188861	26.8	Pacific	bhw	0	0.125604	0.222222	0.0434783	0.401961	ayaaukosai, oserdu, suruman, snoninnaf, makeiukai, knamramrib, kefrikkorkna, knarammga, mgamorsno, snonina, nakorkaprer, ramarpurbra, rw~asus, tutkenin3mmamrow3r, mnafmarrama, maor, yasmak, kumwarkaru, kerufor, apy~amny~an, 5anbonrobbabosnonsnon, nasan
BIAK_2	An	-1.17	136.05	30000	0.383562	0.0188861	26.8	Pacific	bhw	0	0.143836	0.19863	0.0273973	0.383562	ayamkonkoesersurusnonkakuinrofanwukairamkifrikkorkakyomknamkasnoninaramarwepurvrasusbarmorinmmamrowrmarra maormakwarkarufornyanbonrovfobabosnonsnon
BIAMI	Bos	-6.17	142.5	4200	0.578512	0.017988	24.6	Pacific	beo	0.0578512	0	0.115702	0.0330579	0.578512	piofilumelienebisomaniumeimeotokuhasaipakalapeniamanauakalemibieisalifeitokufafuluaneteniapaisaiyawiyeiyonubaionebelipafe
BIATAH_BIDAYUH	An	1.25	110	72380	0.435754	0.0189537	26.1	Pacific	bth	0	0.027933	0.139665	0.0782123	0.435754	akuku, kamkieh, ataniduwuhikenkasoNakak, jutistNenkayuhdawunkuritdeyaturaNkajitbatuhunduNjipuhjurataNansisuhhatinok, moktiNgadiNahkabusmunug, tepbatuhanubitaNpinbatuhapuiaransiNarumbauhadun
BIDAYUH_BAU	An	1.44	110.06	29200	0.483444	0.0189537	26.5	Pacific	sne	0.0198676	0.0198676	0.178808	0.0794702	0.483444	okumookumo7oniduoikenkosoNgitukoyudauwankulitdoiatulaNkojitbotoninduNjuponjorataNansisunatinnokiNakriNakobosnobmatananobitaNpinbatuapoiolanNarumbauadau
BIDJARA	Aus	-25.17	146	0	0.457627	0.00794449	20.6	Australia	bym	0.0338983	0.0282486	0.19209	0.214689	0.457627	NayayindaNanawaNgarabuladumadiguyuNurabangubagadalanumangumayarunmaNadiliguwuyiradala5mugumadaNamundibayuganagayimbawulawadyadurdugamubaNgubudiganadamuNgugundamandagalamugi5nayi
BIEREBO_BONKOVIA	An	-16.75	168.16	800	0.506024	0.0171322	24.3	Pacific	bnk	0.0180723	0.0542169	0.144578	0.0481928	0.525	ki5un3sakitataCuataru5and~akuliCasuruCeseCumw~esekuliCasatil5amiras3nuCuam3nasund~uCumayupurimuniaCeaCoNoiameremimara biniaberw~ewiwErusepimereyabokund~usukupoNianabukiaNg~i
BIEREBO_BURUPIKA	An	-16.63	168.19	800	0.497041	0.0171322	24	Pacific	bnk	0.0177515	0.0532544	0.153846	0.0473373	0.515337	ki5unisaNg~ittakoranCuwawi5and~akuliebasuruXesiCumw~esikuliebasatelinemErEsunuCuwam3namb~ukCimayupurimuniaCeiaCoNoiamEremimara wi5aweruwewiweruwsepimeriabakund~utepoNiankiaNg~i
BIEREBO_TAVIO	An	-16.67	168.23	800	0.503185	0.0171322	23.7	Pacific	bnk	0.0636943	0.0509554	0.140127	0.0573248	0.512987	kinusoxoNg~itataxanaluaisakulis3rulesilimesikulutesat3lnem3rasinuluwom3namb~uklimEyupurimuniabituialoNeamErn3mim3r3 xainberuwewiwErusabimErabakuluteaboNbikiaNg~i
BIEREBO_YEVALI	An	-16.62	168.17	800	0.517045	0.0171322	24.2	Pacific	bnk	0.0170455	0.0625	0.142045	0.0625	0.52907	kinuniNg~aNg~itata, takoreCuayoruikakulikoruCekiCumoki, CumasikuluyebesayukilNamerekunuCuameneCumoyupurimuniabisuiaCoNoiamerebirimimara bi5aberuewiberukapimoroNg~ekunuspoNienabiukiaNg~i
BIERIA_VOVO	An	-16.81	168.21	70	0.506329	0.0171322	24.1	Pacific	brj	0.0506329	0.00632911	0.158228	0.0696203	0.526316	naNaikoairasakai, seketluaatatikakuliukutkailukaikukulind~ahiuselNomatakinihuliboamenabukmahuhumb~otkammunmoloNomatmb~ei, beiniauamohoibatkamhamaumb~elNg~ukimb~oNbeuhia
BIG_NAMBAS_LEVIAMP	An	-16.09	167.17	3350	0.416667	0.0179533	24.4	Pacific	nmb	0.0902778	0.0486111	0.194444	0.0347222	0.431655	kananak3mnakind~istrum3rtutilaulipoxx3traunilpakand~isundr$lnakmatalikalum3p3l3k t3ll3manunu3rn3menelarnmamayalm3siwaivatnapbanalm3rnutlixatmind~axxa
BIG_NAMBAS_UNMET	An	-16.15	167.25	3350	0.432258	0.0179533	24.2	Pacific	nmb	0.0774194	0.0387097	0.174194	0.0322581	0.455782	kananak3mnak3nd~is3trum3rtuiamaktilEwlipExx3trunaiilapakand~isundr$lnekmatasukalum3p3l3kt3l3l3mEnunua3rnamenilarnmamayelmw~3siweivetnapbanElpw~3tx~alixatm3nd~axxa
BIKSI	Sep	-4.08	140.58	1000	0.396396	0.0175709	25.6	Pacific	yet	0.0720721	0.0810811	0.153153	0.036036	0.407407	kEsatesy~EnsarnamndamsaiyimyoyEmEtorndw~ELbiLi7kw~aL7i7ndororamoryopsopolamnumnuNwatirerakErtikopyaumlalEEtErLaLam
BILAAN_KORONADAL	An	6.17	125	150000	0.433962	0.0190071	24.2	Pacific	bpr	0.113208	0	0.100629	0.081761	0.433962	agug3atosatulw3tonalafay3mkutu7kayudo7onkulitlit37tulonkliN3matoiluNkifandilo7bukalsigaltutu7atoyinumt373nliN3blotike7elbatulifohdalonbululbutaNfno7falamidagit
BILAAN_SARANGANI	An	6	125.33	90800	0.43125	0.0190071	25.8	Pacific	bps	0.1125	0	0.1125	0.0875	0.43125	agug3itosatulw3tonalafay3mkutukayodo7onkindallit37tulankliN3matailuNkifandila7bukalsigaltutu7atayminumt373nliN3blatikye7elbatulifodalanbululbutaNfno7falamidagit
BILBIL	An	-5.25	145.75	1250	0.474576	0.0164317	26.4	Pacific	brz	0.0677966	0.0254237	0.220339	0.059322	0.482759	Nao, aNind~keteioruiyagaunraontinindartiliNamalauvinlivo, maNaunbalennimansuatenmuleleloNmatsapotupatiyadalbo tind~omhaonNian
BILEKI_NAKANAI	An	-5.58	150.6	13000	0.575342	0.0187052	26.2	Pacific	nak	0.0958904	0.00684931	0.0410959	0.0547945	0.575342	aumetouisasailuatauiapaiautugalalau, lauvovokasosotuhagavusamataisutogokalamealimasusuhateliuhilololopehogomaimatatabulaluuatihavigaurulogohalabaisa
BILIAU	An	-5.67	146.33	1450	0.443709	0.0164317	24	Pacific	bcu	0.0529801	0.0463576	0.145695	0.0728477	0.443709	%nam%unmamdasegrutamolyigonutaylabnikimpi, siNi, tiniasurtutu, tuytalNamalauyuiNobaleturudimasuyirirluNdaNluoNmatsiazbuayranmatiawyawzaluyuudomkafurbadfowwawaw
BILIN	AA	15.75	38.5	120000	0.398844	0.0113949	22.3	Africa	byn	0.0404624	0.0751445	0.121387	0.0751445	0.425926	En, an3ntay3nlaxw~, larilENa3xirasa, Xasag3d3Nb3takanaESaaxa, XarEmb3rnaSgix3nk"w~aX3lk"w~3mba3rkw~lank"ig3rbnan3ngw~isank"ij37k"w~alwask3r3ntErkw~araS3ng3rw~aXak"w~, ak"w~k3rNalExaguggirak"ir3ntaxS3Nw~
BILIN_2	AA	15.75	38.5	120000	0.411765	0.0113949	22.3	Africa	byn	0.0352941	0.0529412	0.1	0.0941176	0.44586	an3nt~iyinlaxw~leNag3rw~aXasag3d3Nb3takanaaSEaxab3rnaSgix3nk"uwaX3lk"umb~a3nkw~ilank"inang3t"3bgw~Edukw~j37uxqw~aloxwasoxw~k3rux3nt~uxkw~araSing3rw~aawk"w~ok3r3NalaxadEribgirak"eyirXadissuN
BILOXI	Sio	30.5	-88.67	0	0.511111	0.0124619	19.4	North America	bll	0	0	0.0844444	0.04	0.511111	Nkayindi, hayindNkixtuso*sano*paa*ya, ha*yao, odiCuNkiane, anediaya*hapi, awihai, aiaho, hahoahi, ahenixuxwituCu*, tuCo*pCu*, puCu*i*su, i*sudiyeCiCinCaketasi, tasiy*piya*i*do*hinaxete, tedihuina, inaya*i*tkaani, nia*xu, a*xudipeti, petnetkohi, nutkuniekta*nipsi, pustopi, dopiyaCe, yaCi
BILUA	SoP	-7.75	156.67	8740	0.545455	0.0191949	26	Pacific	blb	0.0454545	0.0353535	0.10101	0.040404	0.545455	ananoanimekalapado, omadeuomuqamabasipiorelekonatupudarapizasotasotatalinaviluqametakalenioiqinasebuala, raqoraqo, susumuriokolanozutoviqokilo, kuananiusutijuladobainabaina, uzakeveipusukato, zavorikavairuamani
BIMA	An	-8.5	118.67	500000	0.524691	0.018334	24.8	Pacific	bhp	0.0246914	0.0432099	0.135802	0.0987654	0.551948	nahu, lamadaNg~omi, nd~aihund~aita, namiiCaduadouutalakohuduhajuro7ohurira7apekefikomadailuwoilerarimasusu, tand~oadenonotio, nt~and~ekade7emademaint~arawaduafinC~aiaimaNadibouNara
BIMIN	TNG	-5.29	142.03	2250	0.439189	0.017988	16.9	Pacific	bhl	0.0540541	0	0.202703	0.0202703	0.439189	nekunuauk, makaukteben, aleptakammiankimaiskonkalkaimkunkalunkinmutumniNfoNkatakteiNnonwamwanatemikililkuantelatanfialoktumaisdeipamgukutilipwenkikiswin
BINA	An	3	10	0	0.564516	0.0183433	25.6	Pacific	bmn	0.0107527	0.0698925	0.0913978	0.0268817	0.564516	naumoniitak3nikonibuokoiebekoivotumakarovarugukopiko7faiadatal3matauomokamanaturunimau7u, vuvukaramenainuitavataiaumuiov3vanakiporaubakorarakarovayawo7o, lauo7ooroikikipavarivariu, varevarea7a
BINANDERE	TNG	-8.25	148	7000	0.519802	0.0175554	26.6	Pacific	bhg	0	0.0594059	0.148515	0.148515	0.519802	na, nanekaenada, dakakitotesinojinni, maibegi, gibatamo, aintoororovetu, undorujideNorojisimendojiiwawabaoNoipa, iNoamiindarigariiNari, deNoromi garibetarigumbariijidabori, damanaunganumanibegatapejibe da, da be datekadao, nombo
BINE_KUNINI	WF	-9	142.92	2000	0.566038	0.0187592	26.6	Pacific	bon	0.0440252	0.0377358	0.132075	0.0880503	0.566038	anemaneineiepaneneniibudregoNgameulilametapeudikaketablameireukekegiriuwatakokorareimeNgameowelameenefihateizaigluminigeaie, aiobimuwaleniekulamuiegabewabuiekire
BINTULU	An	3.17	113.03	4200	0.433735	0.0184177	26.5	Pacific	bny	0.0542169	0.0301205	0.126506	0.060241	0.439024	akewikawtelewyi7enbaulun, ba7ieny~i, e5iasewkutewra7unkulitra7tulaNteliNamatauruN5ipenyela7agemtiti7abawsuba7pilawseband~iNmesu7tie7, mapunbitaNba7batewyare7yelukelemvaw5aran
BINUKID	An	8.25	124.83	100000	0.440217	0.0189142	21.9	Pacific	bkd	0.0543478	0	0.130435	0.11413	0.440217	si7aksikawsikuysabuwadaduwa3taws3da7asutumakayudahunlanggitlang3satul7antaliNamataiduNNip3ndila7bu73lalimasusuatayinumaha7palimanbitu73nwahigbatuhapuydalanbubuNandal3manpunu7bag7uNadan
BINUMARIEN	TNG	-6.28	146.08	360	0.570423	0.0164317	20.8	Pacific	bjr	0	0.056338	0.176056	0.0352113	0.570423	ineane, inneinei7ipainisa7arisa7ari mania7tifidikaa7oafufaimakirioriumunamanareraafe7airikuinoanisuanafasaunommorioniida7idandaa7anaeandamitaiena
BIORI_PHALURA	IE	35.47	71.88	10000	0.41791	0.00991348	2.9	Eurasia	phl	0.00746269	0.0597015	0.119403	0.0895522	0.427481	m3tubEakdumi*Srem3ckuCuromotpalapustorath~h3duNkSiNg3kan3Ch~inastdandjiphath~CiCipidaCi, dahESu*to, ka*tEmuroyasuritorobibataNgarpandrotnaono*, nam
BIRGIT	AA	12	20	10400	0.511278	0.0113963	28.5	Africa	btf	0.0300752	0.0225564	0.0902256	0.105263	0.511278	kaydosiriTabisokaTaNitatiabitafozamabaraasogefouduNgiudieteNsaNolisigifiTugofifookolosahelidoyimatifotokaliamidambiakumorfiandaNeosom
BIRI	Aus	-20.15	146.67	0	0.443299	0.0104895	23.2	Australia	bzr	0.0515464	0.0618557	0.164948	0.154639	0.447917	NayayindaNanabularuwinawandidhuladh~iliyiramalanhagayimbayandugaynmiragamubariburiyalgaNugundanaru
BIRITAI	LP	-2.92	137.67	250	0.626761	0.018296	26.3	Pacific	bqq	0	0.0140845	0	0.119718	0.626761	edeaieyaj3katiatatEdauhiuaduasudoduahaiakaiauahusiahiariaahutauaitouaudekitakabadibokadikatowetoresodoisobaubikekaiahEdisuiakaudodihidoaxEatue
BIRRI_AUSTRALIA	Aus	-20.5	146.5	0	0.454545	0.0104895	23.1	Australia	bzr	0.0427807	0.0481283	0.219251	0.160428	0.454545	NaTuna, Nayayinda, yindanaNana, NanaNunawarbabularumariguyu, winaNurambaNga, dulagumabalbanbina, waladiliNalamadinmaraNamunbulga5, yaguriyuganagayumbamayi, wulayaniganir, ga5mirabudugamubindi bindiNugannari
BISA	Man	11.5	-0.5	640000	0.45098	0.0138193	28.4	Africa	bib	0	0.0392157	0.196078	0.0784314	0.464646	mo, munibi, iriwo, orodinpiyazogigokimayatormim, miyamin, minyasonemkunk~onwomiyimagabor, zewunt~o, wusupigy~asezaginto
BISAYA_BRUNEI	An	4.6	114.33	57600	0.424581	0.0184133	27.3	Pacific	bsb	0.0391061	0.0111732	0.167598	0.0670391	0.424581	aku7ikawjati7, jami7saxinanduohj3l3ma7sada7asuhkutu7daunkulitxatulaNt3liNohmatohiduNipondila7loNonsusu7g3nawuhminumNintoNN3roNowmataymikotbintaNlaigbatuhapuyt3NgayuhmantuoNaguhgaran
BLABLANGA	An	-8.17	159.33	1770	0.470588	0.0191607	25.7	Pacific	blp	0.0294118	0.0235294	0.105882	0.0411765	0.470588	araaxoxitakaisapheanakonihma7arihmekegutukhalagulidadarahnumakulinathanehukhe7iglapikhamesu7ukeke7esuko7ufakaninohmilehemaitotofrakho7ugahipapipitogukhuhnapumazaxaninahNa
BLACK_TAI_2	TK	21.67	103.08	762700	0.378788	0.0159642	20.5	Eurasia	blt	0.030303	0	0.227273	0.0378788	0.387597	kumuNhawnuN%soN, %5ikon, fupamahaw, menko, tonbaunaNluatdu7kh~awhutadaNkh~Ewlinkh~awmunomtaphenniNtaymadEt, lEtdaw, lawnamhin, fafaytaNpukam, kuntemmaucu
BLACK_THAI	TK	21.67	103.08	762700	0.385542	0.0159642	20.5	Eurasia	blt	0.0240964	0	0.228916	0.0481928	0.395062	kumuNhaw%5i, %soNpamab3unaNlu3tdu7kh~awtadaNkh~EwlinmuoktapNintaymadawnamhin, infaytaNpukem
BLACKFOOT	Alg	50	-112.67	3350	0.446404	0.00501623	5	North America	bla	0	0	0.126187	0	0.446404	nistokistokistonon, nistonanamo, anoan, omtakakoyiwa, tsasakan, oxkanaka, wakanit, nitokskaist, natoksokino, ipii7nak, oxpokakininamatapi, itapiyimamipiksiomitasknasmistsiskininokonipkatsiksiotoksksimotokisi7ksisakoapanoxkinimistsi, inikinanowamotskinayimosoyis, otoyiixkin, motokanixkin, motokanmotokis, stokiapini, moapspmoksisismao, oyiikin, mopikinmatsiniawotanokitsisika, mokatmotoksisikinst, m…
BLAGAR	TAP	-8.33	124.25	11000	0.471698	0.0180647	25.2	Pacific	beu	0.0377358	0.0503145	0.138365	0.0691824	0.471698	nuarunenuabjabarkubaNtete vapi7uliteve, ve7e iraomut3veliteNkulut3miNburt3veNtejeburtija kukuamelilajar nateiNveNmeminamavedidjarvarad betaviapondok3malumeviNhibatene
BLAGAR_APURI_PURA	TAP	-8.33	124.25	11000	0.445946	0.0180647	25.2	Pacific	beu	0.0135135	0.0608108	0.175676	0.0945946	0.445946	nuaruhabjabarkubaNtEwanabuarnEwEnEkiranab7ErnENnamiNnawEhiNnajaburniyakukunataNnEkononaEte7iNiminamawEdhidjarwarhadviyadolbirkuwa, bilkuwawEdE, hibanEnE
BLAGAR_BAKALANG	TAP	-8.33	124.25	11000	0.445312	0.0180647	25.2	Pacific	beu	0.0234375	0.046875	0.1875	0.09375	0.445312	nukakurabjabarkunaNtEwanEkolweykiranEwEkirnENnimiNnEwEsiNnEdjEburnEnkukunataNnEtunalalaminadawEdidwaradiga, higabukuyexanasibanEnu
BLAGAR_LIMARAHING	TAP	-8.33	124.25	11000	0.442857	0.0180647	25.2	Pacific	beu	0.0142857	0.0642857	0.185714	0.0785714	0.442857	nunaruhabjaburkubaNtE7fanEbuwarnEwEnEkiranawErnENnamiNnavEhiNnaCaburniyakukunataNnEkononaEtE7iNiminaho7avEdidjarvarhadwiyadolbilkuwabarunEnE
BLAGAR_RETTA_PURA	TAP	-8.33	124.25	11000	0.465278	0.0180647	25.2	Pacific	beu	0.0833333	0.00694444	0.180556	0.0763889	0.465278	anualowabjobalbaNtevElnabualnavetalanawElinENnamiyaNnawEhaNnajaburniyakabuNnataNnakononauliN, Eliaminamavitidjal, jialwaladwiyagadualkakuwahabananeh
BLAGAR_RETTA_TERNATE	TAP	-8.33	124.25	11000	0.451389	0.0180647	25.2	Pacific	beu	0.0972222	0.0138889	0.201389	0.0694444	0.451389	annualowabjobalpaNtewElnabualnawenatalanawElneyNnamiyaNnafEhaNnalEburniyakabuNnataNnakononauliNaminamavididjialw7aladlamaladualilkakuwabarunanEh
BLAGAR_TEREWENG	TAP	-8.33	124.25	11000	0.44697	0.0180647	25.2	Pacific	beu	0.0227273	0.0530303	0.204545	0.0681818	0.44697	nuaruab3CabarkubaNtEwanE7ulitweiraNewelinENnimiNnEwEhiNnEzEburnijakukunataNnE7amnateyNmina7mawEd3hidjarwaradwiyapondok3maluNbarunEnE
BOAZI	Mar	-7	141.33	4500	0.406977	0.0194967	26.5	Pacific	kvg	0	0	0.174419	0.139535	0.406977	noxonikoapomenesgaxwuNggeynamNgusumkowkbazagboypakaspiNgimeavqaweaoqmbeNgageynamdeveiz
BOBANGI	NC	-1.33	17.33	118740	0.503185	0.0173935	25.5	Africa	bni	0.0828025	0	0.121019	0.0955414	0.544828	Nai, NayobisookobalemotonT~umbw$ambw$a, sisaetezasa, laNg~uloNg~okp~aseke, Emb~otoiisooloinolemuboloNg~obElEbale, balelanuaboniyokiweiyeiotomaibw~ayazelakekakolotond~i, 5alitEmuna
BOBAWA	WP	0.5	127.58	12000	0.528455	0.0187526	25.8	Pacific	mqs	0.0162602	0	0.154472	0.0894309	0.528455	minyemedeNmanusiayaoasobenefetewefiwunisubebikameuafeumlefetewibelokamamaamobebeCiobasogeipodowinmawibemaiipipukamantopoaim
BOBOT	An	-3.42	130.17	4500	0.469512	0.018836	25.8	Pacific	bty	0.0670732	0	0.189024	0.00609756	0.472393	ya7ahoaisomsoaainaainlua%mansiaianyaitanimanhan lanuhitlasalusintalikanmatanininnihanleha7hasansusinyatanniminitalokamatabotiily~ow3swayhatiyahlolonmesathosihosinnalan
BODO_INDIA	ST	26.83	92	1334380	0.448087	0.0134202	23.5	Eurasia	brx	0.010929	0.0163934	0.174863	0.0983607	0.485207	aNneNjeNseneimansi, subuNnabaNra, both~aboNfaNbilaibith~eibebeN, haragoNkh~omaegongoNth~oN, gunth~uNhath~aihanth~u, anth~uakh~aiabubikh~anukh~enath~eifeisanhath~orkideiontaioatlamahajemabuNjaseaokh~a, gedanmuN
BODOBELGHORIA_SANTALI	AuA	24.5	87	6219300	0.423841	0.0133252	25.4	Eurasia	sat	0.0331126	0.0662252	0.15894	0.0927152	0.42953	inamabumitbarhorhakoSitadarEsakamhartamayamjaNdiriNluturmEtmu%dataalaNgunth~iti5u5Elanjomgoith3ju7Canduipilda7dh~irisENgElpind3 horburunind3pEreit%nawa5utum
BOGAYA	TNG	-5.75	142.25	300	0.540698	0.017988	24.8	Pacific	boq	0.0348837	0.00581395	0.156977	0.00581395	0.540698	nokoenumoso komoefonomi*hEioxopifiLotouoiLikohukuonyesohoxoLehononkinonpfouLuyokoiikinomomukunenonoLuhoxowokeisifaiowayoLogoi*opoiukuhonotounho*nakorioo*motokonpekenNausoxonomi*n
BOIKIN	Sep	-3.5	143.5	31300	0.331933	0.0174953	26.4	Pacific	bzf	0.0168067	0.0252101	0.222689	0.0546218	0.339056	nwo, wn3m3n3, 53n3nan3, nan3napo, yokw~ar3kx3ryk, x3rykNkapy, pwa kw~apmyowarokomal3, 53komy, myomy nT3naNg3, myo 53Ngombag3, mbakowynaxo, yapowanmyny, mynyon3mby, n3mbyot3kal3k, t3kNal3mwyn, myowpyo, wr3pmwayr3x3kw~oya5akw~nNgwmbakw~y5a, yayamb3c3k, n3mbwNgancaopykN, wyak3kkaNgal3c3
BOKAR	ST	28.5	94.67	100190	0.476923	0.0135884	18.3	Eurasia	adi	0.0461538	0.0230769	0.223077	0.0230769	0.476923	NonoakenmioNoikitayukuSuNan3apinuyiloNpoNar3N5aruNmik5apumyiCuNayolubuNalak, alokyintuNkoNtaSiduN5itakariSiuluN3m3lamt3atiayobiNamin
BOLA	An	-5.4	150	13700	0.529412	0.0187052	25.5	Pacific	bnp	0.0588235	0.0705882	0.105882	0.0705882	0.529412	yaumua, matoumia, teutakuruabirimanuligokutukaipagakulidaratuxatupitaliNamatarupereNitabeleturulimaruxateninumatailoNomatebalaixaroxadanarukedokanonodalalolorodobonukarabaara
BOLE	AA	11.33	11.25	100000	0.494681	0.0122869	24.8	Africa	bol	0.0106383	0.0265957	0.12766	0.111702	0.516667	inkamumodibdomemukirw~okutij3Nk~3riSoiwiowuiSidomius3kibolukumiidiwint~u3dolisiburnsara, saw3dirubusosaisi maiisi ku mamutu, motudiNg~ofutijEnj~a3madand~iguSuw3sigogoguS3w, guoS3wbodiNomani, NomupoyosiNkw$o
BOLE_2	AA	11.33	11.25	100000	0.482143	0.0122869	24.8	Africa	bol	0.0178571	0.0297619	0.119048	0.113095	0.48503	inakaimimumodibolomemukirwokutij3Nk3riSoiwiowuiSidomius3kib"olukumiidiwintuidolisiburns3raw3d"irub"ususainkummutudiNgofutijanja3magusow3sigogoguoS3wbodigamt, gw~untpoyosiNkwo
BOLIANO	An	16.33	119.83	51200	0.484211	0.0190761	26.8	Pacific	smk	0	0.0736842	0.136842	0.0631579	0.484211	sikosikasikamisayaruaasokayototoryanmataaroNnipendiragametminomaurobituunranombatoapoybakeryabi
BOM	TNG	-5.58	145.73	2020	0.444444	0.0164317	24.7	Pacific	boj	0.0486111	0.0208333	0.243056	0.138889	0.450704	Eniig3, g3guCaiayElkEbauNmanaNamgaralENth~anudap, kalaNammanagobukalagelmENtomb~ol, kamuNgumarenu, unugumoybosENboN3ry3mEniNNamg3mmanabil3g tugomagbunuC5am
BONAN	Alt	36	102.5	6000	0.405941	0.00590225	3.5	Eurasia	peh	0.0495049	0.0594059	0.158416	0	0.427083	quarCalqasoNnoquiposoNmoth~oNlapCh~aNCh~isoNyasoNCh~ixaNnotoNStoNkh~elaNxaruuCihkuersuxalmorulaturSinuneru
BONDEI	NC	-5	38.33	50000	0.519685	0.01295	22.6	Africa	bou	0.015748	0	0.141732	0.0629921	0.52381	mwe, mwengaidi, ilinthumakiuidatianibuphomevuhahembetwiisophuainolimindiomboininywaonasikiafaezauath~ondo, yotaaziweotosiawimaiohyaina
BONFIA	An	-3.25	130.5	1000	0.463303	0.0190696	25.5	Pacific	bnf	0.0779817	0.00458716	0.169725	0.0275229	0.476415	ya soai soita so, amesa, ja, a ain aluaienyaitenimenailanuhitlasalusiteliken lanmatan talinininnihen talilehetulan, tulan bebenfh~asan kun wasusindyaheinniminmatasehitfh~ulan baraeliovas, munawaitalin, vh~atiyafh~lolonboimessetbomfh~osifh~osinnalan
BONFIAY	An	-3.25	130.5	1000	0.524823	0.0190696	25.5	Pacific	bnf	0.0780142	0	0.0851064	0	0.528571	aaiitasaluaotituii7enyaikutilauhitlasalusitelikematanininihelehefasasusiyahei, yath~eniminitaalokamataeliovaswai, waisfatiyaflalonmesetfosfosinala
BONGGI	An	10	123	0	0.480916	0.0189075	24.5	Pacific	bdg	0.0381679	0.0381679	0.122137	0.160305	0.5	ousesiaisadualamasadakasudoudn~kubalrahtulagn~, tulagN~mataiduNkuhuddilafiduduatieNinumkidoNormatimiataNbitudn~beigbatuafiraobibarueNardn~
BONGO	CSu	7.5	28.5	10100	0.47651	0.0156156	27.4	Africa	bot	0.0268456	0.0536913	0.14094	0.0939597	0.47651	mahejekotuNorikinjibihikagabana, hi7banatiramakiriNbariNembilikomohomousundatarakukuhijidokidiayeataawuamaikadakirrmin, minilElipfo7dukuNulandandokandaro
BORA	Hui	-2.17	-72.33	850	0.463636	0.0184324	26.2	South America	boa	0	0.00454546	0.131818	0.0681818	0.502463	oumecanemi5ekum3amunaxpiamobeo7iby~egw~ani7y~oume7e3na7am3m37etuxpaky~obaxkuxtonum37oaCutuxu7oi7gw~ax3n3x3gw~am3mokooxc~3muxph~any~ei7gw~aneadoaxty~um3Cepoc3x3vecanu7bam3kurugw~anuxpaky~onekw~ayukuxugw~axuvagw~axu, baupexkogw~a7pebe7nememe
BORONG	TNG	-6.5	147.47	2200	0.481013	0.0164317	22	Pacific	ksr	0.0316456	0.0316456	0.170886	0.0759494	0.496732	niginonomotoNg~owoiecemb~asorakasuimeNkaroN, karowoNsiNselesasiiligecacasewaNconeselaNsimiNborototobaneimokomukaweNseNg~elaoapucamogerakanabaNagomantiNasagb~iliakp~a
BORORO	MGe	-16	-57	1392	0.530752	0.0142422	25.9	South America	bor	0	0.0911162	0.0341686	0.127563	0.548235	imiakipagiaw3Cew3iogudubakabobakajameduk3rimitopobekuriraipirogw~uarEd3imEd3karokiogoarigaopipiiarar3ukw~abiribirikod3kw~urerakagwurubakigaob3aoaorabiajokw~uEnookw~aoeruinogw~ib3repogwodaokh~erakw~uriitor3mok3rowapoakakud3kw~ow3jeoEdoaiwobiapagaerd3wanudubibitokw~urukwodumeruarepad3mug3rakojemak3akw~omeriarikuyejepobob3b3t3torikwugar3motot3g3jered3d3jorujorugw~uduawaratorikarik3jagw~ukawor3ek3kig…
BOSAVI	Bos	-6.5	142.75	3100	0.484375	0.017988	23.2	Pacific	bco	0.0260417	0	0.130208	0.208333	0.484375	agelandebkagasaisogodogofhobokisimigibeseyangulau, guldagiboyogmaya, nabi, mano, monoboba, badabi, babano, babadabuma, dadabi, dabano, dabusoma, sowabi, somano, sowomena, yabi, miano, miyoofsaminhondesokkugunnuluwalifohogiwi
BOSNIAN	IE	43	18	1516790	0.421687	0.00900058	12.8	Eurasia	bos	0.0180723	0.0481928	0.0843373	0.0783133	0.421687	yatimiyedandvaosobaribapasvaSdrvolistkoZakrvkostroguhookonoszubyezikkolyenoSakagrudiyetrapitividyetiutiumriyetidoCisuncezviyezdavodakamenvatracestaplaninanoCpunnovime
BOTLIKH	NDa	43.06	46.22	210	0.430769	0.00654398	9.4	Eurasia	bph	0.0410256	0.0564103	0.0974359	0.0615385	0.444444	dEn, dEnimin, minibiSti, biSdicEbk"Edas%adamqXw$a*yXw~aynac"iruSaXaliqX~alhiriratL"irk"amuhant"uk"ahaymi7arsalumic"inuku, nakw~arE7aniXirEhin, rEhitL~aXudihaXia*hii7ihi*Xuy, hErXimi*hic"ayLEni, LEnhi*c"ac"aytL"udirEhahibc"ibuc"i*wc"Eri
BOUMAI	TNG	-6	144.92	12000	0.473404	0.016953	18	Pacific	doa	0.0425532	0.0957447	0.175532	0.0957447	0.473404	naineretaranCubiri barialnimanerier arimeanZyovelahiranaomulnainCigiraingirabuneonainamenahibi harumunahanubinhod pirigaarehul moNwanilhobureere deri ndoNgwaholmbilhul mauNgwaari abiNgwa, g3ruNwahana
BRABANTIC	IE	50.75	4.5	22040690	0.40625	0.00702505	9.9	Eurasia	nld	0.04375	0.05625	0.14375	0.05625	0.40625	ik, ik3gamE, vaEl3i3ntvi3minsfisontlo3sbu3mblatfElblutbi3niEr3u3ru3xnestanttuNtninantbEst, bEstnlEiv3rdriNkziu3rstEr3vkomzon3stErvat3rsti3nfivesk3bEr3xnatfolnit, nifnam
BRAHUI	Dra	28.5	67	2430000	0.384615	0.00496338	18.7	Eurasia	brh	0.00961539	0.0817308	0.0913462	0.134615	0.386473	ininanasiira, duare, Saxs, Sasx%maCCikuCak, butbod, borpat, draxtvaraxsilditarad, hadmarxxafxanbamusdandandui, duvigod, pun, zandu, Cambaxad, ijja, jiji, gwarjaxarhu, xanbinkasbadedirxalxaxarkasar, Carvatbh~ut, but, bit, dara, maSnanpura, purrpuskunpin
BRAO	AuA	14.17	107.5	32230	0.358333	0.0171502	24.1	Eurasia	brb	0.025	0.05	0.15	0.05	0.373913	ayTh~ayyamuybartr3TaTayloNTh~laph~amk3t3Ntr3pitmatmuhp3Nmp~iatt3rk3wtitohkl3mtaydoNketb3ht3Nayp3tuardakt3mou5truNT3nd~umaNbiN
BRETON	IE	48	-3	206000	0.363636	0.00872852	11	Eurasia	bre	0.0625	0.0625	0.170455	0.0965909	0.369942	mEtEniinandaudEnpEskkilaugw~EzEndElienkroxEngw~adaskornkornskuarnlagadfridanttedglindornbronavuEvo*gw~ElEtklEvEt, klEfEtmErvEl, mErfEldonthelstErEdEndurmentanhEntmEnEznozlennEvEzanv, anf
BRIBRI	Chi	9.42	-83	7000	0.47561	0.0186326	21.8	North America	bzd	0	0.0792683	0.0426829	0.0853659	0.481481	ye, yerebe, berecaet, etubbut, burkekinimaCiCiku*karkar kupa, iah kw~oaritapidiCa, diCedurakukuwobrayikutakakuuracuheriyuksoweihcudawomadiwobekuodihakbuwo5arayum, kary~ukne5eweCikpari
BRU	AuA	17.33	106	82300	0.396226	0.0168488	23.1	Eurasia	bru	0.0314465	0.0503145	0.18239	0.0251572	0.396226	%Nko7moyhaymu3ybarkuay3kaaTonToyaluaNsulaNkarNhamNhaNtakoykutormatmuhm3nEN%liayhr3kolateytohluamNuaTh3msoNk3Titt37manaNm3ntordo7t3mawuyhr3nabrus3dawpantamayramuh
BRU_WESTERN_UnnamedInSource	AuA	16.75	104.75	20000	0.288889	0.0168488	26.2	Eurasia	brv	0.037037	0.0518519	0.214815	0.0222222	0.288889	Nka7mhaymuybarkuaykaLcanCyka 7luaNktuNNkarNhamNhaNtkayktormatmuhknaNliayhrkoltytohluamNuay7saNt7mat mnaNmntordy7tmawuyhrnasdawpantmayrm3h
BUAN	Aus	-13.5	134.83	11	0.394231	0.0135422	26.8	Australia	ngk	0.0721154	0.0432692	0.235577	0.173077	0.394231	N3i, NE5iN, dE7NirE7, NorwE5inyEbbunbiTE5rolu, rulEdoddolbEl7gulE7nogurEiTmogEnEmm3m3, mimiyEmErgdElbEdNErinNEldigolNonnEwonEdonbonmodE, wElirgin7gin7, mEnidwEbEdmimElbol7bolNdulumno, milgbEdgol7boimin, nEdgiboinminTErNinoNE no
BUANG	An	-6.92	146.83	1700	0.433333	0.0174867	21.1	Pacific	ptp	0.06	0.04	0.16	0.1	0.439189	saGonxiltilum3GoGelanopon3Nqalerisnabini qoqs3qebisr3Namala GaXisn3run3budaxenlusn3maruratanumlanodiqyamny~agb3tux3NbalG3lonn3Nw~aXaxatak3dubukpupm3wisara
BUANG_MAPOS	An	-6.92	146.83	10500	0.406417	0.0174867	21.1	Pacific	bzh	0.0481283	0.0320856	0.203209	0.0695187	0.434286	NG~3, XoNXiLtiLumeXoNG~eLanopon3Nq3LEpu, riCnabiqoq, niqoqp3qoq, C3qebiCn3NamaLan3run3bund~axEnLuCn3maruratenumLeNotaXE*tyamXEC, 5eNG~mb~3tuX3Nmb~eLxopn3Nw~aXaxata, nd~umq3nd~umb~uk, p3toqpupmaLa reN, m3xw~iCare, mb~3No
BUBWAF	An	-6.83	146.33	1700	0.429319	0.0164317	24.5	Pacific	mpl	0.0418848	0.0314136	0.151832	0.078534	0.429319	ciokugukagamorocSErokNarumukutiomgolga7naNkoclEneweitkwaroklENganmara nicuso7gontuma7gogorobENkisoso7nuo7nEnomli7iditioladiNuliNis mEmayokosuokkose7po7loNgsuNgo7nokwusubuntuyaolifuNkwafakbenaNk
BUDAI_RUKAI	An	22.83	120.83	10500	0.516484	0.0170971	15.3	Pacific	dru	0.0769231	0.010989	0.0989011	0.043956	0.516484	koakokosokotai8adosakaN3tawpoNokoTovasawikidi3rayToLal3TaLiNamaTaNoNoan3valisiLidam3aLima8o8oa8aywaoNolowad3l3kialaLawapaTaywak3lavaitariawaTilayL3n3g3apoykadaLanan3maoNobavan3nagan3
BUDONG_BUDONG	An	-2.08	119.33	70	0.513333	0.018361	26.6	Pacific	bdx	0.02	0	0.133333	0.08	0.513333	kodidiokitamesaduatodapabauasukututodaukulibutandutaliNanisikuntukoNkoNsusubuanomenukuhiNi, pahiNimatesebematakulabituehatuapitaneteheNipunomanasebekona
BUDUKH	NDa	41.17	48.42	200	0.403727	0.00703468	6.4	Eurasia	bdk	0.0496894	0.068323	0.0621118	0.0621118	0.403727	z3nv3nvins3bq"ab%idmi, %insanbaluXXorliSd3ryarpaXlEXirdk"ErEp"k3rCibirXilmE7ElsilmEzpEpk3lmaXarlEq"sEXirjiiqajiiXEjisaq"ajiXaxijiviraXXaC"x3dGayEc"3, c"EdaXyuj3njijs3c"3t3z3tur
BUDUMA	AA	13.05	14.05	54800	0.502392	0.0100615	27.3	Africa	bdm	0.0334928	0.0287081	0.157895	0.0909091	0.502392	ndou, dau, dona, nemdomu, danaiketekikikelihate, kariwanaikalu wanefou, Turgu, kondaTihaikamihomuyilTinaihenaitelama5i, noNgurom, NgorumNgorumyumaikoyei, bogehoxindehimehaNge, hamaimateuayihilogukamaikauaudebel, turbokaukenumbilinhemu
BUEM_LELEMI	NC	7.33	0.5	48900	0.517986	0.0175537	26.2	Africa	lef	0.0719424	0	0.129496	0.0791367	0.541353	amiawoabuunwiiny~okabaoklama, wawakuZiolonauboZalikubikotulanimieNulany~iliny~amilakoNk~okonubunibonubunubukpibuboofant~ulatabioZaulu, kufiuseilany~i
BUGAN	AuA	23.6	104.92	2700	0.551181	0.0138882	17.2	Eurasia	bbh	0.023622	0	0.110236	0.0708661	0.551181	om3pEbo, m3bi, biopiause, qouTaumbansa3loubuNsayaxopa TEp3 mEp3 ma*T3p3 laip3 kotienEboupiy3wo TapTanukla3bo modaxoauho TiubiounE sau%mousa%p3 maN
BUGAN_2	AuA	22.63	101.85	2700	0.491228	0.0138882	18.7	Eurasia	bbh	0.0175439	0	0.140351	0.0789474	0.543689	omupEbomby$opy~auSikoucaumb~Ensuloumb~oNsaZaxopucepumEpumaNCupuleity~emb~ouvada, ZuCEpcanopeimb~omond~axoaumby$auupo, nEsauZasa
BUGHOTU	An	-8.5	159.83	4050	0.575	0.0191607	26.3	Pacific	bgt	0.0375	0.0375	0.06875	0.0875	0.575	inauigoeigitatafiruatinoniigaiu, akugutueloguiguligaugabuahuliiru, kulimataihukei8apilimasusuate, kolakouregiaroroNo8ehemaiveitugubeagahirajoto, yotoha8a utuboNima7aNani
BUGINESE	An	-4	120	5017800	0.485944	0.0185419	26.8	Pacific	bug	0.060241	0.0160643	0.128514	0.064257	0.485944	i, aqikoidiqisaN, esaNduataubaleasuutu, tumadauNuliq, belulaN, welulaNdarabukutanruqculiNmataiN3qisililautuq, uttuqlimadada, susuate, atiiruq, minuN, inuNita, mitas3ddiN, meNkaliNa, kaliNa3ssowittoiN, wittoeNwae, uwaebatu, bacuapilal3Ntanette, buluqw3nni, p3ttaNp3nno, w3ssoq, bukebaruas3N
BUHUTU	An	-10.5	150.33	1350	0.525581	0.0183433	24.8	Pacific	bxh	0.0511628	0	0.0976744	0.055814	0.533019	yauumitaesegaluwagadogahama, mw~aihawayowatumaoyagiluguwapiwasinasiyadadonabeyamatahisumo7a talanalelotulinimanomatenomitaatahipe7ilaomamaihalakipwalaho7owaume7ehuoyagieda7edatu7ai7ipa, maihonamohafufalifalihu, fw~aufw~auhesa
BUIN	EB	-6.75	155.75	26500	0.562914	0.0190899	26.7	Pacific	buo	0	0.0927152	0.165563	0.0231788	0.562914	ne, nnerorenoi, non, noke, keu, ki, tu, tupararoiiana, topi, ukiukimaikuna, maimai, makirou, mairouotikuioto, otakatu, kagua, kagu, ko, koino, uririnainna, irirakananumenoinekeNkompemeremi, mikui, utoutoiaakunutu, nu, nuaununnoroi, raiN, urugepua, puurua, perepanakaipatuaru, antiru, makatiruoguaiape, maimoi, rugo, rugoropo, monaremenumuro, mura, tutakamaguriro, niuparamiN
BUJEBA	NC	3	10.17	22000	0.483607	0.0180563	25.6	Africa	nmg	0.0245902	0.0327869	0.163934	0.114754	0.522124	mouovivur, vureba, mbamur, muremp~ilikakund~ejieluojidue7, du7giegimibuNmb~uompf$ieNw~eledigegueyupanemajibosie7ns~ie, nz~imb~ieminkiaNojina
BUKIYIP	Tor	-3.42	143.17	16200	0.417391	0.0174953	25.1	Pacific	ape	0.026087	0	0.113043	0.104348	0.421053	yek5akapakotutubielpe5yeguhnobat, nobagw~Cuwup, Cuwusyeham, yehep5umab, 5umebwaktikgaknakiaunebalutom, utabal5ihyah, yehwebus, wab
BULGARIAN	IE	42.5	25	7895240	0.410112	0.00697477	9.4	Eurasia	bul	0.0393258	0.0505618	0.106742	0.0842697	0.417143	aztiniEEdnodvEly~icEribakuCEvoSkadorvolistkoZakrovkostroguxookonoszobEzikkoly~anorokagordiCEr drobpiyaviZdamsluSam, CuvamumiramidvamsloncEzvEzdavodakamokogonpotplany~inanoStpolEnnovimE
BULI	An	1	128.5	2520	0.458763	0.0187526	26.1	Pacific	bzq	0.0618557	0.0180412	0.17268	0.056701	0.458763	yameuite, ametaiecaiseahaipa, penedumi, farumisa, isasi lumamagalmlaNakorikorimapiNmansmatianmanifunutuluwagicowaNatlaflafloNmnatalgolomani pluutabobokoka5omtaguguosmosmopapleoficokakamoh5aowaosusyataydomanagel, oNem, niNaloNatotulimatpun, famatyasopafanlafaahleN, pakpaktotolaNosalNaaitotafwayaulanpat5i5enrakrakmetmamayasyapgigi apmginilaliNkakalabisbisbanbanbubulaNgogodorammfanasmairiNpomafialas…
BULU	NC	3	11	858000	0.415094	0.0171731	23.6	Africa	bum	0.0566038	0	0.132075	0.0471698	0.419048	fokebaetkosvuyinlekaikoptTh~iveslakloisjoeso5yembo5besa5nyuyenwokwuzuantetendimkokduanzenkollujalannfefejoe
BUM_B_CAMEROON	NC	3	11	858000	0.394495	0.0171731	23.6	Africa	bum	0.0550459	0	0.146789	0.0366972	0.425743	mokbowutZibosahakakfogw~uluNwufsEtuNlosEalw~i, toNalw~isoNuTulw~ikp~EnxEn5u*yEnyukp~obEnTw~inT~EnmmotiwuslumkuntokofEy3t
BUMO	Ijo	4.92	5.67	1000000	0.551136	0.0187216	26.7	Africa	ijc	0.0170455	0.0625	0.119318	0.0965909	0.584337	kEnima*amu*kimi*i*nd~iobiriikuti*ti* beriopurn~a*asi*, ozuyaio*mgb$ona*ma* kurn~o*beritoruni*ni*akamE*liyei*mgb$elebarai*nd~opu*Ng~alabouErina*fiboiwurau, ivura*u*kui, ikakaibeni*, bini*ikp~utufini*iwoutunu*de*i*be*i*ayaErE
BUMTHANGKHA	ST	27.65	90.8	20000	0.361111	0.0134202	6.6	Eurasia	kjz	0.0277778	0.0277778	0.152778	0.0277778	0.361111	thekzonkhwisekseNlambapakpakakrotpananaphaNkwaliyakthoNseranikhwegamimeN
BUNABA	Aus	-17.75	125.75	110	0.460784	0.0103106	27.3	Australia	bck	0.0686275	0.0637255	0.156863	0.0931373	0.472362	NayiniNi5iyariyani, Niyiriyaniyuwanath~urandaguramagawiyth~aralungalunduwa5alibilinagiliygudy~ubinamuluwurami5uth~alanyigimanimiNaliNamumiliywulugramilarawi5irawadragawarawada5igaruwawinth~alibalibalarayiniNgaya
BUNAK_2	TAP	-9.17	125.33	76000	0.469027	0.0180467	24.6	Pacific	bfn	0.0973451	0.0176991	0.0884956	0.115044	0.469027	wEnhilionikasabuotElotEl nogidalfoloigodobugiditulurdonidupatEnhagEgasalmak, ilEkhEsEhothunilholotoloronopwasgEnEEnE
BUNAMA	An	-10.08	151.08	4000	0.512545	0.0183915	24.8	Pacific	bdd	0.0573477	0	0.107527	0.0609319	0.521898	taugu7owatauda7aigeda, 7eta7eluwa7awa7awawa7iyana, silahana7edewa7aiwenabaina7w~apinalala, bw~ayahinaluludonatenamatana, mehesalamemenanatulasanima, nimanasusu7atenuma7itahesagoha7amasa, 7w~ailatu, tauyamasinala, sinenuga7ipw~alawe7ahadaule, dimw~a7aiwe, 7aiwesabelulu, sabelulu7eda7oyaguguyoumaha7ahausani
BUNJI_SHINA	IE	36	74	562400	0.44898	0.00519233	1.3	Eurasia	scl	0	0.0510204	0.142857	0.0612245	0.458333	%moh%tubEh%Ek%duCh~umoSu*, SuhtompotoComo*ti%SiNo, %SiNkonoS~inotodonjip%sino%suri%toroweibotogor, hogorpon%roti%nou%nom
BUNUN	An	23.5	121	38000	0.4375	0.0172037	9.6	Pacific	bnn	0.0166667	0.00833333	0.15	0.05	0.444915	8aku7isu7atatasa7, tasiaadusa7, rusy~abununiskanasu7, atsotumb~3s, kutu7silavkaoNhairaN, kaidantona8taNia7, taiNamata7, mataNutus, Nutosnipun, nieponmama7ima7, laipa8susu7hata8hodsado7ta7a8a7mata8misuma7, hai8inbint~ohan, mint~okandanombatu7sapu8, saposdanlabianbalo7Nan
BUOL	An	1	121.5	96000	0.493671	0.0184355	26.4	Pacific	blf	0.0632911	0	0.151899	0.120253	0.493671	akuikokitotetuduiatauboyodiukkutulaiNkulitduguvukubuNolanmatoiloNduNitdilalimomemeatemoNinummokondoNmokoduNogmatemolakoagimatitiuNgagbotutuludolanguibogutaNul
BURA	AA	10.5	12.25	250000	0.415094	0.0141152	24.3	Africa	bwr	0.0880503	0.0503145	0.119497	0.0440252	0.44	nt~aNsudamdak3lfakilajankarmfw~a, ucumLalik3s3mmamSidaxy~uLiLiLimnCakuCirxirky~ENgy$Erbunj~iu7w~amirayimiwutangatatakur k3Li, kumtisipris3silkaxulau7ulakupy~ElaviribilinLim
BURARRA	Aus	-12.25	134.58	1070	0.462617	0.0157686	27	Australia	bvr	0.0747664	0.0514019	0.172897	0.102804	0.462617	NayapaNi5ipaNayburpaNadapaabirigilirwirkagugaliyaTiTiTagulukulameNgirToNmaliyaramaniNanToLagelamagelamamipilaguyariraNaLmenamamunaNamaNamabiLiLabaynagaliyaTuwaboymanNayiriminbugulaTanrabolguremamu5adutTagekawelaNga
BURIAT_MONGOLIA	Alt	52	108	45100	0.44186	0.00467489	-2.7	Eurasia	bxm	0.0310078	0.0542636	0.162791	0.0930233	0.44186	biSibidanagaxoyorxinzogoXonnoxoymodonorXonSuxonyoXonabarSaxannudanxalangorsaZauxoduluxoyaroxanoronuXonSulungolzomxodoXiniSananara
BURJI	AA	5.5	37.83	70100	0.495833	0.0127948	20.4	Africa	bji	0.0458333	0.05	0.0875	0.116667	0.497908	aniaS, aSinanumiCa, d"ekilama, lamlami, d"irak"urt"ume, k"urt"umaywaCo, woSaibahak"abak"ala, d"agagogaC"ejimiC"abudad"agailasunairk"aarab, arabagilbaaNaununaafala, tirod"ug, d"uwilal, aNulakabrey, bakatinta, intayhin7~iCot"olinte, bizik"owad"aha, d"agajiradawaura, detoyedihumaharea, harayamak"a
BURJI_2	AA	5.5	37.83	70100	0.478495	0.0127948	20.4	Africa	bji	0.0698925	0.0430108	0.112903	0.107527	0.481081	eSeninsmiClam, lamulam, lamek"urt"umewuCoibahak"amEn, mEnagogaC"ejmiC", miC"abudaTag, TagailEgunailkaarEbgilbaankununaafElaTub, Tubiilal, ilaliakEb, akEbireamt"abarat"olind~ewaTahajir, jiradawaurayed, yedihareyamEk"a
BURMBAR	An	-16.37	167.77	900	0.420732	0.0179533	24.4	Pacific	vrt	0	0.0853659	0.146341	0.0914634	0.475862	inauxaiuNk~xaxatsoxaruexk3rixutmbw$atexairaterokurukmb~endr$emb~3raNg~oxersamataxons3rbomiakombx$obarasusumambw$emunimw~esirNunimetbimeermw~asobetxamp~pw~esarxendr$umb~asobEbExsa
BURMBAR_LEPAXSIVIR	An	-16.41	167.77	900	0.42	0.0179533	24.5	Pacific	vrt	0	0.0866667	0.146667	0.1	0.466667	inauxaiNk~ndr$atusoxaruixk3rixutxairaxatexurmb~endr$emb~3raNg~oxersamataxunsurbomekumb~obarasusumambw$eminCiroNonimetbmeermasobetxamb~pw~esarxexutmbw$asobebeuxsa
BURMBAR_VARTAVO	An	-16.35	167.77	900	0.430556	0.0179533	24.4	Pacific	vrt	0	0.0972222	0.131944	0.0763889	0.466165	nauxaiuNk~ndr$atosoxaruixk3rixutxairatexoroxndr$iemb~roxersamEtaxonsurbomiekomb~uxbarasusuminmw~esiruNonimeCEbmeermasobetxamp~pw~esarx3xutrumb~asobEbExsa
BURMESE	ST	21	96	32875600	0.384615	0.0175587	26.9	Eurasia	mya	0.0320513	0.0576923	0.147436	0.00641026	0.425532	kyw$antauTaNkyw$antautuitaThnaTluNakhw$esansatpaNsaTrw~akaresw~earuikhy$uinamy~akTihnakh~auNsw~ahly~adulakraNasa5suakmraNkrasiylaniykrayriyky~aukmilamtauN5apra5satama5
BURMESO	Bur	-2.5	138.25	250	0.514851	0.0182464	25.3	Pacific	bzu	0.00990099	0.108911	0.0990099	0.0495049	0.514851	dawobawoboroneisanosorjamohatihamanasi memirosarhlurapjenarararuroauragihi*mitamisiavobauakohorfuapahau
BURU_MASARETE	An	-3.5	126.5	45000	0.464706	0.0188879	23.1	Pacific	mhs	0.0294118	0.0235294	0.205882	0.0352941	0.464706	yakokaekitaemsianruagebaikaasukotolahinomonokonrahanrohinsodinetliNanramanNenNisinmanenolonfahansosonnenaninokitaCanmatakadukleatolotwaefatubanatohonfukabetontaunfehutNan
BURUM	TNG	-6.5	147.33	9000	0.442935	0.0164317	18.8	Pacific	bmu	0.0380435	0.0190217	0.144022	0.0570652	0.449036	nigininikemekunwaniakp~ahopkp~akp~akgotpokmohotyahatketaNikoripNimoroNiambiacineikiamiminipkotsincalosilebususepsihitkelokdaicupnorukkecapcesohorocitneselamkambokanasiminborogolomcolcucuwel botneyohonekmaahokomukatakinniNgiciwelgonkainseNgelauoukiekotsakgolmekousukasakkaucekonakunduNipisikNigorokNigohotNituatNitowuNisuNgemkondopciNimkokolak kp~edolokNiolpNilambooroNgokp~et
BURUM_MINDIK	TNG	-6.5	147.33	9000	0.43617	0.0164317	18.8	Pacific	bmu	0.0319149	0.0141844	0.177305	0.0531915	0.452206	ni, n3N3ngi, iNininini, neN3nkun, moxotyax3tacisorakiamiminip, ipNisinsile, kamb~3sepsixitguli, ilikkecapyes3Ng3r3xit, xitNinesilamsiminb3r3yucu, t3pt3pbapgoum, necaekcam3tcak3muca, imb~iNan m3tcakacawex3nseNgelauoNi, miricak3t, k3tn3N kw~ecak3n3pk3na, k3na aNg3l3kund~uNisuNgempekoly~a, gw~3c3Ny~ad3l3kNi, gw~3l3Nikw~et, kw~etca
BURUSHASKI	Brs	36.5	74.5	96800	0.377358	0.00519233	-7.4	Eurasia	bsk	0.0566038	0.0518868	0.174528	0.0283019	0.390244	jE, jama, maimomi, mimohin, hikaltan, altohirhukkh~arutomtap, kh~irbat, gapmultanlten, kuroNtur, lturltumallCi, ilmuSmejuNus, umusnuNus, dumusriN, renmamukEn, kinmEn, minjec, xanjaljur, irZo, Zusaasumun, asicel, Cildanph~u, pf~uganCh~iS, doNth~aphek, trapth~oSjek, ik
BUSA_NIGERIA	Man	9.67	4	15000	0.474747	0.01591	26.6	Africa	bqp	0.030303	0.030303	0.0909091	0.121212	0.505376	mandoplagb~E*kp~ogb~E*salilabaraaruwabE*nEsa*wEyi*sakanEnEkosoyopomimagamoi*fa*tE*soragb~EtEzEkp~igw~a*anipadufuto
BUSHONG_1	NC	-4.5	21.5	155000	0.330357	0.0165766	24.7	Africa	buf	0.0357143	0	0.133929	0.107143	0.330357	mmoTpejotSweymbwaSidyteyaSyopkelkodySektoiSolinnEmyoN dybyElbady5omonwokwaiytangwEdyaSbokteybokkwoTtuto, yolnngaNin
BUSHONG_2	NC	-4.5	21.5	155000	0.342105	0.0165766	24.7	Africa	buf	0.0263158	0	0.131579	0.0964912	0.342105	moTypeyot, atSweySoNSidyteyaSyopkelkodySEmtoiSolinnEmyoN dybyElbady5omonwokwaitangwEdyaSbokteybokgoN, kwonTytupa, toyEmin
BUSHOONG	NC	-4.5	21.5	155000	0.345133	0.0165766	24.7	Africa	buf	0.0265487	0	0.168142	0.0707965	0.382353	wenmmocy~peymotSw~eymb~oSoNSidy~nt~eyaSyopkelkody~Sy~eky~toiSolinnEmyoNdy~kaStolbady~5omonwokwa, woitaNEdimaSmb~okteyto, payEmin
BUSOA	An	-5.58	122.63	2300	0.522727	0.0186076	26.1	Pacific	bup	0.0681818	0	0.113636	0.0454545	0.554217	lunisituint~anoseaxoxoaxomieint~amant~oatutupukuxokulixeabu7utand~utulimatayeilimp~olelatulimatitib7~a7efoxoxopoitafind~oyomateumb~aholeoalipopojuelo7oofilalagunuoxond~oamomp~onobohouona
BUTANGLU_PAIWAN	An	22.5	120.83	66100	0.446237	0.0170971	19.7	Pacific	pwn	0.0591398	0	0.129032	0.0376344	0.446237	tia73ntisuntimataitadusaTiqawvatukuTuasawqaliTdamuqTuq3LaLTaLiNamaTaNudusaLiss3maaviyaqantutuqaTayt3m3k3LpaTunaniLandamaTaymanL3zqadawvituqanzaLumqaTiLaysapuydaLanqaz3m3z3m3tvaquwanNadan
BUTMAS	An	-15.41	167.06	520	0.44697	0.0179533	23.9	Pacific	bnr	0.0681818	0.106061	0.0984848	0.0530303	0.468254	nanidr~otolfiterutinorpesutfw~aarorafiridr~efokaripronatalesudr~unenEfamb~ulomb~lisisiyapokareiteroNnatnalamaifitwafatangarbiallililoporse
BWAIDOKA	An	-9.5	150.33	6500	0.562212	0.0183433	26	Pacific	bwd	0.0645161	0	0.0552995	0.124424	0.562212	iyayekuoyeni, oyeideseyaluweikalivaiganagaluwetautuailukububudayagaluluebafwaikitagamatakabunigomeyatuganimaalafotaaseaseyugaitaitanogalaalikaelaikauwanaailabamagufakabalaai alalatawaioyabogibogimagamagavaguvagu, evaguyega
BWE_KAREN	ST	19.5	97	17200	0.450292	0.0164531	20.4	Eurasia	bwe	0.0467836	0	0.0994152	0.0409357	0.484277	yE, y3nEkEd3, to, t3kib3yadaph~oCh~u, th~wilo8olEke, ki, ko, ph~e8u, 8wikh~winonEkumukanEkh~3d"e8omEblikh~al3meCuaSo, 8ad3nE, nu8u8aoCa Ch~i, kECh~iSone8igel3muSECh~ilomiklE, klE83wokohE, mukh~i, mu nE, nEpweth~a8Emi
BYANSI	ST	30.17	80.5	3310	0.410256	0.00975632	1.6	Eurasia	bee	0.0128205	0.0384615	0.224359	0.0705128	0.426667	gan, ganSiintigeniSimi*nh~yanikh~i*naCar, nareSinbyeSi*rh~eraCemiyenh~imsojaplepela*ma*nu*, panChimpa*tu5modobmohi*Cimo, pabja5mora*nh~i*karma*ti*wu5meamda5, yemunCh~ebinde, tikkenu*demin
C_AMIS	An	23.33	121.33	138000	0.435028	0.0172037	21.4	Pacific	ami	0.0579096	0.0268362	0.144068	0.00423729	0.435028	aku, kakokamu, isukita, kamikuna, kunikuna, kuracimauma7anca7ay, awamapulu7, mapuloNcecai, cecajtusaaNay, tata7aNmamutu7, kakaya7kiki7, mimiNfafahian, fafahijanfa7inayan, fa7inajantamLawfutiNtupi, ayamwacukuto, atimlapapahlamit, limitfaNestiti, heciremasukak, okaksimarfita7ul, fita7olwikorupih, fanuhfukestaNar, fuNohtaNilamataNosu7NoyoswaLissemawa7ay, waykamaytial, tijalli7erfaluhaN, cucuatayhelo…
C_CARRIER	NDe	53.75	-123.5	680	0.453488	0.00522425	2.2	North America	crx	0.0651163	0	0.111628	0.0813953	0.457746	usin, ahindi, ndunnyombedaja, dihailohhuLaiiLonankinCaniLca7c"ekeduneduneteLmukdut"aiLike, LiduneduCunhanuyeh mai7ut"anuGihula t"ozuzuzucuNuskai7uc"unqelu gok Gezudenyizc"uzuciGa7uciucounaunincisuzeuGoucolaulagi, ukeNiukeCunugw~utulauc"ilCunuc"o7uciuzututnaia7aLyoditc"ot"eoninzunustidacahyuzuLGenubenut"ouyaL, nuyausyinnisasa, uLcis oza7sumtoCancesaik"w~usLutkw~unLesdizk"unticuLdulk"unduL"uzdulcou…
C_YUPIK	EA	59.5	-160	10000	0.427165	0.00443753	-1.1	North America	esu	0.0255906	0	0.104331	0	0.428854	xw~i3Lp3tunataunakinanXittamaqamL3XtutattauciqikkikitakkuqmikkuqaXnaqaNunyukn3qayaqul3kqimuxtan3X3stauqfiaq3n3qcuyaqaciLquqq3Ltaamiqauk3n3qp3ksuqpamyuqm3Lquqnuyaqnasquq, qamiquqciuniiq3Naqqan3qk3xunuluqitxaqcisquqaixaqaqsaququyaquq3vzaikiXcaquqt3Nuk3m3XXan3XXakexxaataNXanitanaLunXittaqawaXtuqtuqquqtuqutakiumuqt3NNuqpiyyuaxuqtaixuqinaXtuqaqumuqnaN3Xtuqtunnaxuqak3XtaiXaluqaxyaq3m3qc3LaLukcimaqqaxw~…
C36d_LINGALA_2	NC	2	18.5	2146210	0.496933	0.0178323	25.1	Africa	lin	0.0490798	0.00613497	0.110429	0.104294	0.496933	okobaleto, tubisibwayonzi, botate, rekasamposokilankuwaseketoi, kutuisoolonoemobongo, bolongobokobElebalemElE, nwamono, monayokafa, wayaoinzotoaibangatozelagombaututondaa, sikakombo
C80_MBINGI	NC	-4.5	21.5	155000	0.504274	0.0165766	24.7	Africa	buf	0.0512821	0	0.102564	0.0598291	0.504274	mopiyntu*SivuSi*ji*Sunguki*Si*owaki*laikaTi*ki*tui*Tuulu*nu*limi*uNgubelepupu*numenajukawuwi*vinaeji*aSi*byeyebukakukuTu*, tu*lulabaNgona
C80_SHUWA	NC	-4.5	21.5	155000	0.475	0.0165766	24.7	Africa	buf	0.025	0	0.15	0.075	0.475	mokopiyntu*TebwaTi*5Sungu*kaSi*pu*Su*ki*laikaTikitui*i*sului*nu*nimu*mongobelpi*ku*nwapenyukawayai*naedyaSi*ma5atiyabukambimbiTu*keNgei*na
C831_ILEBO	NC	-4.5	21.5	155000	0.410714	0.0165766	24.7	Africa	buf	0.0446429	0	0.133929	0.0803571	0.410714	koSipetSwebwaSi5tiyaSa, aSyobokilaTikSektoiS, iSuulinemmoNohaSbyElbadynnomonokwayataNwaEdyaSmbokyabokbantuyolnonolin
CAAC	An	-20.42	164.58	1170	0.4	0.0150988	21.4	Pacific	msq	0.0166667	0.0333333	0.166667	0.0666667	0.4	runekTiTTeTndekTikorandunTenithikiemaTpiupeicwandanmbwinyale
CABIYARI	Arw	0.15	-71	270	0.523077	0.0180299	25.9	South America	cbb	0	0.0384615	0.1	0	0.523077	nhu, nuphe, piwhe, wapa, papuCumanekikuphaniii7ai7irayapithuhitaku7ianenipakapiupanairaikhamiraniwirinhuunihipaapuha, yopu, ayapuneapiwariteii
CACUA	CN	1.08	-70	400	0.414815	0.018216	25.5	South America	cbv	0	0.0148148	0.0666667	0.148148	0.414815	wE*mmemfitbikCe*dekakkehb3hhiwb3bman3*u*Cumeepiripbo*damu*ri*kibw3kma*ud3*kboditej7takade*bbab7Edathuiw3dhaw7yeuk3jma7het3k3tda*baheCejjawdi*hapw3*t
CADDO	Cad	33.33	-93.5	25	0.37931	0.0118465	17.1	North America	cad	0	0	0.0541872	0.0935961	0.37931	ciyah7ciwisc"i7bithayanuhbatahdi7ci7bihyakkahbastkadanbah7uhnahkkiyuhbiStiC"ahisuit"ahditbiw7kisikdantkank"uhyahk"ahyibahwbakayibahwyahadawiwidsak"uhciwk"askuku7sik"uhnik"uhniyatcahiniku7napba7awiddanhasuhun7asah
CAHUILLA	UA	33.5	-116.25	35	0.404624	0.00970402	18	North America	chl	0.0404624	0	0.121387	0	0.424242	ne7CememsupliwihtaliSw~itkiyulawalqo7amqelawatewalsaw7~ate7iaw7~anaq7~apus, puSmu7tam7~anaNtam7~ima7pi7ihnem7~apa7ipe7inaqvoqamuk7~itamiatsuwetpalqawiskutpitqawiStukmiattemiNpaNniStew
CAIRO_ARABIC	AA	30	31	58412000	0.383333	0.00612981	20.6	Africa	arz	0.0444444	0.05	0.161111	0.122222	0.389831	anaintaiXnawaXiditneenSaxsX~samakkalb7amlaSagarawar7agilddammXadma7arnwidnXenmanaxiirsinnlisanrukbaidnahdkibdaSiribSafsimiXmatgaSamsnigmamayyaXagarX~anartX~ari7gaballelamalyangididism
CALLAWALLA	Oth	-15.08	-68.45	0	0.438424	0.00812574	21.1	South America	caw	0.0788177	0.0197044	0.123153	0.00492611	0.438424	nisiCunisinCisuhsisomilChoqaqomsiqomalaphalipipipikolakambruCukuCuwillak"allaCexmatakhillyayekilpiitinasuwik"atu enqekiCunahatahCikhurakhataxallaisnamulumiCiyamimihiriluminsimixalakhurmathaminphoqohoq"enmini
CAMLING	ST	27	86.67	76800	0.472906	0.0136147	18.9	Eurasia	rab	0.0394089	0.0246305	0.162562	0.0394089	0.484848	kaNakh~anakaii, ira, ito, ipohaka, hakara, hakapominaNasakh~lipasor, kuNkaisuNpalabo, labowahuleppahisaruwanabromicuk, micunadipuNkuNlemch~uluiduNmatomaenmasima, syaima, tama, so*ma, buimanampitipawaluNtomilamdibuNkh~osai, kh~osaimanuN
CAMPA_DE_PERENE	Arw	-11.05	-75.32	300	0.528767	0.0101657	20.3	South America	prq	0	0.0794521	0.161644	0.00273973	0.533149	nakaeroka, kirokanakaite, akaiteaparoniapitetenariociti, ocicinone, neciinCatooSinomeSina, nomESinanirani, irancinotonkiiCenoyempita, noyEmpitanokinoirina, nokirinaikinonenenoyErEto, noyEritonakooth~omiirirapanapire, iriro hirinaka noniri, pamenenokemi, pinkeminokami, inkamenopoki, pimpokeoreaciriimp~okiro, imb~okironihamapipamariociSi, otonkaiCacitEnirihaikitaCa, hEkitakaoakerari, oakirarinowero…
CANDOSHI	Cnd	-4.17	-77	1120	0.459459	0.0152247	26.6	South America	cbu	0	0.0432432	0.145946	0	0.469613	nowaSiyaiyaminamtacimp~onotpocikayopCitomoSiisiyasinamaSaro, warokorasinapkickaCSipanassniaportoCimp~arkovmimiSipwapamaSinacipanant~araNiCSaricaNaCikoNopatomp~CisomasitovitamamaCikaniasCisora
CANTONESE	ST	23	113	62976910	0.447059	0.0154779	22.4	Eurasia	yue	0.0117647	0	0.121569	0.0784314	0.45328	Nohneih deihNh deihnigogo gobin gomat yeh, me yehmhgogo douhou doyatyihdaihCeuNsaineuih yannamyanyanyujeuk jaingausat nasy~uhjuN jisy~uh yipgansy~uh peihpeih fuyukhy~utgw~atyauh, seuN yaudangokmeihjeuk mouhtauh fattauh hokyih jaiNanbeih gohau, jeuiNahleihjaugeuksat tauh gosautouhgeNnin, naihsam joNgon, yeunyamsikNauhtaiteN ginji doufan gauseijiN sei, da seiyauh seuifeihaNleih, laihfan dai, fan ha…
CAPANAHUA	Pan	-7	-74	50	0.49537	0.0141445	26.1	South America	kaq	0	0.0416667	0.087963	0.0555556	0.49537	mi*, mianoke, no*westirabexoniyapaoCitikaixiwipe, pe7ibiCi, ra7ximi, xi*SaomaSpipabi*ki, pabero, beSriki*, reSeta, Se7xana, xaraboSo, ra*meke*, meSo*a*, CoCotakabakeSomeraki*, xiski*ni*kaki*mawati, i7kixawi, xobariwiSixene, nemaka*Ci7iba7imaCiya*e*bo7as, boCobe7naxane
CAQUINTE	Arw	-11.5	-73.5	300	0.511628	0.00964937	23.7	South America	cot	0	0.0639535	0.156977	0.0232558	0.517647	noapiatiatiNpaaparomaritiSiSiiriCakiabanameSinarahatoNk~ixeNpitaokihaCaNC~anahainanenenacoirapanamiraganehkemisametohkorakekaciriniyamapinoamaritokenabokirooceNpiciteninbairo
CARAPANA	Tuc	0.83	-70.75	642	0.560538	0.0180299	25.5	South America	cbc	0	0.0717489	0	0.0896861	0.560538	y3b3*, b3*ha*ha*, ba*ri*hi*ka*, yi*ka*p3gaka*ba*ha*waiwi yai, yaiiyab3*, iyayuk3pu*asero, kaserorio*wa*ro*waya*ko* putirikaa*bo*ro*kapeai*ke*a*opiaye*be*ro*r3popatuawa*bo*u*pe*a*ye*be*ritietii*ya*t3*goriakoa, boaatiyo*ko*oko3*ta*, rupapero, peaba*, wa*buro, g3*ta*3*ya*bi*hira, yapikoaba*ba*ro*, wa*ba*wa*be*
CARIJONA	Car	1	-73	6	0.549587	0.0177058	26.5	South America	cbd	0	0.0661157	0.115702	0.0165289	0.561181	euwiumara, ayamoroany~ateny~isakanarukarihonaikuCakaikuCi ekunujamibebearihitihumuny~uiyetihu%ikaCorienuruihanarionariijeriinikoesenarueny~arisusuru, manatiererineyand~anuetaietaeyaheyaeyeyaebeiCirikutunatahumahotoessemaitukokoneSitunahokekainanoeyesetu
CARIJONA_2	Car	1	-73	6	0.55	0.0177058	26.5	South America	cbd	0	0.08125	0.125	0	0.55	3w33m3r3a5ate5is3k3n3r3karihonaikuTakaikuCijaham3wewar3hitih3mu5ujer3hanaenuruonar3jer3i5iko5ar3susuerer3en3r3eneetaaheh3eh3Cirik3tunat3humahotoesemakokokaenano
CAROLINIAN	An	15.2	145.75	2610	0.421769	0.0192254	26.4	Pacific	cal	0.0975057	0.0362812	0.0793651	0.0272109	0.437647	NaN, Eyel, EmixiS, siyelaiyometasabw~, sealoNaet, ser3watomw~oxl3l3ygitixit, SixSobw~utmw~Elaramasixmalxuloxx3wfayS3wargil, xilxilfit3xCaS3wi, mw~atikasoxullaSipa3lay3laliSimw~, iliasmoxur, 3lisEliNmasbw~otawNiS3lawkk3, 3kkpeSexumwuSubw~3w3tt3bw~3ll, korasonEse3l, 3l3mimw~oNo, ENix3w, x3x3weriroNoroNxuleymay3rmEyliyEfEllo, fErExtowolomotfaNENeli, iraalo, Eletmaramf3Sal3tfayppibw~3loSowatiyatENetf…
CARRIER	NDe	53.75	-123.5	680	0.446602	0.00522425	2.2	North America	crx	0.0776699	0	0.15534	0.0582524	0.446602	sinenxweniiLonankEdeneLoLiya7Cent"andelel8"endeconancisxueculagwedla8"unaienc"aicaisas3ntu8ekwentixeLbenuzi
CASHIBO	Pan	-8.5	-75.5	1900	0.522293	0.0101521	25.8	South America	cbr	0	0.0318471	0.0828025	0.0700637	0.525641	aCuSirabuunisuku, Si*Si*puibuSb~i, SakaimiSomatuSkapabibururuki*SutaanarabuSumuku*SumatakaukuaSkatiistikuatibamati, 5utiutibariispa, uspaumpaSmaSaStaba*, cibai*baSi, mata*imuanu
CASIGURAN_NEGRITO	An	16.33	122	610	0.460993	0.0182356	22.7	Pacific	dgc	0.035461	0	0.148936	0.134752	0.460993	sak3nsikosikitamesaduaikanasokEyodondigitulaNtaleNamataduNusNip3ndilatudkametgisapuminumetabatimatebilagbitund3numbitoapuydelanbuk3dbigoNahan
CASUARINA_COAST_ASMAT	TNG	-6.3	138.45	9000	0.489247	0.0189198	26.6	Pacific	asc	0	0.0591398	0.193548	0	0.489247	nor, neroro, woronar, narotakaminikaweyenamyuri, wuriwamoose, weseyepitines, eseemakyen, yan3makmanak, manakamimaksismanekeyine, inimane, manaw, awawaporenawmaetomiekeyismak, isamatotyirima, irimaimi, pitiayi, ayyuas
CATALAN	IE	41.75	2	4079420	0.43038	0.0106998	13.6	Eurasia	cat	0.0696203	0.0632911	0.132911	0.056962	0.435897	Zotunuzaltr3sundosp3rson3peSgos, k3poLabr3fuL3peLsaNoskorn, ba53urEL3uLnasdenLeNgw~3j3noLmapitfej3bEur3bEur3s3ntimurib3nisol3streL3aixw~3pe8r3fokk3mimonnitplEnounom
CATALAN_2	IE	41.38	2.18	4079420	0.432258	0.0106998	16.4	Eurasia	cat	0.0709677	0.0516129	0.141935	0.0580645	0.440789	Zotunuzaltr3sunsdosp3rson3peSgospoLabr3fuL3peLsaNosba53urEL3uLnasdenLeNgw$3Z3noLmafej3bEur3bEur3s3ntimurib3nisol3stElaixw~3pe8r3fokk3mimunta53nitplEnow, nounom
CATIO	Cho	7.17	-76.33	15040	0.499096	0.0190656	21.5	South America	cto	0	0.079566	0.0488246	0.0994575	0.552	m3p3, mara*daZina3kh~a*3kh~ai, kh~aipekh~a*re*mawa*7e*a, 3*73*aba homa3bio, kh~abanaabaumewaib3adreasoawi*kh~awe*ra*umakh~e*ra*e*be*ra*bedai*banausath~3*bakh~uruneth~aCh~irua, kh~ituanekh~ara, kh~arabakh~uru eCh~iguruwab3w3r3nedragane73m3drubudaburukh~3w3rudab3kh~e*b3ith~aikh~idakh~i*ramebiCh~iwihe*ru*sa*kh~okh~ohuwa ha*bi, a*uriaosidau, oCh~idauhusoth~rei, th~raidokh~o, nekh~okh~au*duu*ri*kh~awa…
CAVINENA_1	Tac	-13.33	-66.5	1680	0.548828	0.0164328	26.1	South America	cav	0	0.0390625	0.0644531	0.0625	0.564257	ikemikeekw~anarike, he7ekeyomekeehekia7i, aiaihamadoty~aomado, hetiamapeady~abetaarida, ebarihonodaaCaCepona, waneekw~ita, dekahae, ha7echaiCapabiaakw~iekakaehakietiriakw~ibitiebitieramiamiecaoeceriekaedanaiwaekata, ododoecaroiyokaihakayatokaebiekw~acaeceyanaemeSoroewaCiedanakaemetokoepitiyakw~aenihoetakw~aihiara, ararakarobabakababetabimahoiyebecahetayaahe, honeniheanibotety~aa, kw~ehaihetibadip…
CAVINENA_2	Tac	-13.33	-66.5	1680	0.528736	0.0164328	26.1	South America	cav	0	0	0.103448	0.0689655	0.547619	ikemikeekw~anapeady~abetaekw~ita, kisty~anuhaecapabiaakw~ihakibitiamicaudanaihakaatukawikaniceanaedanakametukuacutakw~aihibabakamahukabetiihetinamakane, ducitikidiyiapuna, cinenanabakani
CAYAPA	Bar	0.67	-79	9390	0.48307	0.0152618	25.1	South America	cbi	0.0474041	0.0112867	0.0970655	0.03386	0.498834	5u, 5uly~alalaencahuncamuntinm7mkumuinCipurehumainpaly~uawaabarea5u5uSinbuunbe rukaCaCaily~aaly~apiSkukuCamuCi5ihakitelelekikakikaaly~aasatakumuly~inapipu%kaCunepelehaCiaCuhuamiSpukapuNguikapukakikapafipakitekuihkaty~akinepanenbuluty~apaahkakutuCuCutenukaahpakuSfifikememikaspetupiSuiNguehenehacucuuyukucand~ipatakepe patamakarapiSuwaskupuka5ipetu5iviCa5i5ipely~uwami5ufeSa, ly~ubabauNgalalaluSkatat…
CAYUBABA	Cay	-13.5	-65.5	4	0.555944	0.0164328	26.1	South America	cyb	0	0.0944056	0.0664336	0.0874126	0.555944	hi, naiCiropi, apaoda, onarakaratamitiaduaba, dapoadata, ti*t3*naba, na*ba*nare, na*rE*eneiSe, ihet3r3, t3r3barakierahijike, bijikejoko, jokoreba*reohe, bareo*he*dai, isii5i, e5eawo*sedaru, parumameCabeajokorune, unite, keheyarua, aduariCeCara, Cokamakarawaba, raubabadabe, kitayarohodata, dadananakaroretuida3, yara3dao, po*ho*riiriSo, irihoeme, o*mo*
CAYUGA	Iro	42.75	-76.75	250	0.313187	0.00763723	8.7	North America	cay	0	0.0164835	0.0659341	0	0.313187	i7ihsi7skatteknio*kwehjo*7tsowashskehkrahetnrahtihntkwE*hshskyE*7tna7kho*htkahnyo*hsno7jwE*7nahso*chhsohtno*kwtwE*hshnekehkE*atho*teiheyeakw, rakwjihso*thnekhskwtekato*kohtahkwno*tahso*hehahta7asehsE*n
CEBUANO	An	10	124	15810000	0.458101	0.0185755	27.3	Pacific	ceb	0.0335196	0.00558659	0.134078	0.134078	0.465909	ako, koikaw, kakita, tausaduhatawuisdairo7kutudahunpanitdugu7bukugdaluNg~anmatailuNNipundilakamutdugh~an, susuatayinumtanawduNug, minawmatayanh~ibituntubigbatukalayudalan, agianangabi7ibaguNalan
CEMUHI	An	-20.83	165	2600	0.536913	0.0150984	21.3	Pacific	cam	0.0268456	0	0.100671	0.0872483	0.547945	egogame, ga5eTEiualoapulipikuawotaiaTutmadi7aTut, madiaTutiTEwetdugiTenEnamiumw~ipETuoupEhETiliitiiodualihitenemEtabeteatTEnitabEpeimiupw~a*dEnTuotbw~enobani
CENTRAL_AYMARA	Aym	-17	-69	1489000	0.487705	0.00812574	7.9	South America	ayr	0.0491803	0.0368852	0.127049	0	0.508547	nayaxumananaka, xiwasamayaph~ayaxaqeCaly~waanu, anuqaralap"aqoqaly~aqa, laph~ixanCi lip"iCiwilaC"akawaraxinCu, Conairanasalaka C"akalaraqonqoriamp~ara5u5uk"iuCauma5au5Xa5aist"a5axiwa5axuta5ainti, lupiwarawaraumaqalanina, kh~anath~akikoly~o, ly~uarumaph~oqamaCaqasuti taqekunana
CENTRAL_AYMARA_2	Aym	-17	-69	1489000	0.478528	0.00812574	7.9	South America	ayr	0.0306748	0.0613497	0.110429	0.00613497	0.490566	naxahumahiwasamaxapaxahaqiCaLwa%arbulinaph~raqarawilaCakawaxrahinCunayranasaSiminaxraqh~unquruamparakipCaumaiLaiSapahiwauhtanupiwaraxaumaqalaninaCh~akiarumamaCaqasuty~i
CENTRAL_AZAD_KASHMIR_GUJARI	IE	33.76	73.79	992000	0.417808	0.0110403	15	Eurasia	gju	0	0.0684932	0.109589	0.109589	0.438849	u*tuh3mEkdob3ndo, %3dmim3Ch~ikutobutop3t3r, p3toC3mbri, C3mbr3r3th3disiNgk3n3kh~n3kh~d3ndh~jiv, jibCatipiodekh~suno*m3radi*taropanip3th~3r, giti3gra, rastorath~nio, n3ve*na*
CENTRAL_BICOLANO	An	13.33	123.5	2500000	0.44382	0.0189896	26.5	Pacific	bcl	0.0449438	0.0168539	0.117978	0.11236	0.451429	akoikakitasaroduwatawosira7ayamkutodahonkublitdugo7tulaNtaliNamataduNo7Nipondila7kamutsusukatoyinumhiliNdaNogpakagadanabotbituntubig, las7~aygapu7kalayotinamp~odalanbaNuibag7~opaNaran
CENTRAL_GOJAL_WAKHI	IE	36.5	72	58000	0.326923	0.00586576	-6	Eurasia	wbl	0.00961539	0.0384615	0.0769231	0.0576923	0.343434	woztusokyiubuikh~upSoCkiCitpolCpistwuxEnyESCxiSCejmmisd3nd3kzikh~yirustoryuph~kh~xorroxnixvodekh~noxtSexdnuNg
CENTRAL_KENYANG	NC	5.67	9.5	65000	0.4	0.0174789	26.3	Africa	ken	0	0.01	0.21	0.08	0.425532	mewobEsEmotpaymusimubininokjekw~omw~EtnoxeobaNtu5Es5u7En5Enrw~bw~CEnE5uxoxokgutw~amokmb~e5Eptaygobitiko5En
CENTRAL_KOMA	Kom	8.75	33.75	18530	0.448276	0.015101	27.5	Africa	xom	0.0275862	0.00689655	0.0413793	0.0551724	0.481481	akaainaanade, Tesu7inyibkawa87~k"auSu7ensuac"EpEpiyisbaSSumaky~ec"ebibiSoSSe7oleth~k"w~olokotuSkirpeyilasikh~wuhawith~eky~elei7ioSwatikhw$abeky~isinidazi7iSzaga
CENTRAL_MAEWO	An	-15.09	168.09	1400	0.497041	0.0179533	24.8	Pacific	mwo	0.0414201	0.0473373	0.130178	0.0769231	0.54902	nauniNg~oxind~atea, tuxw~aleruatatumasixw~iriumw~and~itur xaidaofinund~aesuriNgw$oromatalisuliwoluameNgw$oulimasusufaraunueteroNomatexumaalobitiumb~eibatuabisalaxutiNgw$oNiaraNgw$asasa
CENTRAL_MASELA	An	-8.17	129.83	510	0.541401	0.0182319	27	Pacific	mxz	0.044586	0.0509554	0.203822	0.00636943	0.544872	EowimEt3nvuruoiyEleiineiEtiyeoyeikav5etouviyerEeruinililemoneiirneininnEmneilimneitutniEny~einEmninkonrEnkernmokeinmeikuneiweiwaiyeiEyeialeimElmElwarbierinEne
CENTRAL_SIERRA_MIWOK	Pen	38	-120.33	12	0.496933	0.00662556	13.7	North America	csm	0.0429448	0	0.0981595	0	0.496933	kantimiwiewiCukuketilamatatatoleCakiCawikiCiCitokoSuSintinitokitinepitihoNoyutisimusukilauSuSiNe, naniteleyCamSiinihi7ema, watihosokonakikiSawawikelemekawili, kawiloyaSe
CENTRAL_TARAHUMARA	UA	27.5	-107.5	30000	0.520231	0.00973959	13.2	North America	tar	0	0.0867052	0.0809249	0.0520231	0.523256	nehemuhetamuhebireokw~arehoiroCiokoCitekuSisawarawiCiraoCiawanakabuSiakarameCamerawaCokobasekaCiwaimabahimaCi, neakemukunorinarayenarisoporibawirena7ibowegawirokoboCibukurirewe
CENTRAL_YASIN_BURUSHASKI	Brs	36.5	74.5	96800	0.36	0.00519233	-7.4	Eurasia	bsk	0.05	0.02	0.16	0.04	0.375	jounmihonol7toch~umohukdroxttopbotmul7tontEnturtumolilCinmuSmEyu7uNussoo7sumunCh~oldonpugonth~opth~oSyik
CEQ_WONG	AuA	3.23	102.42	460	0.333333	0.018369	26.3	Eurasia	cwg	0.0266667	0.0266667	0.166667	0.06	0.340136	iNm3*7hE7no*iberbri7ki37E*NTE7y3hu*7hale7ho7mh~3*my37eN%tanokhnt$3NmE*tmo*hlmu*5latekktoNTos%bu7rosuhyowkj3N%kb3st3smE*t kto7%bintaN%tomtmo*7os%lbohTba7, %mni*mbtomb3krE7To7
CEWA	NC	-14	34	9536700	0.462857	0.0115574	19.5	Africa	nya	0.0285714	0.0342857	0.142857	0.0914286	0.462857	mocibirinthusombagalusabwetengoani, ambakhungu, kunguazifupaphondo, angakhutusophunonolimeondogangabindimwaonamvafa, mwaliraca, fifacubanyenyeriacialamotojiraphiri, piriusikucalacopanoina
CHACOBO	Pan	-12.17	-66.75	550	0.513393	0.0156293	26.3	South America	cao	0	0.0446429	0.138393	0.03125	0.513393	miano, noaw3stitarab3tano7iriaSa3, saninoina, inakahiwip37i, manibiCihimiSaomawipa7okib3ro, w3ror3Saki, r3toS3taha, hanarapotom3, m3k3n3Somatakahisnikana, r3soho, b3kabariwiStimah3n3maSaSa, man3k3notiCi7iba7imait3maCi, makanabakiCar3am3, s3yapaSahan3
CHAHA	AA	8	37.5	1480000	0.455782	0.0125021	18.6	Africa	sgw	0	0.047619	0.108844	0.0816327	0.465278	atxw~etsabasag3yaq3maraT"aq3t"argogadamat"3mqan3nz3rena*funas3nanabatgw~irbataTt"u, dataxaptsaT"aaSasamamotaTana3yat, T"etxoxab3xa3m3r3satemaqw~atom3saragadarS3m
CHALT_SHINA	IE	36	74	562400	0.444444	0.00519233	1.3	Eurasia	scl	0	0.0555556	0.133333	0.0555556	0.45977	%moh%tubEh%Ek%duCh~umoSu*tompotoComo*ti%SiNkonoCh~inotodonjiptitiru%suri%toroweiboth~ogorpon%roti%no*u*%nom
CHAM_EASTERN	An	11.33	108.5	73790	0.457143	0.0181365	24.9	Eurasia	cjm	0.0415584	0.0233766	0.101299	0.0727273	0.460733	kawh3gita, itaninanhalayhagaitkaabihsaduaraya, prauNatahudaramE7tanauwlakEyikanm3nukasuwkatuw%halaugh~akalikasardarahtalaNlam3kbauhikubuluwbukakauk, kauktaNim3tabaukpabahtagaidalahtakaitaNintiantakuaitathataim35um%huak, b3Nkaik%boh%hamittath~uwdihm3tay%luaip3rnaum3rai, maidihdauktagoklay7bulanbitukhu3lbatuwcuahl3n, tan3hgan3masakapuyhabuwcuhjalanm3riahhijawka5ikpatihhitamm3l3mpadawlianbaruwbiakth…
CHAM_WESTERN	An	12	105	246990	0.448276	0.0187592	27.8	Eurasia	cja	0.045977	0.0172414	0.126437	0.0689655	0.458824	hl~un, hulinh3draysadoa%manuskansaukatauph~unhlaklikdarahtalaNtaketanh~3mataboh duNdagaydalahkok tauktagontasautaimanhum%bohhamitmataimaiea hr~aypatukeapataupuijalanCokmalambaukbahauNan
CHAMACOCO	Zam	-20.58	-58.33	1600	0.457014	0.0122344	25.6	South America	ceg	0.0316742	0.0542986	0.040724	0.0361991	0.457014	jokowaejokcom3raosijer, otijeroSt, 3S3rSdoS3t, loS3tpohoCnac3k3tapohoLapori*joju*huLaarm3stadebiCutaa*Laontad3je*rptapote*taha*rSket3tamata3rxoib3t33h3umoCunttojt3re*tdejCpoLapaw3t, nijokotkoxaCxwek3ta, urhutadehetkoxaCd3lak3*rhew, jenoaleiC
CHAMALAL	NDa	42.55	46.05	500	0.436975	0.00654398	3.4	Eurasia	cji	0.138655	0.0294118	0.0840336	0.0378151	0.454148	di*mi*bitisEbEC"ida%hadam, %insanXw~am, Xw~amuXoy, Xw~aynac"ruSa, wohaapalqX~al, bak"w~alratL"il, yatL"ilC"am, C"amianahaC"a, haymay, marasalw~, suymic", mis"nikw~al, nikalrEla, yElaniXi, niXrElatL~, yElatL~Xela, Xudilaha7ilaoLula, oLlaiC"laila, i7ilamiL, miLic"aLihi*c"ac"abelrELa, yELaizali, ic"idac"i*wc"Eri, s"e
CHAMBRI	LSR	-4.17	143.08	1700	0.407051	0.0122122	27.2	Eurasia	can	0.0288462	0.0544872	0.182692	0.0480769	0.430508	am, amin3mi, n3miyiph~i, yipibiankh~, mbwiausim, rinoranankh~ontsaiyuli, yurikur3riuan, yuwann3mb3lamph~, n3mprampmaNgekh~iari, yarianamp, anaph~kh~eli, kukunambiaNkh~ tsitsiNkh~, sesenwambusus3lankh~, srangkt3bulan3ngk, t3bulan3Nkp3rampankari, pXamph~nunkh~alon3ngke, niNkewasirikh~aand3sinmali, s3nmarisungkw~i, tuNgwialum, arumaurou, oXoaiyir, ay3raw, haubawith~aph~amph~
CHAMBRI_KILIMBIT	LSR	-4.17	143.08	1700	0.401198	0.0122122	27.2	Eurasia	can	0.0538922	0.0359281	0.173653	0.0838323	0.401198	amin3miyipibiangkus3mkontsalyuriwakarakayuann3mb3lampmanggekyarianampkelibiangk, ts3ts3ngkwambushus3lanktubalanungkprampnunkalos3nmalitunggwialum, arumorohailhaubawitapamp
CHAMICURO	Arw	-5.33	-75.5	2	0.463203	0.0134748	26.7	South America	ccc	0.0519481	0	0.0995671	0	0.467249	u7tipi7tia7tipalakama7pohtaComahtaka, %klisty~anoawaCima7nalinihpaCena7toCihpanaSamailakahpuCepaCayiohkikuluahsimenumelo7tiSihpateniohpanaulahpiunisiuke7miwuSeletiunenimo7sohkokatepuluunihsaCenakahCiahtinitisnaCpoly~ayesilapeswatalouxsi
CHAMORRO	An	13.45	144.75	58000	0.452409	0.0194713	26.9	Pacific	cha	0.0364277	0.00940071	0.132785	0.06698	0.458333	hu, co7un, hamcohami, hitaini, %esteenao, cuhihai, haZiha, hafades, muNa%puru, tiotbobo, matmo%unu%dosdankolo, penNaanakko7, lagw~ascibe7, hagw~ipalao7antaotao, lahitaotao, %petsonagw~ihan, katokca7%paharugalaguhutu%tronkon hacu, tinaitaisimica, hutuhagon, %ohashale7lassalassaskatne, sensenhaga7tolaN%manika, %sebucada7kaNhelondadalakpulugapotulu, pulu%kabesa, amutalaNaatadok, matagw~i7eNsukos bab…
CHANGPING_BIAO_MON	HM	24.12	110.31	20000	0.464912	0.0149755	17.2	Eurasia	bmt	0.0350877	0	0.184211	0.0701754	0.490741	yamuiyabunomonblauky~uceidy~aNnomdopcy~am8oNb3ky~3umuibluiNabletpunu8anh3pnommoNtaitaib3nw~ai8eiw3m8aupleitauky~aumin8ei
CHANTYAL	ST	28.58	83.42	4280	0.379679	0.0106403	6.7	Eurasia	chx	0.0427807	0.0695187	0.139037	0.0320856	0.427711	nakh~inh~i%m3nuse%manchanaku, %kath~asyar, %sulsule%bot, dhuNkh~ala%ch~ala, %ch~yalaka%harruk, rukh~nh~aminak, %nakh~%baNrakh~ele, kh~3le%gh~u*rayanunu%k3licoth~u*mara, ma*rath~assikh~ath~ini%tarakwijurmi, mekh~yamdh~aramh~unbh~3riCh~arn3w, %nam
CHAOYANG_CHINESE	ST	23.25	116.58	48033100	0.48366	0.0149763	21.5	Eurasia	nan	0.0196078	0	0.0718954	0.0196078	0.528571	ua, waluuaN, waNcek, ekno, cinaNhukausakboch~iuhio7pfh$ehue7kukkakhi*makph~i*geci7kh~ath~auch~iunikua*cia7th~oi*th~ia*silaicikth~auch~e*cuicioth~au, cio7th~auhuelousua*meNbik, ti*siNmia
CHAPURSAN_WAKHI	IE	36.5	72	58000	0.321429	0.00586576	-6	Eurasia	wbl	0.00892857	0.0446429	0.0714286	0.0625	0.336449	woztusokyiubuikh~upSoCkiCit, doroxtpolCpistwuxEnyoSCxiSCejmmisd3nd3kzikh~puzyirstoryuph~kh~xorroxnixvodekh~noxtSexdnuNg
CHARA	AA	6.64	36.42	13100	0.462963	0.0141408	21.6	Africa	cra	0.0185185	0.0138889	0.106481	0.0509259	0.502513	toninEninunoistonom7ooch~imolok3noCuCh~emich~ibonC"ogolbosuch~umEk"Etekh~oC"ewoyeopesideoCh~einc"erEgulb3tekh~uCh~edonch~itirEuSikosenEwuCh~ekosenEsidikosenEhoi7ikosenEyedikosenEowoc"olinth~Ehoch~eSuCutomoogeboCh~ekh~umuch~uoroch~isunch~u
CHARAM_SARJAM_KHORASANI	Alt	35.78	59.58	400000	0.414201	0.00449592	10	Eurasia	kmz	0.0591716	0.0414201	0.0769231	0.147929	0.414201	mEnsEnbiz, bizimbiriiksi, ikisikSi, kiSiitbitdErat%balk, %barg%ayaximin pusti%xun, %GanGuloqgEzburin, %binidiSdizElmEmEk%jigEriCgereSitelgElgin, %xurSitulduzsudoSotyool, yoldoqgejEdowli, douli%tEzE
CHATINO_WESTERN_HIGHLAND	OM	16.25	-97.38	16000	0.365854	0.0161146	21.5	North America	ctp	0.0439024	0	0.15122	0	0.386598	na7, nan7nuwinnan, anskatukw~antenkulaSne7kw~ity~in7, Sty~in7ykalka7kihintnentiyanyka kehin nSkankulosiyenliya, liya tuCka*lce7Sty~in7ya7sty~i7luko7o5a7an, Sina7ankunankaha, ca titiyankw~iCakula, kw~ity~i7akeki7tukw~i*kiyatlakw~i, tihinin
CHATORKHAND_KHOWAR	IE	36.35	73.84	289200	0.409836	0.00586576	5.5	Eurasia	khw	0.0245902	0.0737705	0.114754	0.0491803	0.423729	awatuispaiZumoSmacirenik3nCh~anph~ustleikoLsruNkkarxECn3skardonliginibazupappipoSikaraobriyoristariuxboStaNg~arph~ontCuinoxnam
CHAYAHUITA	Cah	-5.5	-77	7870	0.439614	0.0134748	23	South America	cbt	0	0.0434783	0.178744	0	0.439614	kak3makanpuwa, kamuwaa7na7katu7piyapisamini7nirat3m3nnaraw3runSa7w3t37w3nai7nans37pumunw3rat37ya7piranit37nat37n3n3ratu7tupit37imira%Su7Sukankanu7uni7natanCiminw3pi7itayurana7pip3niramutupitaSi7m3ntaSanaSaninin
CHECHEN	NDa	43.25	45.83	1486300	0.419355	0.00654398	11.2	Eurasia	che	0.0580645	0.0451613	0.0774194	0.0903226	0.433333	sohoSucX~a7Si7stagC"araZX~ElamEzaditXaC"q"uor, c"okac"iy, c"idEXakmaXalErgbX~argmaracErgmotguolakignaqX~ado7aXmalaganXazaalaanmalX~sEdaXit"ulgc"EtaCalambisaizinac"ina, kErlac"E
CHEKE_HOLO	An	-8.33	159.67	10800	0.467662	0.0191607	26.1	Pacific	mrn	0.0348259	0.0199005	0.119403	0.0746269	0.516484	iaraiagh~otapagh~ehati, kaiseiph~iei, peanaiknosasakh~uma, hm~eketh~elikh~aklagulidadarahn~ubrakh~ulithat~anebukh~e7iglapikh~ameCu7ukh~ebuko7ufilonomilehemeinath~unukh~o7uth~inakh~a7aginabrouboNimayagh~ani, majagh~aninaNa, naNagna
CHENG	AuA	14.8	106.97	4540	0.376	0.0167423	26.3	Eurasia	jeg	0.04	0.048	0.136	0.048	0.379032	sa3, saLma namuybarT3ToTayloNhlasruatph~amk3d3aNt3kueytrpitmatmuhp3NtrpiatTakawtitohkl3moktaLd3Nkatb3htaNaytr3hdakt3mou5TuNbrumaN
CHENHU_SHE	HM	23.24	114.63	910	0.390244	0.0154779	22.1	Eurasia	shx	0	0	0.252033	0	0.440367	vaNmuNpaiunepy~aky~ataNtoNpy~oNkh~osy~isuNkaNkakuNpy~umunpitokuaNkuikhw$aNy~uNhinhomo, ph~okuN, nuNth~anononetaNoNNk~ath~okaky~emuNpaNhinmei
CHEPANG	ST	27.67	84.75	48500	0.333333	0.012632	20.3	Eurasia	cdm	0.0222222	0.0518519	0.214815	0.0296296	0.338346	NanaNNiyatnis%man taNa7kui7sr3csiN7matpunw3i7rh~usroN7nomiknehs3clekryoN7krutohsinhtuNCy~3w7sai7siwaN5am%karti7baNhmelyambumya7 diNbliNr3wm35
CHEROKEE	Iro	35.87	-94.88	10400	0.469466	0.0109261	15.3	North America	chr	0.0534351	0	0.0801527	0.152672	0.469466	ayo*, ayE*nihiidisogwughaliyo*wiacad7igihlitinahlkv7iughalogaunega7lo*7i, ganEgagigagholauhyunagale7niaghano*7i, aghdhuliayo*hsuligandohkagando7iganigeniuwo7yeniganeciuwelaadihdhagohwdhahdho*kayohuhisdigaluC3iga odono*d7anomgwihsiaman3yaacilausdigan3n3odal3unso*hihsulacehidudo3
CHETILLA	Que	-7.15	-78.67	30000	0.469512	0.0128832	11.9	South America	qvc	0.00609756	0.097561	0.109756	0.0121951	0.472393	qamnuXanjiXsuXiSkayrunaaC3Xu, aCXuusaqirurapraqarayawartujuwaqrarinri5awisiNakiruqady~uquNurimakiCuCuupyarikauyawa5uSamurupay%luzeruyakuruminina5anurqututaundamuSuXSuti
CHEYENNE	Alg	45.53	-106.7	2100	0.446429	0.00488923	6.4	North America	chy	0	0.00446429	0.205357	0.00446429	0.454545	nanehovninehovninehovh~emanokanixavostannomanhotamhocvepocnacevx~tanmaemach~ekonocvevscmatavocmaexmaevovesvitanovmanstannamecevaenomach~eSeonhe, hescnamanradnanistaenaeocnahoeneSehehotoTmaphohonahoestameohohonataeotomemonavehestoc
CHIANGRAI_MIEN	HM	19.55	99.5	818900	0.42446	0.0136582	23.7	Eurasia	ium	0.0143885	0	0.23741	0.057554	0.464567	yiameibua%yeti%5en, my~enby~auCutamdy~aNnomdopcy~ambuNCoNnommw~eicoN, by~ui5aby~etpua5oLan%hopmaNnom, pw~attaitainoiLei, %fiNwompy~eitouCaucoNmw~aNpw~aNsy~aNbua, %meN
CHIBCHA	Chi	5	-74	0	0.541063	0.0148607	13.1	South America	chb	0	0	0.0338164	0.0531401	0.543689	h3sa, h3Samuesie, Sieataboca, bozam3skaxuatokue, kumnek3ek3e, k3ekahukah3baku3neku3h3ekuhukaupkuasakasikapkuaxota3tasuhupka, Suhupkuat3h3babiohot3bist3bn3kuabx~3ehuskuasuabaxuasieh3kaxataxuaca, zaies asukunebihica, bihizah3ka
CHICKASAW	Mus	34	-97.09	600	0.450593	0.0114853	17.2	North America	cic	0.0513834	0	0.0849802	0.0256917	0.45328	ano7iSno7poSno7yapayamakatanantakiyomomalawaCafatokloiStofalaiskanosiihohatak nakni7hataknani7foSi7ofi7isapiti7nihi7haksiShakSopnipi7isiSfoni7nihaakankoSi7lapiShasimbiSpa*Si7, hiSi7iSkobo7haksibisiSkinibiCala7itinoti7iso*laSiyakCoSiyi7iyintoLka7ilbakitakoba7nokh~istapipi*SikCo*kaSsalakh~aiSkoimpakisilipisahaNloith~ananosiiliabiyopiwakano*wamintitiwabinilihikiyaimaaCihaSi7foSikoka7ombatali7Sinokya…
CHIL	AuA	12.67	108.5	30000	0.373494	0.0181365	24.2	Eurasia	mng	0.0240964	0.0481928	0.168675	0.0481928	0.373494	7a57e, mebanmuaybarkasokotawmhamkotiNtormatse7lopiattohsaw7iatnardakloNtroNbeN, hammhay
CHIMARIKO	Hok	41	-123	0	0.47541	0.00820181	5.5	North America	cid	0.0491803	0.00819672	0.110656	0.00409836	0.487395	noutnaCidut, noutowapun, p"unxoku, qaquCimar, CimalSiCella, siCelaat"a, acahitaxai, tahalw~ihipx~ajisoCi, SiCqihutx~unhisam, hiSamhusot, huSothoxuhucuhipenhitx~animaxahita, hiCasileye, sirh~ahuCilumamkeqealla, ullamunu, monoa7ka, aqaqa7a, kaa7pu, apuawu, aumiyahime, himoknihiColamamaninh~u
CHIMBORAZO_QUICHUA	Que	-1.74	-78.76	800000	0.451977	0.0133794	9.3	South America	qug	0.0112994	0.0677966	0.129944	0.0338983	0.457143	5ukakan5ukantikSukiSki%hintitalwaaZkupiki, ciyayuraph~angakarayawartuZu%gaturinrin5awisingakirukh~aZukungurimakiubyarikuuyawa5uSamuinti%luzeroyakuruminina5ankinri, urkututahundamuSukSuti
CHIMILA	Chi	10	-74	350	0.395556	0.0161849	27.9	South America	cbg	0	0.0577778	0.115556	0.0444444	0.413953	nariamma, ammara7narira7kuttend~a assu7buna7ettewaNgrand~ekruku7kakamant~aeNNa7kikkra%katy~ukra7kussakawakua7nd~and~ikua7kre7hattakra7ka7kawi7uktunokyutahattand~iNNa7ndy$ottuwaNand~ittake7krekakkuiprimuhi7ittikoNgrasinakakutitakke7kakewa7
CHIN_HAKA	ST	22.67	93.67	125000	0.356322	0.0144619	18	Eurasia	cnh	0.0229885	0.0344828	0.178161	0.00574713	0.3875	kei mahnaN mahkan mahpakh~atpahnihmiNaui coth~ah pakh~atth~iN kuNth~iN hnahcuar, ph~awth~i senruhkihna kh~awmithnarhaleikh~ukkuthnukth~indinhmuhhna in th~eihth~ihraniarfitiluNmeilamtlaNzankh~atth~armin
CHIN_TEDIM	ST	23.33	93.67	344000	0.428571	0.0144619	18.8	Eurasia	ctd	0.0336134	0	0.184874	0.0336134	0.443478	keinaNeikh~atni7mi hiNNauihikkuNte7vun, hoksigu7kibilmitnakhaleikh~ukkh~utnoisindonmuzasiak situisuaNmeilam pimualzandimth~akmin
CHIN_THADO	ST	24.42	93.92	269200	0.421769	0.0137841	20.8	Eurasia	tcz	0.0340136	0	0.197279	0.0544218	0.433566	keinangkeiho, eihoxatnimingauihitth~iNph~ungnavunth~isangukibilmitnaihaleixupxut, xotno3dohnkimu, mu, vethuNnisaa7situ3, tisong, sungkamsan, meilammuol, molzanth~a7min
CHIPAYA	UC	-19	-68.4	1200	0.407583	0.00798657	7.4	South America	cap	0.014218	0.056872	0.07109	0	0.445596	werx~, werkiamuCumch~ipiSkaSo5iC"iS, c"irqapaqusamimuntiCh~a5i, SikaSqiSilx~okch~ixirke irke, toth~ikh~u5iCh~ukioSa, qh~iriiSqe, samith~upSlasowa, Smath~iqx~arapiSph~atSlikCernontikth~onth~u5iwarawaraqh~aSCara, ayiuxxikSkuru, C"utuwenCh~ipi, p"ataewuth~u
CHIPAYA_2	UC	-19	-68.4	1200	0.383648	0.00798657	7.4	South America	cap	0.0188679	0.0377358	0.0943396	0	0.414966	weramuCumtsh$ipiskso5iC"ispakusamimuntiCh~a5isqisiLokts~ixtoth~ikh~u5iCh~ukiosaisqilasowaqh~arapispath~liksCersnonstiksth~omsth~u5iwarawaraqwasmasuXhikskuruwents"inaewith~u
CHIPAYA_3	UC	-19	-68.4	1200	0.395833	0.00798657	7.4	South America	cap	0.015625	0.0520833	0.0885417	0	0.415301	amutrum, utrunzintapizkzho5ipaqwusamiTh~a5izqizilxokcixtoTh~i, irqikh~u5itrhukiozaizhqilazowaqh~araT"a5aka, pizlikzTerznonztikz, zerwizTh~onzTh~u5iwarawaraqh~wazmazzhqetihikza, hikzkuruweena, weencina, Th~ipiewuTh~uu
CHIPEWYAN	NDe	59	-106	11900	0.442308	0.00453365	-4.1	North America	chp	0.0576923	0.0192308	0.134615	0.0673077	0.442308	sin3nnuniLanakEd3neLuwELi*yadECint"a*dEL8"3nEdEcaxanaxanci*xu8ucagwornla8"uwEda*i*8"ax8irsa83ntu8ekwentixeLbenuzi
CHIQUITANO	Chq	-17.5	-60	5860	0.542254	0.0135537	24.3	South America	cax	0	0.0105634	0.0704225	0.0246479	0.542254	53k3o53tama, taman, tama7a, etama%doSo53npiokotamokoapa, 5apasue, soeasutaki, tak3, tyakiotoi, paitapak3, tyapak3asu, masutoinao7ooto, utuinCa, iCa, bi7iCae7e, e7e*tusi, tyusipiaka7a*, piakanCaasa, as3onkoi, o7o*koi, o7o*koko7o*eka, kuasu, su7usuto5e, s3to5e, osto5etu7u, tuka7a*, kanpe7ekotubiu, kutubiuy3ritu, yiritu, y3Situtobi, tyobiatasoyedo3ri
CHIRICAHUA	NDe	33.25	-108	1500	0.447619	0.00493242	8.4	North America	apm	0.0571429	0	0.0952381	0.0952381	0.460784	Sind~inahiLa7nakinnd~eLoi7keCayacint"a*diLc"i*7de7Cand~aiCi*xozadego7labe7La*i*c"a7caCi*gona7aiso*stoceko*intinL"ebi*7iZi
CHIRIGUANO	Tup	-23.67	-64.33	69530	0.492462	0.01218	21.9	South America	gui	0	0.0301508	0.100503	0.0502513	0.518519	Cend~eyande, orepent~imokuipirayeimb~aikiigw~irahokipiretugw~ikagw~e, ukagw~ehantinamb~itesantihainkutova, henepiaponkita, ikapi*avevikauheCahend~umano, yekiyukuarasiyastataitatatatapeigw~itipintu, piharetinnie, tennepihaute
CHITIMACHA	Cht	29.67	-91	0	0.423077	0.0153893	20.1	North America	ctm	0	0	0.134615	0	0.423077	iShimhusunkuupapan, panSmakScatSuSCiSuipikaciimpswaSSiSiwenmokunwaSimi, CakakesikaCwopnupiahikunuSmiSCimahop
CHITIMACHA_2	Cht	29.67	-91	0	0.423913	0.0153893	20.1	North America	ctm	0	0	0.0869565	0.0108696	0.428571	uSuNuupaSuSCiS, Ci7iSuybiimswa7aSkanii7waSikesikaCtamCipZa7apaStaku7nuStepneywitiZimakaph~opniS
CHITRAL_GUJARI	IE	34.63	71.78	992000	0.421488	0.0110403	19.6	Eurasia	gju	0	0.0661157	0.140496	0.0909091	0.435897	hu*tu*h3mekdoj3no, %admim3Cikutorukh~p3t3rC3mrir3th3disiNgk3n3kh~nas, n3kd3ndjibsinopio, pidEkh~sunm3rajadi*tarapanig3ti3grarath~no*na, na*
CHOCTAW	Mus	32.25	-88.5	10400	0.482255	0.0127241	17.4	North America	cho	0.0542797	0	0.0772443	0.0292276	0.484277	anoCiCnopiSnopamakatahnatahkiyomomalawaaCafatokloCitofalayaosiohoyohatak naknihataknanihoSiofiisapitinihihakSiShakSopnipiisiSfonibilaaka*koSilapiShasi*bispa*Si, hiSinoSkobohaksobiSniSkinibiSakniitialbinotiito*lasiyakCoSiyiiyi kalahaibakifokaiko*laipi*SikCo*kaSsalakh~aiSkopakopolipisakakloikh~ananosiiliabiokSinilihikanowami*titalayabinilihikiyaimaaCihaSifiCikokao*bataliSinokyaknihoSotiSoboLilowakh…
CHOKWE	NC	-6.67	20	977700	0.475	0.0126251	23.8	Africa	cjk	0.0333333	0.0166667	0.116667	0.0416667	0.53271	yamiyEnayEtw~ESiaritf~uwanato*dofuko*dafw~ahasozomEElEainw~amonaivafw~aizamw~alwa, taNgw$aNg~onoSEmEyatarikahy~anjy$a, nj~ilaElu*dufukuaha
CHOLON	Chl	-8	-77.5	0	0.432258	0.0128832	11	South America	cht	0.0387097	0	0.154839	0.00645161	0.435065	okmi, pikihaanipnun, hayuaSwa%aLgoCowmeChoCelmikitiu, kitiw5aCekeSumkulu, lemoncEyneN5oSih, SiktaS, caShinakolana, picmusak, musapo, muSakkenakw~ot, k3ta, kottaetpanalimanmahaCmot
CHOROTE_IYOWUJWA	Mat	-22.5	-62.5	2150	0.42381	0.0123295	23	South America	crq	0.0428571	0	0.128571	0	0.427885	ya7ama7amsa7amifw~yenlitimessiyusalenainxla7aala7axiwole7naxinwoyisineli7xik7yuinkyote7intate7ixnatewe, ixnataweinkinte7impaxnatnakoski7inkye7enotinkaxlikayaxe7awenanes, atalkilye7katesinyatsisaxfw~ataxnaxinkye7eyiyi
CHORTI	May	14.83	-89.25	30100	0.403023	0.0158245	22.6	North America	caa	0.00251889	0.0579345	0.105793	0.02267	0.403023	enet, noSoNirayaxa7Cituk"ama7Citunorimp"oninCa7notainnatCuCu7 ko7eiSikwinikwinikopCaymutc"i7u7Cte7hinahuyoporwirpatpatwerC"iC"bakC"iCmarkum%kaCunehcuccuchorCikinnak"iutni7ti7eha7kor uyokokpiSk"apnaknukuCu7%almaSememC"iwe7ak"uhSopwiraoyp"ikanatwayCamCamsenuStopaSanopyopC"aturuwarahk"a7rk"inuhe7kha7hahartunhi7rumtokarbuck"aktanpurbirwicirCakCakopyaSaSk"ansaksak%negru u7takbareink"ininsisbut"urtapop…
CHORTI_JOCOTAN	May	14.81	-89.38	30100	0.399015	0.0158245	23	North America	caa	0.00738916	0.0665025	0.118227	0.0270936	0.399015	nennetnonxaS e raxaS e yaxa7Cituk"amatunorme7irainte7Cate7nota7nota7 uyokCuCu7iSikwinikwinikC"aymutc"i7uCte7xinaxyoporwirpatk"ewerwerC"iC"b"akC"iC"imkum%kaCunexcuccucxorCikinutni7exut exak"exC"akokor piSk"ab"nak"nuk"uCu7 iSik%almaxememuC"enwe7kariniranub"innatanwayCamCamsennuxtob"xantarC"arturuwarak"unarenk"in%luna%luseraxa7xaxartunxi7rumtokarb"uc"k"aktanb"irwicirCakCakyaSyaSk"ank"ansaksak%negrua…
CHRAU	AuA	10.75	107.5	7000	0.366667	0.0181261	25.9	Eurasia	crw	0.0111111	0.0277778	0.188889	0.0361111	0.373938	a5, i5mai, aivon, kh~ana5kamvupaC n7hy~a, mo7sun, daNgo7muoi, duvarma7joNkentamunkasumsosiCh~oNgrapladiyiehmo7ntogoNn7hamntiNCaptieNsino7 sumso7vo7, kamvo7tormatmuhmi5seClapietcan7hyeihjaNko7 kruNtinkogatohplay nuihkh~lomhuCsasayCaNgutCuttaCutparsa7, hanvi7gu7tao ya7an, iunpa5mat narkh~aysima5da7mitamoCw~ohntehtu75u7u5vuhNittr~oNguNprhoramutvo7, kanaNju7, sindoCmaN, naNduhtakatve5meyahsah, ra5sa7
CHRAU_2	AuA	10.75	107.5	7000	0.349515	0.0181261	25.9	Eurasia	crw	0.00970874	0.0291262	0.223301	0.0582524	0.349515	7a57ay, maybonmwoy, muay, dubarkasoChontaw, ntomhamntiNNketormatseClopiatgotoh7yet, caNsoma5da77u5troNmaNbe5, hamme
CHRU	An	11.5	108.5	19300	0.469799	0.0181365	22.5	Eurasia	cje	0.0402685	0.033557	0.134228	0.0536913	0.47619	kau, k3mixa*bul kausadua%m3nix3kan3souk3tou%slakli7draxtlaNt3niamta3duNt3goidlaxt3Nanxar t3da, mumx3taim3nh~umsbuaim3xi*7m3taitruxp3tu7iap3toupuijlanxroihr~ouNan
CHUJ	May	15.92	-91.58	43370	0.38806	0.0169066	15.8	North America	cac	0.0572139	0	0.124378	0.0348259	0.38806	inaC, eStikoNxun tikxun CamaCtasmasmasnilniwanxunCa7abniwkilnatyuneiSwinak%anma7CayC"ikc"i7uk"te7iNatSil te7C"aNl yipxokbal te7c"umalCibxCik"ilbak%mantka7NolobC"a7akyeSilSil xolomxolomCikinyol satNi7ti7ak"eCokxolm penekk"abk"oxolxaximpiSanseyubukxwa7iCi7awila7abioxkwayaNCamimila7aCnixeNwbeyxawek" kotanem wokank"e liNanak"Cik"uuxk"anala7puC nabk"e7enpoklu7umasuntabk"ak"te ta7aNc"a7ibewicCakyaSk"an…
CHUJ_SAN_MATEO_IXTATAN	May	15.83	-91.48	43370	0.392435	0.0169066	13.5	North America	cac	0.0472813	0	0.12766	0.0330969	0.392435	ha7inha7aCha7oNxuntikxunCi7maCtasmamasanilcixtumxu7unCa7ab"niwannaxatyune7iSwinak%animaCaymuCc"i7uk"te7iNatSi7il, Silte7yib"xoSc"umalCibeSCik"b"ak%mantekatNolob"C"a7akNeSi7ilSil xolomSolomCikinyol satNi7ti7eak"eCokSolom penekk"ab"k"o7olSaSimpiSanseyub"uk"wa7NaCilab"ioStakwayCammilnoSwSeNwb"eySa7SiCank"oSanliNanak"alk"uCi7iCk"analha7Nab"k"e7encak"e7en, k"aS k"e7enlu7umasuntab"k"ak"tak"ak"il ta7aNc…
CHUKCHEE	CK	65	177	5100	0.392908	0.00292755	-7.7	Eurasia	ckt	0.104965	0.0382979	0.178723	0	0.402616	x3mx3t, turimuriNotqen, 3nqenNanqenmeNinr7~enutuyNe3m3L7~on3mk33nnenNireqn3mey3NniwL3n3pp3LuorawetL7~anorawetL7~an3nnenxaLLeNiLx3nm3m3Lott3Lx3nw3tw3tkenm3Lx3nitq3Lx3nx3Lx3ntekisx3nmuLL3muL3tt73m3Lx3nes73nLixLixr3nn3Lx3nnaLx3NoN3nxaLxarx3n, xaLxar3xr3xk3rwirLew3tweLoLx3nL3LaLx3nyeqaqy3k3rx3nr3nn3Lx3n, wann3wanyiLiLwax3Lx3nx3tkaLx3nN3raLx3nkax3nm3Lx3nnanq3nit3nLoL7oLx3nLiNliNpont3ikwisi, p3L3qametw…
CHUMASH_BARBARENO	Chu	34.5	-120.25	0	0.42236	0.00920464	14.4	North America	boi	0.0807453	0	0.0993789	0	0.427673	pak"aiSkomkua7lilimuwponqappaxaxuliSsh~exaptu7t3qnoSsh~ae7lewistukunpukut"et"a7laqmilkutiitaqaqSan, ple7nanan, yit"ialiSawaqiwoo7x3pn3C"alayaSnipolomolsulkuwiliyamSikiminti
CHUVASH	Alt	55.5	47.5	1077200	0.392638	0.00547449	3.6	Eurasia	chv	0.0858896	0.0552147	0.0368098	0.0490798	0.423841	eb3ez3ebirp3riky~3Sunpul3yud3pud3yuv3SSuly~Z3tiryunS3m3m3ragax3lxakuSs3mzaS3lC3ly~xy~eC3rguSial3k3g3rp3ver3Skurily~ty~vily~ky~ily~xy~3vely~S3ld3rSuvCulvutSultukaStul3S3ny~3yat
CICIPU	NC	11	5.6	20000	0.488095	0.0137932	26.4	Africa	awc	0.0416667	0.0357143	0.0833333	0.0416667	0.515723	amuivootutoyapu%zayo7y~owa%kurukutadaNg~asakw~a*hi*7i*terelamb~autiviosihu*Ng~a, ngare7eluCiyesi*7y~a*CinCu silana, iCinCu yisilanasoind~auwakoayalenjiCiCerenitarilaresa*hi*7i*suNgw$a%savinahula
CIULI_ATAYAL	An	24.5	121.33	84300	0.447368	0.0157794	11.8	Pacific	tay	0.0421053	0.0210526	0.110526	0.0368421	0.447368	si7, kuziNis37ita7utuhsaiNciuli7ucihhuzilkuhiNabaukuzahilramuzuhbani7ciaNe7rozi7taNahi7anap3nuxhamalitaba7bubu7sazikma7abu7matoxmuNmahu7ilunelhaNituxwuse7uzati7hapuni7tu7uimalahNanga7arusralu7
CIYAWO	NC	-14.5	35.5	2521000	0.487805	0.0117166	21.4	Africa	yao	0.0670732	0	0.140244	0.0731707	0.533333	une, unejinw~e, nw~ejind~usomb~abw~aCipi, jipitelapend~e, kunamiasiupapilikanilo, wiwisopulainolumiluNg~omy~ala, gasamw~aona, lolapikanawa, asikaisauwadondw$amesigaNg~a, tuNg~uweototalatumb~ilona
CLALLAM	Sal	48.08	-123.75	0	0.333879	0.00715913	7.2	North America	clm	0.0441899	0	0.12275	0	0.357895	3cn3kw~LniNLti73L3s3canstaNaw3u7X3n"3N3n, Ci7ayun3c"u7C3sa7C3qL"aqtL"uL"a7sLani7sw3y"qa73cLtaNxw~sCannexw~c"3c"3msqaXa7, sqw~3m3y"N3sc3n"sqiyaNxw~sc"u7c"La7q"w~c"eNC3yi7k"w~3wi7sLiqw~stuy3kw~3nsc"um"sm3c, snasc"ist3nsL"q"a7isi7at3nsq"w~uNiq"w~3y3nq3y3NN3qs3ncuc3nC3nstixw~LcsX~ena7sq"iyakw~3NcasL"actaCS3Nsq3mu7y3n3w3sst"aqa7qw~uqw~a7iL3n, Nutc"3N"k"w~3nn3xw~iyan3xw~XCitittq"w~uy, Xw~ayq"w~Cutt"3Nu…
CLASSICAL_ARABIC	AA	25	42	0	0.376884	0.00519268	24.8	Eurasia	arb	0.040201	0.0452261	0.145729	0.0703518	0.380711	7ana7antanaXnu7aXadi8nani7insansamakkalbqamlahSajarahwaraqatjilddamXa8X~mqarn7u8nXayn7unfsinnlisanrukbatyad8adiykabidSaribara7asamiXamataja7aSamskaukab, najmama7XajarahnartX~ariqjaballaylahmal7anjadidism
CLASSICAL_NAHUATL	UA	19.42	-99.12	0	0.432584	0.0136843	15.9	North America	nci	0.0842697	0	0.101124	0	0.447674	newatewatewanseomeLakamiCCiCi, ickw~inatemkw~awaLapalewaesomikw~akw~awnakasiSyakaLannenepiltlankw~a, teteponma, ma7CiCiwaleltapaC, elittakakimikwalla, wictonatiwsiLalateLeo7tepeyowalyankw~iktoka
CLASSICAL_SYRIAC	AA	37.15	38.8	0	0.453333	0.00889342	17.7	Eurasia	syc	0.0466667	0.0333333	0.166667	0.0466667	0.462585	inaat, aty~Xnan, inananXad, Xa8treinnaSanunakalbailanad3maqarnaidnaXainaSinaliSanaidat38aiStiXzaSmaXmitita, mtX~aSimSamayakipa, abnanuraurXatX~uralilya, laileXditSma
COAST_TSIMSHIAN	Pen	52.5	-129	110	0.347826	0.00689068	8.3	North America	tsi	0.0724638	0	0.130435	0.057971	0.36	n3yuk"w~En, nunnumk"ulguplgy~et, gy~ithonhEsc"Eskw~GEnyensEnEsiLesEp, LExsGEGEwsmuk, c"mmuc"Elc"EkwEn, wendulEq"Elq"EsikEn"onmasx~dEp, dephop, luhopni7ic, ninEnu, xEnucEk, q"ocExhoksgy~emkbiyElsEkslo7op, loplak, lekGEnEsx~Enist, sanistElksholtksuwE, we
COASTAL_KONJO	An	-5.47	120.33	125000	0.502825	0.0186219	26.3	Pacific	kjc	0.0508475	0.0677966	0.118644	0.0564972	0.508571	nakekaugitesereruataujuku7asukutupoko7rauNbukuleNrarabukutanru7tolimatakamuruNgigililakulant~u7limasusuateinuNitepilaNermatemaemata alobint~oeNerebatuapianorobulu7baNipanoberuareNu
COCOPA	Hok	32.33	-115	350	0.415094	0.00646814	22.7	North America	coc	0.0566038	0.00628931	0.0943396	0	0.431373	Sitxuwakapa7si7iLxatixw~atyak, 5iyak5ikw~aSumaly~iyuixuiyaipaL, imp~aLiSaLCpuSuSix, kSikwi, kuwikki7ipmaSpax, miSupauyix, kiyik5akw~aLy~ap, kLapxawia7awa5aCi5em, Ci5amCim7urxumuL, muL
COEUR_DALENE	Sal	47.25	-116.5	2	0.278246	0.00516838	7	North America	crd	0.0657673	0.00505902	0.10118	0.0219224	0.302752	Cin"ekw~uw"eClipustxw~i7ci7, Lu7ingw~etstimlutaay7"a7w~nek"w~e7eselxayxitciScicem"e7smiyemsqil"tmxw~sCintqixw~ilSel"l"il"ethnq"w~q"w~osm"iCn"Sn", hnq"w~q"w~osmic"oc"oq"w~opssyolalqw~hnt"uk"w~isnpecClehnk"w~de7usSnC"ele7sip"ey"sqiltCmit"C"ede7sc"am"mecuse7C"im"3nsCsupsnCpqinncansoxw~pqn"t"ine7usC"amiqsstC"emcnxelexw~tixw~cCk"w~axsc"uSnsC"aqin"sn"sc"ic"e7eCtstC"emgw~iscenC"emcnst"umumpuspen"enCoqw~…
COFAN	Cof	0.17	-77.17	2580	0.459259	0.0147417	24.2	South America	con	0	0	0.0518519	0.0333333	0.494024	5a, gikepae, pa7e, pae7kh~okh~oa*gi7kh~oa7iab3a*i*si*si*kini7kh~o, kini7hi*kh~akh~eth~onoa*ha*pac37th~a, z37th~a%ka*7Co, o*cia*7kh~ocosinaco7pecopa7th~3th~e7th~ome*d za*d za7pac3th~a7CotibeCosa*sa*k3i7yeath~epa5apayehiye, hi5a5eCixa, koehe Cixao7peca7kh~3pat3si*7gecaikikh~oth~a7kh~okose, si5iteo*7boe5e, o*7bayek3nainise, iniseCo7Co
COLOMBIAN_BARI	Chi	7.9	-72.5	5000	0.506667	0.0180452	26.2	South America	mot	0	0.0266667	0.0533333	0.153333	0.510067	naybaiitoisamibaSikududab3kut383a3gSuabikarakokCio, oSinis3dudukob3akdutut3raba7, agsamayanaSuSid3rikbakaykiya*totubiSim3akad3sk3dy~3r3bagdaniiSid3sobaCinia
COLORADO	Bar	-1	-79.33	2840	0.472222	0.015883	24.4	South America	cof	0.0462963	0.0231481	0.127315	0.037037	0.472222	la, cikenu, nulacikelainhun, yamotitu, teheraleladukemanpaluwa, ayankanbarennakansonacacicacilawacapicususumu, sekicidenihapisutelenlekidokidocacikaasancidemulupipokakacimefumisupunkikakakinfufiki forotefunnikakatewewe, Newewenedenede bolonkatedepekolokudankutenkahakekucifihalikirameramirakacopiyatotemarehahinenahacocuwiru rakuwatiyopecabopisuwasucalantopoyonin poyoninnin fuluminudululosinlakefip…
COMANCHE	UA	33.5	-101.5	100	0.512605	0.00769759	15.7	North America	com	0	0	0.0806723	0.0201681	0.516949	nu7mui, si7ananunu, taisu, ituhakatuhina, hinikeoyosotu, sotisumuwahatipiapa7atututatuhubikuma, tenapu7ekw~i, huatuhucusati7pusi7ahupipehepuhipututanapo7a7po7a7tukucuniwihikokota7a atuapu, pokopiamuyake7kw~asisia, siecoya7papinakipuimu, mubitupetamaekotasitonape, natatanamo7etoyopupici7pihinabo7numuhibituka, tuku yakuka7a, kukatu7ipuninakamasuabetaiupuikoi, tuyainabekaku, nakw~usukupahabinanumisu…
COMOX	Sal	50.17	-125	36	0.380952	0.00695018	9.3	North America	coo	0.0272109	0	0.108844	0.0340136	0.4	pa7asa7aa7wojanXw~C"e7adomaC"inph~aq7amLadakwh$XouSinsapaXosqowa7a7onaqa7owommoqsenjidistixw~saLCayaScomtinqul, qw~ol7t"Egy~Emkosod"qa7yahXayaySimint"aqotyiCnan
COPTIC	AA	26	32	0	0.451883	0.00612981	23.4	Africa	cop	0.0125523	0.0711297	0.117155	0.0376569	0.467532	ang, anokowa, ovasnavrnX~ebore, leifiuXorkakte, Xlombo, kh~rounibet, Sireanom, Sabsnofkas, qashob, tapmaSj, meSteeier, eiatSa, jebnajX~e, obX~elaspat, rmeieStore, tertorimnot, mesth~etuph~ajiso, CinCoSt, eiorX~sotmmaut, muejn, ernre, Xeisiumouene, abremkrom, sateXie, Xotou, tueieuSe, CorX~mui, Sairan
CORNISH	IE	50.33	-5	0	0.385057	0.00786733	10.1	Eurasia	cor	0.0574713	0.0632184	0.166667	0.0747126	0.391813	mitinionEndiudenpiskkilowengw~i8endelenkroxengosEskornkornskovErnlEgEstrondEnstEvesglindorn, liubronEvievEgw~eleskliuesmerw~eldoshoulsterendourmentEnvor8, hinsmeni8nosliunnowi8hEnou
CORSICAN	IE	42	9	31000	0.46988	0.0107271	11.4	Eurasia	cos	0.0180723	0.0421687	0.13253	0.0783133	0.46988	eyutunoi, nou*nudwini*mupESuTakarupidoTuarburufoLapedisa*NgwiosukoriarETaoTinasudE*ntili*Nguavi*noTima*nipetufegatubiyvE*ndsE*ntmorvE*nsoliStedaakwakotafoguStradamu*nta*nTanotino*mu
COWICHAN	Sal	49.25	-122.5	285	0.316505	0.00596738	8.5	North America	hur	0.0718447	0	0.108738	0	0.345339	en8en3w3nim3LniLk"w~t8ewetstemmekw~q3Xn3c"a7isela8iyL"eqtL"3wL"a7sLen3y"sw3y"qem3stim3xw~, m3stey3xw~sceLt3nsqw~mey"mexy~c"3n"8qett3mek"w~q3nsc"aLa7kw~3m3xw~sL3q"w~k"w~3l3w"sLiqw~s8e83y3nsc"am"snasc"3yst3nSL"3p"3l"3csL"p"el"qenSe7it3nsX~ay3sqw~in"q3l3mm3qs3n8a83ny3n3st3xw~83Lq"Xw~3l"c3ssX3n"3sq"ew3mcel3xy~k"w~3l37t3pw3mc"X~em3nc"ele7sc"3l3mqa7qa7XLasq"ik"w~3tk"w~3cn3xw~c"Lemstat3lst3xw~it3tq"ayX3…
COWLITZ	Sal	46.3	-122.25	110	0.288641	0.00720213	6.3	North America	cow	0.104283	0	0.108007	0	0.310621	3ncan3wiinimtitati, titXtititXt"istwattam akw~umiLtaxw~akw~u7, t"3mxq3XLuc"sSali7taw"3tL"aqLk"eckuwLsiLmxnawiLm"x%samn, semnpesa7qaxa7qw~atiXa7, m3xCn"L"3xL"x, yamcsXalam"Ltn"p3ckLq"w~iLpp"alnq"w~alit"k"n"k"w~ussqw~iLSaw7k"axw~o7sqw~oqw~stmiLm3Xknsupsn"kc"uc"q"w~k"3sk"sq"w~umtq"w~alan7musm3qsnq3nxy3nstixw~cLstalekacultan"skalxk"w~asnk"3spnc"am"tnsqw~3lmSaSqw~o7iLn, upLt"3k"w~n3Xnk"wilaynyuxw~nmus…
CREE_WOODS	Alg	57	-99	35000	0.424242	0.00437816	-3.7	North America	cwd	0	0	0.131313	0	0.424242	ni8aki8anitananpiyaknisoi8iniwkinosiwatimmistikskisikipitCiCiyminikwiwwapiwpitawiwnipiwnipiyiskotiw
CREEK	Mus	27.08	-81.06	4000	0.482	0.0126482	22.6	North America	mus	0.062	0	0.078	0	0.483936	aniCimpomiyamaistemanakimonkaomalkasolkihamkinhokolinLakiCapkiCotkihoktihonanwaistiLaLofoswaifaiCkaitoniLkayalomkahaLpiapiswaCatiifoninihaCostakiyapihaCiisiikahokCotoLwayopoCokw~anotitolaswailinkososwailitoLkowainkinaLkinokwahokpifikilopiiskitahompitaakitahiCitapohitakiLitanoCitailitailiCitaomeyitatamkitayakapitaatitawakitalekitahoLitaimitamakitahasikoCaCampaoywaoskitaCatooktahaikanaaholoCiikoCit…
CRIMEAN_TATAR	Alt	45	34.08	573540	0.405797	0.0085902	10.8	Eurasia	crh	0.057971	0.0507246	0.0507246	0.0434783	0.405797	3zimsenbizbireki3ziitaxaSjaprakterikansiyekmiyizkulakg3z, k3zburunt3St3lt3zkolk3krekjigeriSk3resit3lkelkinj3ld3zsuwtasotjoltawkeSetolujaN3at
CRIMEAN_TURKISH	Alt	45	34.08	573540	0.381356	0.0085902	10.8	Eurasia	crh	0.059322	0.0338983	0.0847458	0.0677966	0.387931	mensenbizbirekikopek, itbitterekyapraqqankemik, siyekboynuzqulaqkozy~buruntiStilel, qoliCmekbaqelkely~kuneSsuvyoltawgejeyaNuad
CROATIAN	IE	45.82	15.98	5611590	0.412791	0.0078774	10.3	Eurasia	hrv	0.0232558	0.0523256	0.0813953	0.0581395	0.420118	yatimiyedandvaCovy~ekribapasuSdrvolistkoZakrvkostroguhookonoszubyezikkoLenoruka, Sakaprsayetrapitividy~etiCutiumriyetidolazitisuncezviyezdavodakamenvatraputplaninanoCy~punnovime
CROW	Sio	47	-108	3000	0.530303	0.00433124	7.8	North America	cro	0.0189394	0.0416667	0.0113636	0.109848	0.542636	bidibare, biruhawate, hawatanupEbir3bake, bilapakabiSka, biSgy~eaSpEbEbare, balaape, apadapE, dapeirehurE, huliaSua, paape, akuxaiSte, iStaapE, apaiht~adeSeiSuSeiSci, iSCiaCiapteiSiiky~a, ikaiky~uku, ikukkuSehu, hukaxaSeigy~E, igy~ebire, bilibi3, bibirE, bilaariande, bandeawaxaweoci3, oCiairuci, iaxpasSihiradaSe, das
CSANGO	Ura	46.57	26.67	12597540	0.377483	0.00773176	8.1	Eurasia	hun	0.0927152	0.0331126	0.0596026	0.0529801	0.404255	en, ient3idy~yk3ttE, k3tti3mb~3rholkuSy~ot3tifol3w3lbErverfiLs3mory~fogty~yierdy~ykezSy~3Sy~, meLmoiillogEtik, isiklat, n3zhoLholyEnopSy~illogvizkEtizuth3dy~yecokEt3LLin3w
CUA	AuA	15.25	108.5	12000	0.370861	0.0163622	24	Eurasia	cua	0.0662252	0.013245	0.0993377	0.0331126	0.378378	gomay 7i3u3tmuyvay7m3nihkasosayb37olhlakaduhph~apkh~li3kakEtolmatmuh%kanENpi3tt3kultitohpl3phothlo7tamENsettruhmat hN3ys3lakdakph~awoltru3kdotkam3Nvik7n3w7al
CUBEO	Tuc	1.33	-70.5	6260	0.548092	0.018216	26	South America	cub	0	0.0412214	0.00458015	0.117557	0.54893	y3m3*, b3hay3ha, bahaikuadikuyabeye, aipek3bib3kaiw3hain3kh~o, r3akuidap3ka3rak33b3h3rokih3k3poeko, dobiopoek3poewaboa*bihik3, bihidoyawibi, yawinik3k3, k3*xihok3k3, xokik3pebe, oteiyabeyokad3obukurikahe, kaxehiar3hiwe, xiwekuayo, ku*a*rodeohid3hawaro, xawaropikobukaweyo, poyapoyahipob3kabu*kayakor3, yakoriuekahihekabuko*pi*yohebedo, xe*be*rok3owek3bobay3abo, y3*a*p3r3, p3riyapib3yabebuopeboaubed…
CUBEO_2	Tuc	1.33	-70.5	6260	0.553785	0.018216	26	South America	cub	0.0438247	0	0.0996016	0.0398406	0.553785	y3mimaxaku*ina8o a*muyo i*ni, ku*inalop3kala*, p3kalo*a, p3ka8oa a*muyoa i*nipo*Ek3moak3yavimik3*k3kainiyoka, yokakaxExivEku*a8oka*mukayako, jakol3u*Ekako*pi, ko*piyoxEmEdop3l35alEbapEnibou*ku53, dab3boy3xa*53xapiay3koxipoy3, yaiy3day3abiakol3okok3*la, k3*labotoa, uluibokainima, ma5amimamaloa*mia
CUITLATEC	Cui	17.5	-101	0	0.516432	0.0186481	25.1	North America	qpb	0.0938967	0	0.0516432	0.0328639	0.516432	m3m3eyo3m3keLu, am3keLut3w3lkal, kaptaelemLa7amali7im3kukuSi7iLaLa3m3l3kal37iaLibu, aLib3ditakaCidiuhtiSuwi, Suw373Lidaka7aeht37idaSi7ip37iSuwe7eoLouC, uSL3p37iyeitahpuLakuCaum3iLikuCaihCik3m3w37ia7yali, a7iyeCukupagalituni7i
CUNA	Chi	8	-77.33	3500	0.484642	0.0190656	23.6	South America	kvn	0.0375427	0.0307167	0.109215	0.0477816	0.496503	anipe, petianmarkw~enna, kw~arkw~enkumpo, warpotule, tulemalaua tummataCukusapikagan sakkalukaabekalapepeuaya, uatuipua, ipiaasa, asunukarkuabin, kw~apinniyokkorarkanainmal e nu, omegan nupinakoba, kopedaket, attakkeibet, hokeburgue, kirguedanikitadaniskw~atiakkw~asoiawalatupayal olo, yarmullumutikienamuetipinit, kw~appittinuga, nui biet
CUPENO	UA	33.17	-116.5	0	0.465517	0.00832577	14.7	North America	cup	0.0344828	0	0.12069	0	0.465517	ne7e7Cemsulitwihataxaqeyuawaalapelaeweti7iawnaqapuSmutamanaNmapipatewnaqmaqawineqtamipalkawikupipe7awtukmiyapaNitewe
CURRIPACO	Arw	2.5	-68.5	11880	0.547368	0.0184592	26.3	South America	kpc	0.0157895	0.0210526	0.1	0.0421053	0.547368	noapia, hiawapadayamadainaikikupecinotoidahaikopanapeiyairanaapiliSuwaenititakoecaeneneosipadakapiruinicopanairakakapamikayaminokaherihiwisidaonihipadatiyeinipohipanadepipakamiwalidalipepitana
CURVA	Que	-15.13	-68.99	116000	0.459302	0.00502848	8.9	South America	qul	0.0348837	0.0813953	0.139535	0	0.461988	qan5uqanCisuxiskayrunaalquusasaC"araph~iqaraLawartuLuwaXraninri, linri5awisinqakiruqaLuqunqurmaki5u5u, CuCuupyarikuuyariwa5uhamuintiquyLurunuruminina5anurqututa, C"isihunt"amusuXsuti
CUVOK	AA	10.67	14	5000	0.382022	0.0118948	25.9	Africa	cuv	0.0561798	0.0224719	0.151685	0.101124	0.412121	yEkaand~a, and~akw~oECEwklEftEnd~3dEyg3mLakmb~albEmb~EZLaLardrEmL3maynd~Eyh3taNLENNgw$urmECharavmb~3damasaymawalaymECneymEdEkEypasmEnj~ 3LEyamkEkENg3da, kw~okw~owCivEywudamvadman3ha wEhwayamEZElEy
CUYONON	An	10.33	119.5	123000	0.433526	0.0189104	27.1	Pacific	cyo	0.0578035	0.0231214	0.0867052	0.104046	0.436047	akoikawkitasakabilog, isara7darwatau7, taw7isda7ty~u7kuto7dawnkulitdugo7tulantaliNamata7iloN, iroNip3ndila7lima, alima7it3natayinomkita7bati7bitontubigbato7kalayo7dalangabi7bago7aran
CUZCO_GNL	Que	-13.52	-71.98	1500000	0.457895	0.00832724	9.4	South America	quz	0.0210526	0.0842105	0.131579	0	0.465241	qannuqanCishuXiskayrunaalquusamaLki, saC"arap"i, raph~a, rap"a, raph~iqarayawartuLuwaXraninri, rinri5awisinqakiruqaLumuqumaki5u5uuxyarikuuyariwa5uhamuintiC"askaunuruminina5anurqututa, C"isihunt"a, ph~uqCimusuXsuti
CZECH	IE	50	15	10640300	0.389222	0.00654143	8.4	Eurasia	ces	0.0299401	0.0598802	0.0958084	0.0359281	0.393939	yatimiyEdnodvaosobaribapEsvESstromlistkuZEkrEfkostrohuxookonoszupyazikkolEnorukaprsyatrapitviTEtsliSEtzEmritpriyitsluncEhvy~EzdavodakamEnohE5py~ESinahoranocpl5inoviymEno
D27_BANGUBANGU_MUTINGWA	NC	-6	28	171000	0.459016	0.0147103	24.1	Africa	bnx	0.0491803	0	0.0901639	0.122951	0.459016	mundusuvibwa, batibizisebalohafuhaoToisohembeinodimibele5wmontelegejfu, fwvegey, vwegey, vogeyyubaima, emabwehediluzilafuuyulhyazina
D28_HOLOHOLO	NC	-5.17	29.92	15500	0.455224	0.0139822	23.2	Africa	hoo	0.0970149	0	0.119403	0.0820896	0.455224	mobilintukulubwalatiani*anjasyikujasengotwiiso, insosyuluinoliminwi*, si*beleni*nyumontegelelki*si*jubambalambalaajibwehyajilagulusi*gi*julhyasi*na
DAA	An	-1	119.58	55000	0.535714	0.018361	25.6	Pacific	kzf	0.047619	0.0119048	0.107143	0.0357143	0.545455	EkuikokitE, kEmisEoNuroNutEubEuEsukutukEyutEvEkulileivukutEnd~utEliNEmEtEoNeNisijilEvukotupElesusuEteinukitEnomp~etEliNEmEterEtEmEtE eobetuevEtuEpujElEbuluNg~EveNiponubousENE
DAASANACH	AA	4.67	36.33	60500	0.472727	0.0135805	27.4	Africa	dsh	0.030303	0.0666667	0.0969697	0.0727273	0.478528	yukuni5i5itakaTnamamubeTTirizidiTor, gornetilokodifaslafitigasnetiilsonokaTint~ierekurgilozuTiraTik, gikargmalkufimezazuizint~ibiewarTiete, gieteTieriT, gieriTgumitiTurikaname
DAASANACH_2	AA	4.67	36.33	60500	0.473684	0.0135805	27.4	Africa	dsh	0.0263158	0.0723684	0.0855263	0.0526316	0.48	yukuniTinataqaCnamama8EtbECCirizirkurnEtetudef3slafitegasonEteilsonoqaCoErekurgilo8oCiraikargiyEmalekufeqayimiazoizint~ebiyEwargiEtegy~eriCwarCurikanamaya
DABA	AA	10.17	13.75	25000	0.424242	0.0133331	26.2	Africa	dbq	0.0242424	0.030303	0.151515	0.115152	0.429448	t3k3ns3r3yhidikilifx3zamb~3rguCwideNveditbokulabibiZgeng3r38fal3m8imih3ramiCinnd~iNg3namitikiSemwaninapsulima8imimuCyapiCg3m8ayimwure gugunkukat3fgugun m3devuduyiwun8imi
DAFANG	ST	27.15	105.6	500000	0.440678	0.00972071	13.3	Eurasia	yig	0.0508475	0	0.152542	0.0677966	0.485981	NonaNox3th~a5ich~oNoch~ysimoseseth~undy~isixox3och~iloponadunomoc3moLolas3nd~onady~usilo, lindy$ycamoyilomomtody~ob3s3pihadiexemie
DAGA	Dag	-10	149.33	9000	0.53125	0.0182786	22.7	Pacific	dgz	0	0.0208333	0.1875	0.0833333	0.53125	negenudadeorupeaoanopbaeepikaimewayamnanipgoanadarineyawaanuboonakwanmeagoatnaintunupmumewakeyau
DAGAARE	NC	10.5	-2.67	924000	0.475806	0.0138161	27.7	Africa	dga	0.00806452	0	0.185484	0.120968	0.487603	mafuti, tinibon yeni, yent~iyezuNm~ubatiaganizikoditodinimidi5obogdi5iniziliduninu5u5awoNkpiwaNm~inakuokudivusoditinsugo, yensugoyuodi
DAGBANI	NC	9.58	-0.5	1160000	0.416667	0.015926	27.7	Africa	dag	0.05	0	0.233333	0.0833333	0.442478	maniny~init3, t3n3mand~am, yinoyiz3NabatiagbaNzimkoblit3blinininy~eny~iniz3lnliduninuny~uny~awumkpikawunt~aNakomkugabugmsoliyuNyuli
DAGIN	An	-6.75	146.67	5150	0.45641	0.0164317	24.5	Pacific	lbq	0	0.0666667	0.189744	0.0717949	0.45641	EjayeyyagaoroccErokyairijumgororokyafanrenEt daNkanbiwaronaiNgEmponmorodijinso dansongEntuwavumatfoud dononbaNidsEsonnunenometauiruNumEnabanemareyamaS3uNarumarecpo7cErujifmujimomoasEfo7isumwafubENan
DAHALO	AA	-2.33	40.5	400	0.49697	0.0144298	26.9	Africa	dal	0.0545455	0.0121212	0.133333	0.0727273	0.518987	watukw~elimaXajojaribonaXeteLabuginodigamiTL"otump~iagacoilasinakalati, XakakeXenagilidabaN!~onema7unakekia7aetinanc~a7ina, ca7inaro7iaadoN!~iNk~iliXa, Ng~iliXama7aegamulimetehima
DAHALO_2	AA	-2.33	40.5	400	0.491228	0.0144298	26.9	Africa	dal	0.0526316	0.0233918	0.122807	0.0760234	0.5	a5iata5a5iwatukw~eliguh"omb~alabenaXeteitorekoroSabunegino%diga%miCotumpoagaZoila%sinakalatiXenagilidara%!onemakoma7awwah"etitZa7haX%ado%!ingilXema7a%maweleegale%mulimahima%!ok%mp~iasare
DAI	An	-7.58	129.67	820	0.381356	0.0182319	26.7	Pacific	dij	0	0.0423729	0.220339	0.0338983	0.405405	aiitmEdruEs, Esranitnath~ot7~tauvienotEnra7rusni7matudidnEma7imdut7~aty~timnnitteninmatnmaitnornvEywat7~am7~hanmEn7~vivitv5Etan
DAKAKA_BAIAP	An	-16.28	167.97	1200	0.506944	0.0179533	24.5	Pacific	bpa	0.0555556	0.0416667	0.152778	0.0694444	0.52518	nieNokersoalomasiukuliurleEyesukEulun mb~ikmb~urasind~eli5ometokusulubumiomb~unbeosisiseNiarminiesioNanemermeyamw~isiuwebeorapeaNseliboul3mEikbibiso is
DAKAKA_SESIVI	An	-16.32	168.02	1200	0.506098	0.0179533	24.3	Pacific	bpa	0.0426829	0.0243902	0.182927	0.054878	0.528662	nieNokersoalobEntenmasiukuliurleyetieulisi neniend~a neniesind~eli5ometokusulubumiombw$etinbeosisisho meaminiesioNanemermemb~isiuwiembw$etebeorapiaNseliweuyinmaikmamesaso is
DAKPAKHA	ST	27.38	91.82	2000	0.395833	0.0134202	11.6	Eurasia	dka	0.0416667	0.0416667	0.25	0.0208333	0.44186	Nai, 5eiNarth~i5akh~ith~anameloNwath~oNplaNch~igormimiN
DALMATIAN	IE	42.71	18.02	0	0.442982	0.0093127	14.2	Eurasia	dlm	0.0614035	0.0701754	0.127193	0.0482456	0.442982	yutu, te, tinoi, noyiltriyoindaiom, yompiaskuoNpedokloyarbur, yarber, yarbulfuaLa, fuaLpialsuoNgvuaskuarNrakla, oraklavaklonuosdiantlaNgaZinuak, ZinaukmuoNpiat, siaNfiguotbarvedarsentarmorarvenarsaulstalayakuapitrafukkalmuantnuatplainnuf, nuafnam, nauN
DAMA_DAMA	An	-3.08	119.67	100000	0.492857	0.0185419	20.9	Pacific	mqj	0.1	0.0214286	0.0857143	0.0571429	0.492857	kaoikokitataubaleasukutu, tumato7kayudaunlollo7rarabukutanduktaliNamatailloNisililaguntu7limasusuatemata allobittoEnwaibatuapilalantanetebakaru
DAMAL_2	TNG	-4	137	14000	0.447917	0.018296	9.1	Pacific	uhn	0.03125	0	0.270833	0.03125	0.447917	na, napa, apenoNamenkapemmitimmanigipnimaNnok, doknoNopnaiknagaowowinmowinulo, ot, ukkelaka, kanelepnukopnem
DAMANA	Chi	11	-73.5	1850	0.473029	0.0188009	15	South America	mbp	0.00414938	0.0207469	0.165975	0.0829876	0.491379	rama, mawind~inanawind~inaingw~imowaSikka, Sikawakak3nsisanzek3nk3nataanZ~oma3mak3k3ra%kaSukukw~aumasunk3na, mi*Suakikkakong3rab3nk3kagulatuduanZ~bitaangatuan3kkw~awida, wizinakanmamaduisa juiZand~umayadira, jira3inginagieingunak3ngaga, k3nk3naSekutamb~3siZaginukka
DAMASCUS_ARABIC	AA	33.75	36	25871950	0.370732	0.0106818	13.3	Eurasia	apc	0.0487805	0.0390244	0.165854	0.0731707	0.38191	7ana73nten3XnawaXedtnen, tintenzalamesamakkalb7amleSajarawara7aj3l3ddammXadX~me7ar3n73d3nXen73nfs3nnlsanr3kbe7idb3zzk3b3dS3rebSafs3meXmat73jaSam3snajmemX~ayy, mX~ayyeXajaranX~arX~tX~ari7jaballelemalan, malyanjdid73s3m
DAMELI	IE	35.36	71.72	5000	0.444444	0.00991348	10.5	Eurasia	dml	0.00854701	0.0683761	0.111111	0.0769231	0.460177	aituaiEkdum3Camr3scunamotph~3tg3draloi3*th~iSiNkari*Cnasd3nZipbazuCuCupidaCy~auStron3S3g3sEriStariaobataNgarph~3nrEtno*wa*nam
DAMELI_2	IE	35.36	71.72	5000	0.401274	0.00991348	10.5	Eurasia	dml	0.0127389	0.0764331	0.140127	0.0636943	0.411765	EjtuEjekduZEnamrEscunEpreSutraph~atgEdrEloyEnth~isiNkari*CnasdEnZipkh~utadESCuCupECEpie*nbinEnuStrunEnnEstEn, brenacEnseriStariaubatENgErph~EnCoLret, basporisEnnuwanEm
DAMI	An	-5.3	145.4	3500	0.559441	0.016953	25.8	Pacific	dad	0.041958	0.0629371	0.0769231	0.0979021	0.559441	ayao*ama*, adatekeleiurugauga*u*utaaraubowa, gabarinaudtuwakaratuwedermalauyuwailabaleiborimasuwauo*likari*la pisegabarisananumeniya*nabuareibosokomatayana
DANAU	AuA	20.52	96.62	1000	0.421569	0.0127122	18.8	Eurasia	dnu	0.0196078	0	0.196078	0.0392157	0.421569	o7mo7eonpyaNcocicok8elokad3tkanonkanoNkat3n, katonNoikad3tp3iNtoNto7tibupyincikalonunkamu5onbiokkamE7ma7
DANAW	AuA	20.52	96.62	1000	0.414815	0.0127122	18.8	Eurasia	dnu	0.0222222	0	0.185185	0.037037	0.427481	o7m37eakotonloph~yaNco7ci8elokad3tkanonkanoNtakokat3nNoikad3tp3iNto7toN ko7tibuNonyenonpyinp3tch~ikalonunkamu5onka5onbueko kh~obiokkh~ame7ma7
DANG	IE	28	82	674000	0.423611	0.0113968	23.8	Eurasia	thl	0.0208333	0.0555556	0.0902778	0.0763889	0.455224	m3it3i, tu%h3mr3ek%duim3n3im3CCh~ikukurCilrarukh~wap3tyaCh~alah3ddisiNkanakh~i, akh~nakdatjibh~th~ihunhath~pidekh~sunmu3idintoreiyapanip3tth~raagid3gg3rratl3uw3
DANGAL	An	-7.08	146.33	890	0.390476	0.0174867	22	Pacific	mcy	0.0190476	0.0333333	0.180952	0.052381	0.403941	cacE7kh~anitaNkanaNksurukamarukh~iamguldia7nuyiniNapawaty~kh~ansikliNantumaraNgambusuNkdy~EntuNkNkasfaNkwatoNbaNkiNksusnuwalamanumumpu7wudi7lamarumimarmayaka7suakwaswasimbu7bath~apsumamocusuborofuyEfuruNkwofokh~binaNk
DANGALEAT	AA	12.17	18.33	60000	0.432692	0.0130435	29	Africa	daa	0.0288462	0.0576923	0.144231	0.125	0.445545	nonkin, kannirrakisErogemobosirka5aetibard"ENg~inudposiNsEtaldord"Easpatkaloamaydamb~iakobotolkotand~oTadinesiN
DANGME	NC	6.33	-0.12	1020000	0.505495	0.0184863	25.7	Africa	ada	0.0659341	0	0.186813	0.0989011	0.511111	ami*mowokakee5o*logbeCohewomimuowutuehuNm~agugo*luNulilanakuConi*nenu*na*nu*gbobapu*5u*talablo5o*mi*bia
DANISH	IE	56	10	5380860	0.342105	0.00617642	7.4	Eurasia	dan	0.0460526	0.0197368	0.125	0.0592105	0.346667	yEyduvie7nto7mEnsk3feskhun7lustrE7blE8hu87blo87benho7aneaay3nEs3tEn7toN3knE7han7brestlew~adrEg3se7heade7kam3solstyEan3vEn7stenil7sti7by~Ew7nEtful7ni7naw7n
DANO	TNG	-6	145.25	30000	0.520661	0.016953	16.5	Pacific	aso	0	0.0330579	0.140496	0.0578512	0.520661	guracaabidavanisaamucatekateveteotevete amudyavete nahunaopuvateanteamintenozo nosaniNkenogirenofoisonohinosagefenaroakagora
DAPINGJIANG_MIEN	HM	25.8	110.25	818900	0.394161	0.0136582	15.1	Eurasia	ium	0.0218978	0	0.226277	0.0656934	0.446281	jemw~eibw~oyetimy~enby~auCutamdy~aNnomdopcy~ambuNCoNmunomby~ui5aby~etch~EN5ENbopw~o5opuNLaNhopmaN, pw~atmw~aNtaitainoiLeiwamlaitouCauCimmw~aNpw~aNsy~aNbw~o
DARA_GAZ_KHORASANI_1	Alt	37.47	59.15	400000	0.409722	0.00449592	14.6	Eurasia	kmz	0.0625	0.0486111	0.0555556	0.166667	0.409722	mEnsEnbizbirikikiSiitbitdaratSalb, %barkdari%GonGuloxgEzbur3ndiSdild3zalamjEyiCi box3riCgereSt, eSitelgElginES, ginulduzsudoSot, %otESyooldoxgejECox, dol3%tazE
DARA_GAZ_KHORASANI_2	Alt	37.46	59.12	400000	0.405594	0.00449592	14.6	Eurasia	kmz	0.0559441	0.0629371	0.048951	0.160839	0.405594	mEnsEnbizbirikikSi, kiSiitbitdEratyarpox, yarpaxdEri%GanGulaxgEzburundiSdildizaldES, amjEkiCi bax3r, %jigEriSgEreSitelgElginulduzsudaSotyoldaxgejEdol3%tazE
DARAI	IE	24	84	11700	0.426087	0.012632	25.2	Eurasia	dry	0.00869565	0.0608696	0.113043	0.0695652	0.4375	maitaihamiekdwimaCh~akukurrukpatCalaragathadsiNkanankh~idanthatpyusunkareaukgamatiryapatipath~aragepanyadandaratonayam
DARAI_2	IE	24	84	11700	0.465649	0.012632	25.2	Eurasia	dry	0.0152672	0.0458015	0.10687	0.0610687	0.491935	m3i, m3i*t3i, toihameekduimanusmach~3kukurci*cbis3rukh~hadsiNa*kh~inaknoda*thath~pi, piudekh~moratiriyapanipath~3r, silaagip3i*dap3hadratil3uth~anam, nau
DAREL_SHINA	IE	36	74	562400	0.44086	0.00519233	1.3	Eurasia	scl	0.0107527	0.0537634	0.139785	0.0645161	0.445652	%moh%tubEh%Ek%duSiboSutompotoComoSoor%SiNkonoSinoth~idonjiphizil%suri%toroweibothogorpon%roti%noo*%no*m, %nom
DARGWA	NDa	42.25	47.42	495590	0.43662	0.00676271	4.9	Eurasia	dar	0.0516432	0.0422535	0.056338	0.0985915	0.451456	du, nuXuXuSacak"El%adam, %insanbX~aliq, qasaXwX$anEzgalgak"ap"i, k"aparakabc, guliXiligamukEki, qEliXiXuli, ulEq"X~anq"culamEc, mEzq"uq"anX~aqmiqiridulEk", dulik"uZEsCEbi7Esbiq"Es, irXEswEbk"Esak"Es, waSEsbErX~i, barX~izubari, uriSinq"arq"ac"aduburadugiicibsic"izE
DARIBI	Teb	-6.55	144.58	10000	0.538922	0.016953	21.6	Pacific	mps	0.0538922	0.0239521	0.0718563	0.155689	0.538922	Ena, EnonagidadElElisibidisuguyowinouyabetigiwalikanimidilikEliorogedugunikElihamiyabogoliamihomuai tubosubooroboiziboazibogiligahoai, wemazigisiatubururube hulipagakEzinogi
DARLING	Aus	-32.5	142.5	24	0.454082	0.00557254	18.4	Australia	drl	0.0510204	0.0306122	0.153061	0.00510204	0.478495	Napa, Nath~uNimbaNinaNity~apakuluwimpaty~akaliNutuyarapuwurupalth~akantarapi4ayurimikimintauluNatith~ali5a, th~ala5amaraNamawity~apamith~altimalma, pukalawapu, wapayukupuliNukukanukunikayuth~uruth~uNkapantimiki, 4iki
DARMIYA	ST	30	79.75	1750	0.43662	0.0112684	14.3	Eurasia	drd	0.0140845	0.0352113	0.197183	0.028169	0.455882	TigEniNtakunixy~uminy~akh~wixee, xexiNpatobexirorureTumee, menimsuTiph~epuktolaximeTiNxy~atuNyenpuNranilakarti7oNmee, me7am, 7amtamwee, weteebuN, tebuNny~unumuN
DASHI_BAI	ST	26.31	100.22	800000	0.451852	0.0122122	14.6	Eurasia	bca	0	0	0.0962963	0	0.521368	No*5a*sy~iuiyiCuth~uwo*khw$aNsy~iSh~epesh~wakw~a ti3koyen toNwe*wo ti3Ch~i paCeno*khw$a tiou ceSh~upaka*3*aN kecyh$i3* ti3sy~ix3yensy~i3*koNCouxuiyenSope k3masyh$enmi3
DASHKIN_SHINA	IE	36	74	562400	0.448276	0.00519233	1.3	Eurasia	scl	0	0.0344828	0.172414	0.045977	0.458824	%mu%tubEh%Ek%duCimoSu*tompotoComo*ti%SiNkonoCh~inotodonjip%sino%suri%toroweibotph~upon%roti%nou*%no*m, %nom
DAUR	Alt	48	124	96100	0.394737	0.00562722	2.5	Eurasia	dta	0.0526316	0.0964912	0.0701754	0.105263	0.405405	biSibed, ban3kxoir, hoirxu, kujagsnoxw~modlErCarsx3urnidhamerk3l3, h3ltolCixgary~woujsonsugirnarhodosColoCuCw~t3rguiaulCadn3r
DAW	Nad	-0.25	-67.08	85	0.357143	0.0184832	26.3	South America	kwa	0	0	0.153061	0.122449	0.357143	a*ha*midmE7tumdowha*pyamne*mtogketbukjuwkEgSa*n7tumtoTtogno*hkEdwo*dE*hpunigwognE*dxutumm"e*hnoxbo*ho*tuwTemxat
DAWAWA	An	-10.17	149.92	2500	0.530488	0.0183433	21.8	Pacific	dww	0.0121951	0.0426829	0.097561	0.0792683	0.530488	tauxutammatabudatExanorabuibanadaianadogastumokairugurugukopigukosinaturixadonabEomataisumokomEnokahatutunimosususuwarakiporowEiravekukaikEdoolakupilamoxavuvaunaisa
DAWIDA	NC	-4	38.67	274000	0.447552	0.0129311	23	Africa	dav	0.013986	0.0559441	0.111888	0.160839	0.447552	mweriibhindulumaSindadilembakanda, kokopaghandibembedurisobuagheghomitemberuyododimanywabhonasikirafwaTarubha, uvayeri5eriaTighoTiaghondiobhiSirina
DAYA_LAMPUNG_API	An	-5	105	827000	0.449275	0.0187344	26.6	Pacific	ljp	0.0362319	0	0.152174	0.0507246	0.449275	5o7nikuhikomsoyXuoiwohkoTikutubuluNbowo7XohtuhlonTupiNmotohiXuNipon3mo, moTulu7hotiNinumlio7t3NismotiXotoNbintoNuoybotuopuyN3Xoyod3biNig3loX
DAZHAI_HANI	ST	27.23	102.92	758620	0.492647	0.0127567	14.9	Eurasia	hni	0.0294118	0	0.132353	0.0735294	0.536	NanoNaya, NaduCh~i5ich~oNadeakh~useaboapasagusisayekh~enabomy~anamesolamaalaaCh~uch~odoxu, xumonaxasila, inomaagu, asiuCuxalumicagamaxogooCiby~osz~ch~omy~o
DAZHAI_WA	AuA	27.23	102.92	805700	0.407767	0.0127122	14.9	Eurasia	prk	0.00970874	0.0194175	0.184466	0.0194175	0.424242	aime7Ze7ti7raph~uika7so7si7kh~au7nunamaNZokNaimuihraNtaktaNkh~iaNkatomNiatZumhoiksiNE7sim7uiNXomgoNph~onbul
DEDUA	TNG	-6.42	147.67	6500	0.454545	0.0164317	22.1	Pacific	ded	0	0.0426136	0.178977	0.0653409	0.45584	nigeniniiyomoNdafimisasawahomakmokguyohokaNkuneNhereakapiaNakNikneNkasiyomiNikhonduNmarigodesebifusisawasirwokemaNcicowefufuhecakiwasogeenarnameNboNhanifakuruNmarikeraupenamuwoso honduNnekinennegenfehomeeretaknannendewonakafobopiNdokukiahokmoNgeNbaNekkurumeNhusukhamacasiNtikisak sakoroNborikcageakoNakcacutofonakgerekmoteNawakegb~oriagombuNaoroNkereNkiwa
DEGEMA	NC	4.75	6.75	10000	0.583784	0.0185135	26.8	Africa	deg	0.0162162	0	0.140541	0.0540541	0.6	uwoovuivaoweiesenabuauduvutainubi itainunw~oizalaubuoukp~anusouukmo udousuveinukuudEmokp~okp~olom aviuboivi5ouudiom5oumonsuenewuyiuvuousEmEsEaminohiunitainusuweiegb~lom ihiunasuo vuono yin ofainini
DEGEMA_2	NC	4.75	6.75	10000	0.52459	0.0185135	26.8	Africa	deg	0.010929	0	0.153005	0.0928962	0.548571	mEewooeniobuib3oweeyesenab"uw3udubut35ub"it35uNw~oij3l3mub"uwoukp~3nusowuNw~o ad"uisube5ukuud"emokp~okp~ulom abiub"oibiyonNw~3d"iyom5oNw~monsuwenewuyiubuwousemeseaminohiNw~ita35usuwe5iguasubuwoof35ini
DEHONG	TK	23.5	100.5	717400	0.486667	0.0127461	18.6	Eurasia	tdd	0.0866667	0	0.186667	0	0.486667	kauma3hau%et, leu%soNkon, pupama, sulaxahau, minmaif3, ma3laNl3tlukxauhutalaNseu, xeulinkau, xaum3u, lEmtaput, 3khanNin, yinlon, taimalEtlaulamhinfaitaN, xonloixam, x3nim, temma3c3
DEHONG_TAI_NUEA	TK	23.5	100.5	717400	0.465278	0.0127461	18.6	Eurasia	tdd	0.0763889	0	0.208333	0	0.468531	kaumautul3N, %et%soNkonpamahautonmaimaumailaNl3tlukxauhu, minhutalaNxeulinhoxaumuu, lEntaplut, kinyem, toith~omtaimavanlaulammakhinfaixon, taNloikaNxuntemmaucu
DEHU	An	-21	167.25	13000	0.510989	0.0152261	22.7	Pacific	dhv	0.032967	0	0.197802	0.0384615	0.510989	eni, inietiea5Taslueteat%kuli, vailaigemdenikupein, kupienhapaeN, mada8unnaNe5aalameknafi8i5e8inemwatiNeneTawanakoimimanode, idei8naeatin, waNsamatineleleNa8etimetaani8ago8e5, sane8idtipa5ipixee8en
DELLYS	AA	34.5	3	28827000	0.341772	0.00665979	12.9	Africa	arq	0.056962	0.0506329	0.177215	0.0949367	0.341772	ananta, ntiXnawaX3dzujbnad3mXutak3lbq3mlaS3jraw3rqaj3ldd3mmX38mag3rnw83nXinnifs3nnlsany3ddk3bdaSr3bSufsm3XmutyiS3msn3jmamaX3jranartriqjb3llil, lilamX3mm3rjdidas3m
DENGEBU	Krd	10.75	29.9	11700	0.463918	0.0152365	27.8	Africa	dec	0.0154639	0.0670103	0.134021	0.0824742	0.47619	oNioNaoNind~oka, oNoniyalluyarapurNabaNauNtarapirakattaNi8uNarucammatubarikkanucigik3cacinnituluNakang~ucuwic3ciktuNg~aigucagibattakbaiNokaraciNg~icodoNar, Nar3kp3dotikat3kc3rronaNg~oraodobattatatcakarNa
DENI	Aru	-6	-67	740	0.522059	0.0173891	26	South America	dny	0	0.0441176	0.143382	0.0330882	0.541985	uvatiaariuharpamaabamezekamatiavaeph~eeteru, eteruniama, emenetune, tunenitati mash~irinevaribunukh~uivene, iveneniinu, inuniebenu, ebenunikh~uburi, kh~uburinizepe, apanizuhuziati, atinipuvakh~i na, kh~i karavaribumunakh~amitamahiamuvapash~usibahahph~uhavine, haviniadami, vekavarizumezatunikaharuzatiuni, unini
DENYA_BAJWO	NC	6	9.42	11200	0.481928	0.0174789	26.5	Africa	anv	0	0	0.228916	0.0722892	0.5	muwuEsimuSumiebe5amiEnuufobiatu5e5ue5Enenomuto7Ce5unumogb~utome7mb~i7na7ta7yw~etima7bo
DENYA_BASHO	NC	6	9.42	11200	0.460784	0.0174789	26.5	Africa	anv	0	0	0.196078	0.0294118	0.51087	mewoEsemw~apamuSumevienw~oyakw~omin, yamenufuobiatu5i5u7emanw~niwtEteky~e5ujebw~tw~omw~emb~im3wenatawetimw~aekievo
DENYA_BITIEKU	NC	6	9.42	11200	0.5	0.0174789	26.5	Africa	anv	0	0	0.195652	0.108696	0.522727	miwusima7pamuSumiebinogiakomienogobiotuyi5e5EnEn3m3nEmb~eki5ugiegugb~itw~ome7mb~enatawetitukieyu
DENYA_TAKAMANDA	NC	6	9.42	11200	0.5	0.0174789	26.5	Africa	anv	0	0	0.222222	0.0888889	0.517241	mewuEse7ma7pamuSumiebenojiayamienobiatumE5uE5EnEnamEnEmb~ekinu7geugb~oCoNmemb~enataweCitukebo
DERA	AA	10	12	20000	0.456954	0.0141152	27.1	Africa	kna	0.0198676	0.0794702	0.125828	0.0860927	0.469388	dumw~eyrapmuSuruwoyEdej3nk3tSowikumodimb~iwiyinbilikumoyErow3riNwuroyilikbirimworiruo, ruwon3yalik3Nimuronidonoporininigw~aamb~uguwatw3tigokoguw3tbiripEniyim
DESA_WALI	An	-5.65	122.65	79000	0.534884	0.0186076	26.4	Pacific	cia	0.0523256	0.0348837	0.116279	0.0639535	0.554217	ind~a7uso7okitaameadoruamiaisaobuCuCusauro7osilireabukutand~utaliNamataNo7oNi7ielaCu7ulimaCiCilaroporokuitapend~oNomatebund~ooleobiCukoe7elokoapilalakuneumorond~omomp~onobokouNea
DESANO	Tuc	0.83	-69.83	3420	0.54386	0.0184068	25.4	South America	des	0	0.0745614	0	0.175439	0.54386	y373b3*73*, b3*a*g3a, ba*ri*yuhupeba*sa*wai, wa7idiay3, diayedipub3*ra*yuk3g3pu*gasirodigo*7a*, go*a*kusariga*bi*ro*kuirui*gi*ru*g3ik3rude*diru, de*ruyi*ga*g3* kurubo*ho*to*a*pi*ru*ye*be*i7rii*7a*, ya*pesi*ri*ari, a7riabe 3*b3* ba*ha*g3*de*ka*b3*deko3*ta*yepeabe*ba*, ba*7a*epa buru, 3*ta*g3*ya*bi*3h3t3ba*ba*wa*i*
DESANO_2	Tuc	0.83	-69.83	3420	0.535484	0.0184068	25.4	South America	des	0	0.083871	0.109677	0.0645161	0.535484	j3 73m3 73mariyuhupemas3*, maso*wahidiayedipumuramupu*gasirodigoo*a*ga*mirokuirui*gui*rug3 k3riruneromohoto*koretibi5e 7meturii 7rii*a*pesi*ri*ane ka*m3de ko3*ta*yepeamema 7amamawa*i*
DHADHAJE_BOGHOTU	An	-8.5	159.83	4050	0.56129	0.0191607	26.3	Pacific	bgt	0.0516129	0.0322581	0.083871	0.0258065	0.56129	nauxitasikeiruatinonifeiakuxutueloeloxuixulixauxaubuaxulikulimataehuke7i8apilimaragalouloxuko7urexiaroNovia8ehemaivaituxubeaxahirayotohaNanaboNima8aNaniaha
DHAMMAI	ST	27	92.5	6500	0.41129	0.0131467	21.2	Eurasia	sjl	0.0483871	0.00806452	0.153226	0.0645161	0.432203	5aNuNgnith~ui, CuiSaZi7fi7oule7ph~ri7ZaiLaNSuZuNZo7mi75ith~uZexilai guph~iwgith~uNCidaijo, zu7docuNvuguluNmai7lembaN, hlenph~uNjaNgoumin7
DHAO	An	-10.83	122.67	5000	0.566038	0.0184566	27	Pacific	nfa	0.0251572	0.0566038	0.0754717	0.0943396	0.566038	ya7a, kumu3di, t3Ci, Caduad3ui7abusaaTur3uka7uriraruir3u dilumadasah3NaNutuhe7ourutukaCui ai, aikakaraninulade, n3ditad3Nimademailodohua h3tu3ihaduaiTaraledem3dab3CuhiuNara
DHARGARI	Aus	-23.75	114.92	1	0.427419	0.0116301	24.4	Australia	dhr	0.00806452	0.0564516	0.104839	0.0806452	0.473214	Na8anurakh~ayanukh~u8arakh~anma8h~uwurukh~inimunikh~udgakh~urumu8ayira8h~ada5mapajana5akh~uLgayi, kh~udgayiwith~uriwargapawa, pabapadukh~ada
DHIMAL	ST	26.67	87.75	19750	0.411392	0.0136147	24.3	Eurasia	dhi	0.0379747	0.0316456	0.170886	0.0316456	0.448276	kanakelaie noNnh~e loNdy~aNheyakh~iyasirasu telh~aph~adh~alehi tiharadaNnh~a toNminh~a putasiNde toNtirhukh~urtumtatumsiNamtiNhiNsilosanheph~urciunth~uimedamalakh~nh~isanta%nawami
DIA	Tor	-3.42	142.25	1840	0.412844	0.0174953	23	Pacific	dia	0.0825688	0.0183486	0.137615	0	0.412844	NkiyeyiNkamwiyepat3ral3xlow3pawiltamk3lak3tmayampaxmal3xyaNk3nyilwatrak3tmateimsiamaNwopliyampultenix3teyalix
DIBIYASO	Bos	-7.75	142.25	1950	0.551282	0.0189313	26.4	Pacific	dby	0.0192308	0.025641	0.0641026	0.0961538	0.551282	nanEgagEninimakatearapasaukaipisapopebosaisipabauabalipakikosoropausadeimubeserepamEtEtogututapibubosoapkiminimalebepeaidaiakodarauitibatidapotapaukokaliayo
DIBOLUG	MUM	-8.67	142.33	1610	0.455128	0.0189313	26.4	Pacific	idi	0.0384615	0.025641	0.153846	0.160256	0.458065	ginungabagudyinbikumbilegulihuborongomondalulutemtoimamakuterantyintokopwidelingudungamaratangputenamatotomaiebodokw~itaminungaluwagudiiungungudidukutewiwira
DIDA_LAKOTA	NC	5.83	-5.42	93800	0.496183	0.0181314	26.2	Africa	dic	0.122137	0	0.0610687	0.0610687	0.496183	a, anyibiosozlevoiosuklefuflufukpadulufavonyefluiimeneglamikokoulukotukpaciclegbolepolEnlaii iEnufu, fuleiiiluzEliglikosunyicitlukpedebe
DIEGUENO	Hok	32.67	-116.17	370	0.441057	0.00832577	16	North America	dih	0.0406504	0.0182927	0.097561	0	0.450207	35aCma35awapCp3yapumapuC, iCumaw5amat3xmiy, x3miy3xink, unx3wakiku3quL3stiksi5ikw~iCipayaSa3xatx3LC3puk, 3miLiL3s3may, 3yaCp3x3maxas3yaL3kw~aL, kw~3r3mat3xwataqur3kw~ax3yuLx3Lta, l3misx3Lty~tax3maL3yiw3xua3yaw3n3paLsaL3wuw3miLx3m3tun, m3x3tun3saL3tu3y3puk, ipuk53mayiCix, 3yayC3p3siw3siw3ma, w3sawCukuw, w3Sa3wuwyipnur, uyawhx3maapuLw3manwampw3yiww3Lakw3nakp3x3kw~i, x3tatwi5wi35ax3Lakw~3nm3sap3xa3k…
DIGOELEESCH	TNG	-6	141	4000	0.453488	0.0187431	26.6	Pacific	kts	0	0.0290698	0.209302	0.0813953	0.453488	nekonupmimo, enarob, tvekatukonanomimapaboabkad, karyabkondokembekonyopkiriN kondomoNatemoNkondotomben tapuruitapa, muokkaminipkanaaparaainmeneatonatonkohokbotamokimambdomkayumoanigo
DIGOR_OSSETIAN	IE	43	44	608460	0.397059	0.00679423	5.9	Eurasia	oss	0.0245098	0.0392157	0.0931373	0.122549	0.397059	EzdumaXyewduwE%adEmagkEsalgE, kEfkuysistEbElasEsifE, t"afEcartogstEg, EstEgsik"axoscEstEfiydEndagEvzagwErag, zonugarE, congrew, CeCeyegErniwaz, cumwinixosmElcEwXorst"alu, Est"aludondorZing, artfEndag, nadXonXEXsEvEicagnEwEgnom, non
DIGUL_MUYU	TNG	-6	141	4000	0.453988	0.0187431	26.6	Pacific	kts	0	0	0.208589	0.147239	0.4625	nekonubmimoadobkatukonanomimababoabkadyabkondokembekony~ob, ko5obkidiN kond~ooNkond~otomben tabudumuokkaminibkanaabadaaimmeneatonatonkohokbotamokimamdomtotedonkayumoaniko
DILLING	ESu	12	29.58	5300	0.470085	0.0136004	25.7	Africa	dil	0.0769231	0.0683761	0.0683761	0.145299	0.474138	eaibenorenbolitidhoraidaNdorogordotiulTekaltiTiliTaleiSiokihegindigelkitirgtaedornund~ukugorikeobkulinikwalolentegador
DIMASA	ST	25.5	93	112000	0.453488	0.0137841	23.7	Eurasia	dis	0.0406977	0.0290698	0.122093	0.116279	0.481481	aNnuNZi nisiseginisubuNnasisath~ik hubo ph~aNbalaibugurth~ibegereNbogroNkh~amaomuguNhath~aisalaiyasuguyaoabobatlaluNnukh~anath~iph~aihatraidiloN th~aiwailamahaZuhorhgablaiyabagadaiNmy~iN
DINKA_NORTHEASTERN	ESu	8.5	28	320000	0.39759	0.0156156	27.6	Africa	dip	0.0481928	0.0481928	0.204819	0.060241	0.39759	xEnxo4ietokran, koCreCgol5oklaryuomyiC5inwumleC4ialCin8inCua5dektiNbenkuergonyam5igau
DIOLA	NC	13	-16	397100	0.460432	0.0150291	26.7	Africa	dyo	0.057554	0.0503597	0.136691	0.057554	0.467153	iny~aawuliiakonsigabaawalaianbubaranilfasimkoskawosyikile5ind~uko5infurerepka5ankamarayukayamakatayolbalaymumalsambunbuNarkalimereikaras, kasaf
DIR_GUJARI	IE	35.22	71.87	992000	0.409091	0.0110403	13.7	Eurasia	gju	0	0.0727273	0.127273	0.0909091	0.428571	hu*th~uh3mekh~doj3nom3Cikutorukh~p3t3rC3mrir3th3disiNgk3n3kh~nasd3ndjibsinopidekh~sonm3rajadi*tarapanig3ti3graratno*na*
DITAMMARI	NC	10.25	1.25	122600	0.526667	0.0158915	26.6	Africa	tbz	0	0.01	0.103333	0.09	0.526667	atidenidianitayinta, siyitamuata, simuadibE, yabiamutie, datiekufa*ku, tifa*timayidiko*, yaku*a*diyeni, yayiedito, yatuofanua*nfa, inua*diwa*ni, yawu*a*dinini, yanifanandianfa, inandiadinuni, yanutano*ta, sino*kucinciku, dikobuaya*da, yake, yokukuataridiyie, yayediwa*tiri, yawa*tamania*ditadi, yata*damuwa*kuca, icadita*di, yata*dakayenka, dayenapiEkadiyetiri, yayeta
DIXON_REEF_1	An	-16.31	167.4	50	0.458564	0.0179533	24.1	Pacific	dix	0.0497238	0.0441989	0.171271	0.116022	0.497006	3Ng~3neaNg~uk3nd~alisuarua3mx~utikamb~urmank3tarau naiibin3sni3ndr$einibikaind~eliNimetingarsielbialemimb~awibaris3smomb~ranim3nlesraNemasbolaleeib3nb3tyEmp~batkamp~selemb~otw~anl3bkat3boubouaksi
DIXON_REEF_2	An	-16.35	167.4	50	0.48	0.0179533	24.2	Pacific	dix	0.0457143	0.0457143	0.165714	0.0914286	0.494118	kEnEkuokEnd~atsakauaruamekEtbuonikapurmankEtxairaunuibEnEsndr$eibuikaind~elENametaNarslEbulamabuonanbaratabuosmamp~uramEnliraNamasbolametenialbenmosibatxamialpotuanlubkatbobokiana
DIYARI	Aus	-28	139	10	0.472574	0.0051947	21.6	Australia	dif	0.0548523	0.0379747	0.172996	0.0421941	0.472574	Na4i, No4oyini, yuraNayanakuno, kunumandu, monrrukana, konopaduki4talakaro, katawatadala, 4intikumadi, mukutolpomilkitolipa5Ta, pa5Tomara, moroNama, NomokaLu, koLutapa4ayi, 4oipali, poliwakaradiTi, tiTiNapa, Nopomada, modotudualtu, paLtumada, wonpotinka, tinkomada, morrotala, tolo
DJAMBARRPUYNGU	Aus	-12.17	135.5	2760	0.43956	0.0157686	27	Australia	djr	0.0494505	0.0934066	0.175824	0.104396	0.43956	NaraneNanapurwidipiya, waNga5marma, bulalyolNuNariri, guya, buririCwuNgandarpamaragalNagulaNNarakaputurumelNuruliraNanargoNNaminibidilalukanaNadiNgamarCidaykungapugurtadukargamuk, munayutayaku
DJAMINDJUNG	Aus	-15.08	130.5	120	0.433333	0.0116023	26.8	Australia	djd	0.0619048	0.0428571	0.166667	0.133333	0.433333	NayunamiyiriTuNulugTiramamayiyagwiribnambullaNinTalimayadangarNanbunulaNaTuwudTuwiyagayiLNadala5dingariwadanNabuluTiyapbulugNawumalaNayiTdigiriTrumawuLNanmiliyanguguwaguraguyuggumadwaguraNiTbudTamamTiyalaNTiniT
DJAUAN	Aus	-14.08	133.25	43	0.407563	0.0108599	26.3	Australia	djn	0.0294118	0.0546218	0.247899	0.172269	0.407563	NargnaTirinTadgoraNmuNgowigiyouwarugdodla4malawaraNawigNanguraiT, NanbimarNan gurgmoNanTungurNandumNanlabmuNanTanganabadberagNanmaianbonowolgmaNanabeNTaNin, beNTaNinToin, Toingamow3manT3raw3gbadwurgduggalnagelgaiyuNagbabambalgma4nagaraNnaNiNaiyu
DJEEBBANA	Aus	-12.17	134.17	240	0.47234	0.015786	27.1	Australia	djj	0.0638298	0.0510638	0.0893617	0.12766	0.484716	Nayaba5indy~aba5irabawarabakanayedy~abalakarabokala, yokarabarbayakada, kakarakarwaNakulakakarakodakanbilibalayida, madadakaladilamaNuyaridady~aNona5ama5akudy~akololaNadabambady~inalakalady~uwebalowawara5ananabakabawaleykarayuyakalakorbakekakawala
DJENNE_CHIINI	Son	13.83	2.17	3210100	0.44898	0.0115745	29.1	Africa	dje	0.0153061	0.0408163	0.168367	0.0714286	0.44898	ayni, mayerfohiNkaborham, harihamha*Si, hay*Si, ha*ysi, ha*siganitugurifitakurukuribirihaNa, haNgamoninEhinE*dEnEkanjekambafafatasani*, ni*nguna, honnomom, mo*bu*kawoynEsaneyharibElE, tondinunE, towfondo, lolowtondiCigitonotawoma
DJINANG	Aus	-12.33	134.83	210	0.425743	0.0157686	26.9	Australia	dji	0.0742574	0.108911	0.118812	0.143564	0.434343	ir, Nari5unilimwurpmibiniNg~iliyulguyibuTiygurTibumalNgiliNk~albudiNirkibuTirimilNuridirpalTilaNbund~irigumb~iridira, duNduNbaliTibalpar, giriwalirgata, gudiTimarTurumul, gapibatigaTigarmaliri, mu5irarTalyuwirTiNyagiri
DJINGILI	Aus	-17.75	134	52	0.455927	0.00873788	26.4	Australia	jig	0.0547112	0.0668693	0.136778	0.194529	0.477707	Naya, Nainigu5, gurwu5, wurguNgubanugugy~arani, gugy~arabilanibayadadugagw~iwalagu, walaguniZudini, inidaraNgunany~alugur5~uNabaraNgurugadagadalaNaNabanZ~ugilimiNaZalaguruZala5amuZumi, baNgirimimand~aZimudguZabarg~adara, diriuNaZalang~aZilaiubara, biriwuliZinigamarindy$i, Zing~iZiibilga, galy~urNagiZululububamadgagugaliruNuNurariZbidimb~argdimbargZalyamuNguligy~u
DOBEL	An	-6.25	134.67	5680	0.443182	0.0189638	26.6	Pacific	kvo	0.0568182	0.0568182	0.0965909	0.0227273	0.461538	sa7uaama, itayerotamatusi7akw~oyarutuaytakw~un, leralakw~udutulay laNayta7armatasuranNeyanabelaryaba tunaylimapolasatananyokw~areNinakw~oymalarutakw~unkw~arpatusaysalapu7arpi7aySalitubaytam
DOBU	An	-9.75	150.75	10000	0.578947	0.0183433	26	Pacific	dob	0.0131579	0.0394737	0.0921053	0.0986842	0.594595	abo7aguoiuabo7adabw~euruatomotaianakedewautuiawabw~arararalulutenamataubususarameianimasusuatenumaitanonomw~awasau da makw~adimaboasigurewaaweedaboiboiauauesa
DOGRIB	NDe	63	-115	2080	0.507874	0.00349247	-6.1	North America	dgr	0.0393701	0.00393701	0.015748	0.133858	0.553648	si*ni*goxi*, ki*i*Lenakedone, do*Lie, LiwetL~i*za, ZadeCi*, deci*i*t7~o*, i*t7~o*a*gokw~o*, gowoedo, godoekw7$o*, gokw7$o*edegoci, gocebagoda, gond~agoi*Xo*, goi*ci*eXo, goXoewali, ewariego, goegogoila, golaet7~i, t7~oewo, gowoyedo*k7~et7~i*, ye7i*ekw7$o*, yekw7$o*eLaewi, eLo*wiadece*gosa, sawo*tikw~eko*ek7~eli k7~e, eto*sih, Sihto, xec7~o*gogoizi, goi*zi
DOLAKHA_NEWAR	ST	27.67	85.5	861000	0.41875	0.0132494	17	Eurasia	new	0.05	0.0375	0.13125	0.00625	0.443709	TiTh~iTh~iTi, thiTith~inis, nimiNa*khiCa*sisima*%pat, laptiCh~eurihiko*sanasputimikh~a*na*smela*ha*selaton, to*itakh~onta*r, Nensir, sityerniba*rnaktilokh~usila*mimula, lo*pa*kh~a*Ca*nasth~ikarnulu%na*m
DOM	TNG	-6	144.92	12000	0.4	0.016953	18	Pacific	doa	0.118182	0.0545455	0.118182	0.0727273	0.4	naennotasuyopalalerarigapl, kiblat, mayamyoplaknaomlgumaglaipomrikarplgoluarnlkopldogwakolmepke, mekpegran klkaukuika
DOMAAKI	IE	36.17	74	340	0.431818	0.00519233	2.7	Eurasia	dmk	0.0113636	0.0227273	0.181818	0.0568182	0.452381	tuomeEkduiCh~umeSy~unotomcomrothoth~SiNko5o7ciNnokdonojiboindilotootoroponibotokth~opnomanom
DONGMEN_MULAM	TK	25	108	86000	0.378151	0.0137791	19.2	Eurasia	mlm	0.00840336	0	0.184874	0.00840336	0.409091	h3i5ahxau%y3txa%c3nm3mNw~akh~xofaNxaph~xathxakkh~xaba, mxak3naNfanmany~anetap%hxopkau%th~eNtaitaNth~3ufan, t3tlakm3tn3mtuifikhw$3nmuxan
DONGO	NC	3	30	12900	0.487805	0.0081522	23.5	Africa	doo	0.0682927	0.0146341	0.112195	0.136585	0.520833	dEdoni5oawebbonoNgogozoNg~omEgo, mand~egobelaNg~otatagopawokw~akoNgb$awo, kowonz~imobebewodikogy~ekololoNuwotEkoliakokurekobiwo, kp~Elikokaloky~ung~ulo5oebiEgeneEdoaniEmaEafuowoperemaloNg~omotelogowolEpilorogolENg~ofanalilo
DONGSHAN_BIAO_MON	HM	24.12	110.31	20000	0.447154	0.0149755	17.2	Eurasia	bmt	0.0731707	0	0.186992	0.0569106	0.462185	k3um3itanow3iminblaklusaidy~aNnandinsansw3blaukaucaNmicEblikhw$anNath~aNblinpaunEp3Lanhupm3moNtaitanitausEcaN3nlauplit3uklabau
DONGSHAN_CHINESE	ST	23.7	117.42	48033100	0.5	0.0149763	21.3	Eurasia	nan	0.0280899	0	0.0561798	0.0280899	0.546012	gualiguancit, itno, cilaNhikausatb3ch~iu, ch~iuahio7, ch~iuhio7ph~uehue7kutkakhiabakciuph~i*ch~uikh~i, geci7kh~ath~auuch~iuleNkua*cia7kh~ua*th~ia*silaicitth~auch~e*cuicio7, cioth~auhuelosua*mehui*si, mekanmuasinmia
DONGYING_LINGAO	TK	19.91	109.68	600000	0.461538	0.0180893	24.1	Eurasia	onb	0.0559441	0	0.20979	0.0839161	0.461538	haum3haulo%it, heNi, N3ileNhunbamadunbodunnaNba7ua7vausadaloNtinlinhaukaumono7doplum, konliuhiNdaimiadav3nl3ksai, lektiNnamdinv3isunsaNdakom, x3ndiknaunoi
DOOHWAAYAAYO	NC	8.67	13.08	18000	0.405983	0.0144215	26.3	Africa	dow	0.0555556	0.017094	0.149573	0.111111	0.413043	miya, behyamoyaweyagbun, gbunuehr, ehredut, dutuka, kayote*m te*yozol, zolega*m, ga*meleNk, leNkoto*n, to*neyo*l, lolgo*s, go*senuN, nuNgomel, meledo8 uk, do8 ukyonan, naneyo*, yoky~ogben, gbeniky~olag, lakyowor, worky~oza, zaky~oo*t, o*tyomem, memebeht, behtola, layogbonowa, gbonowayoye*ms, ye*msenuN, nuNgo
DORIO	An	-9	160.83	2410	0.560284	0.019185	25.4	Pacific	dor	0.070922	0.0070922	0.0992908	0.0780142	0.560284	inaui7igoluetaluanonii7akuiuabake7eke7eabusulialiNamagwaNonifomeagaga7ususulaego7ufialesiaroNomaelamaibo7ubo7ukafufauduNatalame7edaNifolulata
DORLI_GONDI	Dra	17.5	81.33	362000	0.394904	0.0153511	27.7	Eurasia	kff	0.0254777	0.0700637	0.133758	0.0636943	0.394904	nanondurendukikeney, neyyi, nayakitol, tokkanetturbodeNkekor, korukew, kewwikanukumassorpalwenjerkay, kayyutankiunn, unudkenjdollwa, waypoddukkaerukisarrimettanarkamendpeder
DOROMU	TNG	-9.5	148	1500	0.565041	0.0182786	18.2	Pacific	kqc	0	0.0609756	0.117886	0.0731707	0.565041	nayaona, unanokoi maka, yo7imara7amanu, ramanubeyona, oyanaaunaguayaboyabo iaro, roaitatabananaanama, anamayana, namokogada, kadaapiaru7a tauba, yuka apukasus, susukaba, musairiba, yabanaidabaamada, maida7aia, nanakoru, kouporaitaidapopura, sopiraurunio, urusaatobai, atokayoruaro7a, roka
DOROMU_ARAMAIKA	TNG	-9.5	148	1500	0.581081	0.0182786	18.2	Pacific	kqc	0	0.0675676	0.108108	0.0675676	0.581081	nayaunayokoimakaremanuoyenaaunagueyaboyabo ieroaitatavanenaanemanemokourumagadeafiesusukevairiveneidebaemedaiakoruforeitaidafofureurusakoru atobairoka
DOROMU_BAREIKA	TNG	-9.5	148	1500	0.581699	0.0182786	18.2	Pacific	kqc	0	0.0588235	0.111111	0.0653595	0.581699	nayaonanokoi makaremanuoyenaaunagueyaboyabo ierotavanenaanemayeneurumakadeafietuisusukevairiyaveneidebaemedaiakouforeitaidasofireurunio, urusakou watobadiroka
DOROMU_LOFAIKA	TNG	-9.5	148	1500	0.575	0.0182786	18.2	Pacific	kqc	0	0.06875	0.11875	0.05625	0.575	nayayo7imare7amanuveyonaaunagueyaboyabo ieroaitatavanenaanemaneurumagadeafietisumusairiyaveneidebaemeida7ananaoruforeitaidafofureurunio, urusaoru7atokeyo, uhounoro7a
DOUGHAI_KHORASANI	Alt	36.92	58.58	400000	0.405797	0.00449592	10.7	Eurasia	kmz	0.057971	0.057971	0.0724638	0.173913	0.408759	mEnsEnezim, bizbirikikiSi, %mErditbitdErat%bErkdEri%GonGolaxgezburundiSdil, %zEbondizElEmjEky~iCi box3riSgeriSitElgElginulduzsudoSotyoldoxgejEdolu%tozE
DOUTAI	LP	-3.33	138.17	70	0.493506	0.0177979	24.3	Pacific	tds	0	0.11039	0	0.0909091	0.5	dikeikitibasoku txaixtedaiprikukru ekrixbasisaisobxouweiwraboruebrideriosujagaitouwikw~idabariwabxoriwaeisepru, prikoriwisiwariwikw~reberiberisujakiwa toujisxari
DOUYU_BANGNI	ST	28.35	92.97	230000	0.462264	0.00938299	4.3	Eurasia	njz	0.0566038	0.00943396	0.226415	0.0566038	0.462264	NoNnaukin5i5iNauyijiSiNnopinvilaur3N5ikf3nfiLiul3boNlakCuSintoNkapadu, dupaSix3Nduo5iSiloNmolaNdu5audino5iti
DRUNG	ST	28	98.33	14225	0.405063	0.0115539	9	Eurasia	duu	0.0443038	0.0379747	0.208861	0.0506329	0.423841	NaiNNaNti7sy~iNm3 loNNa pla7d3 g3isy~i7sy~iN lapaN p3nsy~3iaN r3Cy~i xr3a name7s3 nasap3 lainabak p3turnuNp3 sy~inNa7ZaNtosy~ilo7namgur meta niluNt3 mia caNl3 kado Za d3NdamaN saraN br3N
DUALA	NC	4	9.42	87700	0.508929	0.0180563	25.7	Africa	dua	0.0357143	0	0.125	0.178571	0.564356	mb~aoabisowobasuebonaleyadiyoboyatoiisopemb~asoNgaboNg~oabw~aNg~anoene, ombw$aseNg~awopo, yaweidibaleeaNg~eadoNg~oululond~aina
DUHTU_TSOU	An	23.5	120.75	2130	0.466667	0.0170971	15.9	Pacific	tsu	0	0.06	0.16	0.0133333	0.466667	a7o, na7onasuna7toTonirusorosk3av7uTuevix3N3sn3f3xmuruT3rx3korumToN3T3xisiumomuTunun7ux7on3mimobaitotmad3mToiusoToNroxaTxumufatupuzuTron3freNnafarvaoNko
DUKA	NC	11.17	5.08	73000	0.46087	0.0137932	26.6	Africa	dud	0	0.104348	0.130435	0.00869565	0.46087	ma, 3mwotakonyoroyanowoo7yooka3mhyookaroto3ryiS3rhooyin3rremorw3nokomswohyanhogamarhan3rho3mhoota7aroraokow3mtat3ryin
DUKE	An	-8	157	2310	0.526316	0.0191949	25.1	Pacific	nke	0.0409357	0.0350877	0.128655	0.0233918	0.538922	raigh~oixikasakekakoritinoniixanasikixutu, vutuvuvurututupaoruNuhumumataliNimataisulivoelemb~ehEhesusukolamb~eiomealemonia, lemonomatemaipipinokolopatuikuhuripemb~oNikorexanaisoNo
DUMAGAT_CASIGURAN	An	16.33	122	610	0.418079	0.0182356	22.7	Pacific	dgc	0.039548	0	0.118644	0.101695	0.418079	sak3nsikosikitamEsa73duwa7tolayikanaso7kuto7kayo7donkuletdige7tulaNtaliNa7mata7duNosNip3ndila7todkam3tgisatagte7uminommeta7bati7bitondinombito7apoydilanbukedk3l3pputatbigu7Nahen
DUMBEA	An	-22.08	166.5	1210	0.491803	0.0150984	20.1	Pacific	duf	0	0.0655738	0.0655738	0.0655738	0.517241	kip3rubexigotEwEne*miTekw~i*to*a*ve*meTiveoTovuta*gw~Emw~ErEwe, wo*ro*bErE
DUMI	ST	27.25	86.67	7640	0.42623	0.0136147	19.5	Eurasia	dus	0.0491803	0.0163934	0.188525	0.057377	0.452174	aNant3kn3min3kh~ib3serbh~uph~os3kk3hisalugoicomiksinuilolemgut nakh~3rd3dh~3 kw~amlumt3 n3dokh~ot %n3yi n3mit n3pi n3namka k3lumilamsinan3
DUMI_2	ST	27.25	86.67	7640	0.407407	0.0136147	19.5	Eurasia	dus	0.0679012	0.0123457	0.216049	0.0432099	0.423077	aNaniNkitiksakmiNikh~ibi, kh~ibuserbh~uph~os3kk3hisalugoNitsomiksinuNilolemgutnakh~irlalsulumtiNnisyenniNyinimitni, th~aNnihuni, pininamki, kaNkilumilamdi, lamdu, lamli7msinamo7o, ni
DUMO	Sko	-2.68	141.25	2670	0.505495	0.0184465	25.1	Pacific	vam	0.0879121	0	0.142857	0.043956	0.505495	naminibuopaZumonuwadana7ipitatiwamaZil3*pal3na7oh3*la*la*3nunona7iwut3walo*ta*dawu*talu*diplimla*o*no
DUNA	TNG	-5.5	142.5	11000	0.528571	0.017988	17.3	Pacific	duc	0.05	0.00714286	0.114286	0.0285714	0.528571	nokoinuduyapaanoawenayawitetelowahinipulukuyilakunikohanelekumaneogonemokonekiabukewakiheahewayalekayiyukunakilianahatakaliakuruadinkoniyaka
DUNGUNTUNG	An	-6.83	146.33	1700	0.433155	0.0164317	24.5	Pacific	mpl	0.026738	0.0213904	0.15508	0.0695187	0.437838	ciyikugukagammorocselamaro7kh~iyamoyi7gy~a7naNkocpeyapEcwai7kwalo7rENgaNamara nicuso7gantu7magogolo7baNkimsEso7nui7elomuliidiNguinisinemayapasuyNantambo7taufseNoNaNkusubuntuyaoyifuNkwafabeNa
DUSUN_DEYAH	An	-2	115.58	20000	0.491525	0.0198014	26.1	Pacific	dun	0.0451977	0.0508475	0.141243	0.0451977	0.494318	akuikota7amErairuEhulunEsaasukutukakaurabEnupakraya7tulaNtEliNomatouruNkukutlEla7utokatukkayaNdadaatEminumkotaukoroNoimatEabi7mato7onrobint~aNranu7batuapuilalangunuNmalombauNaran
DUSUN_MALANG	An	-0.83	114.92	4500	0.460674	0.0182498	26.3	Pacific	duq	0.0393258	0.0393258	0.162921	0.0505618	0.463277	kunutakaisa7ruEhlunkEnahtahu7kutubataNdaunupakraha7tulaNkiliNEmatEuruNdipEnlEla7takalo%taNandada7hati7kinumnEauNiriNo7matEihabi7matEanraubint~aNranu7batuapuialangunuNmiyENjapo7aran
DUSUN_WITU	An	-1.17	114.92	5000	0.469945	0.0194632	26.3	Pacific	duw	0.0546448	0.0437158	0.147541	0.0491803	0.472527	akukayo7takamisa7ruEhulunkEnahtahu7kutupa7uNrabEnupakira7tulaNsilo7matEuruNdipEnlEla7ulalEp%taNandada7atEiNo7o*tini7rENEimatEihabi7matEanraubint~aNranu7batuapuilalangunuNnihimalEmbioaran
DUSUR	Sko	-2.75	141.33	2670	0.483871	0.0184465	25.4	Pacific	vam	0.0752688	0	0.150538	0.0645161	0.483871	naminiopaZumonowadanahipitatinomaZiehl3*pahl3*dunahuhi*la*hla*h3n3*nohbata*opepedanbu*tal3*diplimla*o*no
DUTCH	IE	52.5	6	22040690	0.351852	0.00702505	9.1	Eurasia	nld	0.037037	0.0740741	0.160494	0.0493827	0.351852	ikyEi, y3vEi, v3entve%pErson, mEnsvishontl3isbomblath3id, vElblutbenhornoroXnestanttoNknihantborstlev3rdriNk3nzinhor3nstErv3nkom3nzonstervat3rstenvirpat, vExbErxnatvolniunam
DUVLE_2	LP	-3.25	137.92	930	0.554054	0.018296	26.3	Pacific	duv	0.027027	0.0945946	0	0.135135	0.554054	duhopodiowaigariewewrigoidaabridisarikaiseraolawaitesiwadubigalohoruehoria
DUWET	An	-6.5	146.83	400	0.482353	0.0164317	24	Pacific	gve	0.0352941	0.00588235	0.223529	0.0647059	0.482353	ahe7au7taineseikutyEnoitaniEnninikuruaiswiokkwaleknoNgimbEnmolansoinniaummanombindaisdimiansisoinnewundaNkwanuNmiEtmuyasiEndamalaisbeidaNksialogaulogelainmiEkyaunakEnmuan
DYAABUGAY	Aus	-16.75	145.58	29	0.413953	0.0123181	22.9	Australia	dyy	0.0697674	0.0511628	0.144186	0.218605	0.42381	Nawu5uraNa5dy~i4iwulmulubamaguyu, mi5aguraguliydy~ulbindugudumbulgalbaldadagalgarndambinady~iligudira5awildy~aramaraNamungalmbarawungayNudayiybinaNundalwulaygaraybuNangawaybanawalbabiridy~umburubundabugabadabagay, Nabirguwal
DYIRBAL	Aus	-17.83	145.58	29	0.411429	0.0123181	20.7	Australia	dbl	0.0628571	0.04	0.16	0.188571	0.426036	5aty~iNinda5uraty~i5ungulbulayity~abugudadanduleafgugawaguliwurmburmaNadiNal, gaygaguwu, wududiraty~aNulaybuNgumala, manburuNunNungu5ty~albaniy, yalibingaribalan, yibaygambilty~agunnbgu5udira
DZONGKHA	ST	27.5	89.6	237080	0.390476	0.0137998	7.9	Eurasia	dzo	0.0285714	0.0380952	0.171429	0.0285714	0.427083	NaCh~3NaCeCi5iroCh~ipakoth~rarutonamComitolh~apasoCelapCh~imth~uNth~oNnawag7oSiSo5imkamCh~udomilamrizh~7agaNsapmeN
EAST_AMBAE_LOLOMATUI	An	-15.37	167.92	5000	0.521472	0.0179533	23.2	Pacific	omb	0.0245399	0.0429448	0.147239	0.0674847	0.562914	neuniNg~okind~etearuetaNaloiikekiriukutukairaufinund~aihuimbw$eromatambw$aNolifomeambw$aulimehuhuateinuleoroNomatefomaimaten ahofisiuwaibatuabituregifusimb~oNimbw$arokihena
EAST_AMBAE_LOLSIWOI	An	-15.31	167.85	5000	0.493056	0.0179533	23.3	Pacific	omb	0.0347222	0.0347222	0.138889	0.0972222	0.541985	nouniokkietkatakw~alerueekekw~iriukutukairomb~obinund~aisuiNgw$eromataNgw$oNolibomeaNg~ulimosusuatelesiroNmatebanaiasobitiukw~aibatuabisalmb~emb~enmb~oNaso
EAST_AMBAE_WAILENGI	An	-15.29	167.98	5000	0.525641	0.0179533	25	Pacific	omb	0.025641	0.0448718	0.134615	0.0833333	0.569444	neuniNg~okind~etearuetaNaloiikekiriukutukairaubinund~aihuiNgw$eromataNgw$aNolibomeaNgw$aulimehuhuateinuleoroNomatebomaiahofisiuwaibatuafituregifusimb~oNiNgw$arokihe
EAST_DAMAR	An	-7.08	128.58	2800	0.478571	0.0180504	26.4	Pacific	dmr	0.0571429	0.0857143	0.185714	0.0285714	0.482014	auitmehanworutamotyaNahuututavenulitianrarruriNinamatanurmaNihalemailimahuhuralmagomungovengatlinmatmaibint~aNerwatuailalalamraververuinanara
EAST_FUTUNA	An	-14.33	-178.2	3600	0.57619	0.0182241	26.8	Pacific	fud	0.047619	0.0428571	0.0857143	0.00476191	0.578947	avau, auakoe, kekitaua, toutasirua, luataNataika, matukulikutu, tumarau, laukiri, kilitotoivitariNa, taliNafeimata, mataisuniforero, alelorima, limauateinusafea, kiteraNona, loNomatehm~ai, aufatu, fetu7uvaifatu, makaafiretu, kaualabo, pofou, fo7ouiNoa
EAST_MAKIAN	An	0	127.5	20000	0.445122	0.0187526	26.7	Pacific	mky	0.121951	0	0.140244	0.0243902	0.453416	yaktitpso, soplu, lu%manusiayanny~o, 5okutlukulitloyoyobaibiyomtohuNolalh~o, laLoplelopapukokomosusuwuloiminammaloNomotwomNanbatolwoya, takislalailutanlolanutogalmumitmh~onpowoso
EAST_MASELA	An	-8.17	129.83	520	0.447368	0.0182319	27	Pacific	vme	0.0877193	0.0701754	0.175439	0.00877193	0.447368	uikiki7mEt3lvurumomoElutokaikevdeitoveraruklilmokir3lilnomnimtutrammimnumkiolmrelmokmaikunvewakuialmElokwarviarnon
EAST_OLODIAMA	Ijo	4.92	5.67	1000000	0.542553	0.0187216	26.7	Africa	ijc	0.0212766	0.0478723	0.12766	0.12766	0.582857	kE*NEni*, kEni*ma*amu*kimi*i*nd~iobiriukuti*ti* beriopurn~a*isomo*u*mgb$ona*ma* umgb$oberitoruni*ni*akamE*liyei*mgb$elebirai*nd~oiNg~eleNg~e, abobiye*bouErina*fibowurau, agb~alakui, ikakaibini*ikp~utu, ikEfini*uwoutunu*do*i*, dui*be*i*ayaErE
EAST_TARAKIRI	Ijo	4.92	5.67	1000000	0.56129	0.0187216	26.7	Africa	ijc	0.0193548	0.0580645	0.116129	0.103226	0.59589	kEni*ma*amu*kEmE*i*nd~iobiriokutE*i*tE*i* pomu*apurn~a*isomoo*mgb$oku*rn~a*beritoruni*ni*akamE*lii*mgb$elebarai*nd~okilebiebouErina*fEbouwurauikakaibini*ikp~utufEnE*uwouodoude*i*be*i*ayaErE
EASTERN_ARMENIAN	IE	40	45	5327020	0.355556	0.00644226	4.6	Eurasia	hye	0.0277778	0.1	0.1	0.0277778	0.383234	yesdumenkh~mekyerkuanc, marth~cukSunvoCilcarterevmaSkary~unvoskoryejy~urakanjaCkh~kh~ith~atamlezucunkcerkurckh~ly~ardx3metesnel3sevaCh~anvegaarevast3xjurkh~arboch~arahet, Ch~anaparsargiSerlinoranun
EASTERN_FARSI	IE	35	66	8990200	0.39759	0.00550532	0.4	Eurasia	prs	0	0.0481928	0.162651	0.120482	0.39759	mEntumoyEkdunEfErmohisEgSebeSdErEtbErgpostXunostoXonsoXgouSCeSmbinidEndonzEbonzonudEstsinEjegErnouSidEndidEnSonidEnmordEnomEdEnEftEwsetorEEwsEngoteSrohkohSEwpornEwnom
EASTERN_FRISIAN	IE	53.58	7.5	200000	0.382353	0.00637764	8.8	Eurasia	frs	0.0441176	0.0147059	0.147059	0.0735294	0.382353	ikvientve, tvEiminSfiskhunlusbomblathutknak3ngaf3log3nes, nEstanknehanbo3stlEbadriNkkikherdotblevsinsteanvata, votastenfiavekbaaknatfulnEinom3
EASTERN_KATIVIRI	IE	35.5	70	21010	0.474138	0.00676219	-2.1	Eurasia	bsh	0	0.0517241	0.12069	0.0431034	0.486726	u*ctw~iimu*Ewduim3nSiom3c3kuik3nipurCumkui3tiSiNkor3Ce*n3soduth~dicgot3rCukpiwa*3s3N3m3*sih3cisuruStoow3taNo*puth~radurnu*inom
EASTERN_KEKCHI_CAHABON	May	15.56	-89.82	817600	0.374677	0.0158245	24.8	North America	kek	0.0310078	0.0310078	0.100775	0.0387597	0.376623	ha7inha7atha7oha7inha7ananihk"aruhmaCixunilnab"alxunka7ib"nimnim roqkaC"iniSqwinq%kristy~ankarc"ikC"i7uk"Ce7iyaxSaqSe7rixc"umaltib"kik"b"aq%mantekmolb"Sukub"hehrismalrismalxolomSiknaq" uhuxehruh ehrux aq"iSixoqb"en aquq"sa7xaxtu7%animasaseb"uk"wa7tiwilab"ihnawwarkamkamsihnumSSik"ab"b"ehCalsotsohwoq"w~ohSakSohk"ehyehsaq"enpohCahimha7hab"peksamahi7C"oC"Coqlsib"SamCahleCb"eculkaqraSq"ansaqeqq"oxinte…
EASTERN_OROMO	AA	9	42	4530000	0.467662	0.0142269	21.2	Africa	hae	0.0597015	0.0696517	0.0696517	0.0995025	0.47	anaat, atinuhitEk, tEkalEmanamak"urt"umisare3nj~3re7muxabalagogaTigalEfe, lEfe7gafaguraijafu5an3lkearEbaj3lb, j3lbahark, harkaharmat3ruTugilal, laliTageydu7akotuaduurji7biSanTEgaib3d, ib3dakaragarahalkanharey, hareyamEk"a
EASTERN_OROMO_2	AA	9	42	4530000	0.494505	0.0142269	21.2	Africa	hae	0.0384615	0.0604396	0.0989011	0.137363	0.494505	ana, aniatinu, nuytokolamanamaqurtumisareinjiranmuqabalagogadigalafegafaguraijafu5anilkanarabajilbaharkaqomatirudugaargadagayadu7adufaaduurjibisandagaibida, abidakaratuluhalkangutuharamaqa
EASTERN_QUICHE_RABINAL	May	15.08	-90.33	85600	0.397619	0.0169066	20.6	North America	acr	0.0309524	0.0333333	0.097619	0.0333333	0.397619	ri7inri7atri7oxri7lale7CinoqxaCnataxronoxek"ixunka7ib"nimnim raqanC"utiniSoqaCiwinaqkarc"ikinc"i7uk"Ce7ixa7uSaqrac"yaqrixix, c"umaltixkik"b"aq%manteka7moluk"a7xe7Sik"wi7xolomSikinwaCcamware7, Ci7a7aq"iSk"aqaqanC"akq"ab"papuqultum%anima7saseb"tix, qumwa7ti7, puSixiltaeta7amwarkamkamisaxmuxanrupanb"inpetkoc"olikc"uliktak"alikya7b"i7ixq"ixqati7C"umilya7xab"ab"axsanyeb"ulewsuc"sib"aq"Caxk"awb"exuyub"…
EBANG	Krd	11.22	30.73	4410	0.428571	0.0136004	26.3	Africa	hbn	0.0779221	0.0324675	0.168831	0.0974026	0.442953	5iNaaliNagw~Etiporamgw~iTikumNinkw~arEkEnikirnaNinluidilkEnikeyladungiNaydiN3lalirkodoykoduawEiyyoaNdiNkw~ayilaNinludumNawkoligadaylEngilEygw~o5adalaNiyaNTiri5
ECHIE	NC	5.4	7.55	18007950	0.518987	0.0184405	26.1	Africa	ibo	0.0126582	0.0316456	0.158228	0.0696203	0.61194	mugi5imb~uo, otuabuo, labumanuazunk~itaabh~u, uZiakh~uanu, ahuobh~araodua5aimiezeireikp~ereakaarn~aign~uiwhn$uinuigh~aiSia5anw~ukp~amkp$andh$o, kp~omkp$onmirn~iomuokh~unC~uabali, a5a asuahn~a
ECUN_BAHA_BUYANG	TK	24.4	104.75	600	0.439024	0.0138882	18.5	Eurasia	yha	0.0325203	0	0.235772	0.0325203	0.446281	kumasom8api8ama7iNpy~aatudy~aNbuNXazenbai8amakmata, maktaatiNa8oNeme5iakemtapzotNulaNinzalamdoNlaloNoNma8afihunve, tonveman%miNfei
EDO	NC	6.42	5.83	1000000	0.586466	0.0187216	26	Africa	bin	0.0075188	0.037594	0.0451128	0.105263	0.619048	ma, imawa, uwama, imaokp~a, owoevaeha*ekita, awaera*ikp~akp~egb~eesagia*ugb~odoko, ugb~olokoehoaroihueako*ara*va*igb~o*obowo*baxeho*wure, deova*amaokutaera*odaaso*eni
EDO_2	NC	6.42	5.83	1000000	0.506849	0.0187216	26	Africa	bin	0.0273973	0.0410959	0.0684932	0.0821918	0.528571	mEmavahE*warura*bekp~akp~asagi*E*xohoLo, rohueko*La*wE*boduwo*miEho*xumEkutaso*vu*o*gb~o*ni
EDOLO	Bos	-6.27	142.69	1670	0.559524	0.017988	23.1	Pacific	etr	0.0416667	0	0.077381	0	0.559524	netinili*ake, afa*te*aketu, a*uta*tolo*seme, a*iu*ku*loimuipa*ukafotohealekiwipeseke*hesimipeseeli*kumunapototopopanahapeasepenapasepepakomaesokasumli*o*ta*ikinuloitisekepikasikinopaika*hie*i
EDOPI	LP	-3.08	137.33	1500	0.58	0.018296	26.3	Pacific	dbf	0.02	0.08	0.00666667	0.14	0.58	adiebusuwebor3beyitEhiadabEdouusairiaurauiehErEtorobidiaiasoitirituetairaudaidorijEbErisuaimaisutatalaidabiho, horobEkaradaladahalabeyibEtahor3ditobeosi
EFIK	NC	4.92	8.5	405260	0.479675	0.0184405	26.2	Africa	efi	0	0	0.162602	0.113821	0.487603	amiafon5inky~adibaiyakebwaeto, atiikpa, ikpokiyibokpoutoNe5inibwoedadedamaedoNubokNoNkudkobkpadiutinnmoNity~adikaNusuNokoneyoe5iN
EGA	NC	5.5	-5.5	2500	0.588652	0.0181314	26.3	Africa	ega	0.035461	0.0141844	0.106383	0.070922	0.605839	ilogb~oi5oo5aeduneuvEo5n~agioteolukuoruasoikuugualowaafii5esiEnumaenoonoikosai5aiTonowl~igokuwaEyEfiEtafunEadugofiikauvanuirukp~uudodoyewoluwaini
EGENE	NC	5.17	6.38	20000	0.517647	0.0187216	26.6	Africa	enn	0.0117647	0.0117647	0.129412	0.0941176	0.53012	mEnivesenib"uakpElEsitaib"ifiburakp~anisod"usueikud"Emub"okp~ebiy*omonisionowuminidiosuvofani
EI_JAPANESE	Jap	31.23	130.5	128149960	0.471429	0.0102389	17.9	Eurasia	jpn	0	0	0.185714	0.0428571	0.478261	hitoyuwoiNSitaNkihahadaCiho5eCunomiNmehanahaSitaCumb~uSiCemu5ekimohidoN
EIGHTEENTH_CENTURY_KET	Yen	64	87	210	0.425	0.00401707	-5	Eurasia	ket	0.0571429	0.00714286	0.0857143	0.121429	0.426523	ad, ade, diuEtin, ottenkus7am, Xusam, Xuzam, Xuzemin7amketise, isi, yisaCip, tipoksa, okse, oksahun, ohaNseldeysul7atko, tegonhokten, okd, okdendesolen, olgen, olney, iibadpilaN, batulgomblaC, togon, togan, ila, ilEmam, toga, toggaduledop, dul7udo, duredop, d7ul7udoi, iykago, ko, koago, kogo, Xogen, Xogh~ul, ul7, urCigs, tus, ties, tisbokXotkay, tinil7apsi, siy
EIPOMEK	TNG	-4.33	140.08	3000	0.449761	0.0175709	21.3	Pacific	eip	0.0478469	0.0382775	0.119617	0.114833	0.449761	nanunbetinyekamamnyeyosua, sue, su, yobokbol, bola, kalainiN, eniN, iyabeamerasiNu, uyalsi, si noNkutamtarukmoum, taramboukwedibdibrel, dibren, eib, elilgekebdeibik, dibketiNkurya, kuryemekgil, keilukwebisemotokwe, motikwedokubarumcuk, ekil, ekabsi
EJAGHAM	NC	5.42	8.67	116700	0.443396	0.0174789	25.8	Africa	etu	0	0.0283019	0.122642	0.188679	0.456311	y3dbaEnEsiTobitiTEguy3Nk3bbaNtuNy3dmiyiNr3bEr3NbobETiNwo, gw~oyEnyugkp~obaTuir3nand~3yEbtaEgunba, boguitisuifEbiN
EKOI	NC	5.42	8.67	116700	0.424242	0.0174789	25.8	Africa	etu	0	0.030303	0.131313	0.171717	0.446809	yertbaiSidy~obitidy~eguyuNkabtoNmatmimaNribiruNvovedy~iNvoyenyukbagdy~uedonand~uyeptaigunbaguetuSuefebeN
EKPETIAMA	Ijo	4.92	5.67	1000000	0.563218	0.0187216	26.7	Africa	ijc	0.0287356	0.0402299	0.114943	0.155172	0.604938	kEni*ma*amu*kimi*i*nd~iobiriuguti*pomu*oNg~o ozu*asi*u*mgb$oui*mgb$eberitoruni*ni*akabibi bolou, mo*loue*mgb$elebarai*nd~oui*Ng~ele*Ng~elebouErina*fibourauikikaibeni*ugu, ikp~utufini*uwouugu, ugu ogono*de*i*be*i*ayaErE
EL_NAYAR_CORA	UA	22.17	-104.83	9480	0.537879	0.0115233	20.5	North America	crn	0	0.0227273	0.113636	0.0151515	0.537879	nimua, patasaiwapotevisasaCikiyeSamoiSure3kaawanaSaihisicutamenanutunumoakatabisinakamuewemetawniSureabehatetetaihuyehiritikamua, antawa
ELAMITE	Ela	33.63	46.42	0	0.441624	0.0123768	13.9	Eurasia	elx	0.0406091	0.0406091	0.142132	0.0152284	0.441624	unni, nunika, nukuki, kikmarhalkinihusahatensankasu, qasusiriel, eltSimesiha, sihantit, titmekir, kurruelpaminsiya, ziyahap, haptihalpi, lahanizi, Sininahunte, nahitimarduzulhar, uhumalimbardu, huteamniSiutmana, Sutimehuh, huhmehiS
ELAT_KEI_BESAR	An	-5.67	133	3000	0.511628	0.0189354	26.6	Pacific	bnd	0.0387597	0.0387597	0.20155	0	0.519685	akkakitosaruo%manC~iaikanasukuturanokilitnanariritilumatamilunimelimasusunanoNimuitomotanmataomafotuonwasfatuauenenmonj~iaferunonala
ELEME	NC	4.75	7.25	58000	0.525	0.0185135	26.5	Africa	elm	0	0.025	0.15	0.141667	0.5625	amia7oEbainE*obErEonEnzi*ramgb~aoeCueteEkp~ami*, mu*kpogo, ekpipinC~ooto*ade*mb~io*adaadidE*obomi*ma*wamo*da*7uzumgb~eesurimu*n5~a*dE*ns~a*nd~E*7a*abe
ELEME_2	NC	4.75	7.25	58000	0.48	0.0185135	26.5	Africa	elm	0.01	0.03	0.18	0.16	0.539326	a7onnE*bErEonE*ndZ$irasmgb$aoeCuetemmi*lmnC~oade*mb~i*o*adaadidE*kp~oobommi*ma*wada*a7uotomgb$eesurimmu*sadE*nt~i nd~eabe
ELOYI	NC	8	8.17	25000	0.508333	0.0174586	27.2	Africa	afo	0.00833333	0.00833333	0.116667	0.025	0.535088	imiuNokinzuonzeopoumuizukuwayikw~okpoanZikukukw~olukuyiraNukuny~iotiyakupunukuwowomapwakpomoboonuemb~itakw~oTioyioguzautuany~i
ELUNG	NC	5.05	9.83	100000	0.412281	0.0174789	18.4	Africa	bss	0.0438596	0	0.122807	0.105263	0.439252	mEwEsEpo7, ho7b3mo7, 5oNsumbw$3t3dElpa, pajENg~o7kih3kse7tu3kdusoNjebok3bib3mw~35iwo7w3hy~E, hy~a5E5ElEdobl3munz~ikedkuledkolo3N
EMAI	NC	7.08	5.92	100000	0.634328	0.0177594	25.8	Africa	ema	0	0.0373134	0.0522388	0.0597015	0.653846	okp~aEvaoia, otuEhe*awairuora*EbEohia*erE, Esaye*akp~okaikE7Eho*ihuEako*oenmigu7oeoboE5eibe*mieho*varEahienhie*, ukp~ahie*ameudoErai*ose, odeokoaso*vo*ogb~o*Eni
EMBALOH	An	1.17	112.3	10000	0.487342	0.0188111	26	Pacific	emb	0.0632911	0.0379747	0.151899	0.0632911	0.5	iakikoiki7sEra, ins~aduamant~uari, taulauh, laukasukutudaunkulitdara7tulaNtaliNamataiNarisilila7taNansusuatei5umbieliNarmatemond~okbint~aNdanumbatuapidalanmalambaruasan
EMBERA_CHAMI	Cho	5	-76	5510	0.493827	0.0169449	19.2	South America	cmi	0	0.0967078	0.0411523	0.090535	0.547945	m3p3, mara*, maCidaZinaumaukh~aikh~a*re*a7homaa*reaabaomewaib3adeseroakh~aibewe*ra*mukh~i*ra*e*be*ra*bedaibanausath~3*bakh~uruneth~akh~irukh~arbakh~uru ekh~iurub3r3dra3m3dru, du*ikh~ia kh~arabuda, kh~araborokh~3r3daukh~u*ith~aikh~idakh~e*remeph~isihi*ru*u*darhua ha*bi, a*ph~urosorhuth~a*ri*dokh~okh~aunuu*ri*kh~uith~akh~a*ibiubeau*u*wa*barinibanehedabeakh~aboisehirad3sedeaharaph~isia, umadahedekh~…
EMBERA_DARIEN	Cho	6.83	-77.17	72200	0.508772	0.0127244	26.5	South America	emp	0	0.0818713	0.0467836	0.0935673	0.54717	m3p3, pa*ra*taCiabaumee*pe*ra*betausath~3pakh~urub3w3r3kh~3w3ru, kh~3rudaukh~e*b3kh~idakh~i*ra*meCh~i*ra*boroh3wa ha*huth~a*ri*tounuu*ri*peuzeumadauCh~3daubaidomogarath~3b3 uruaeyadiamasi, dimasiCiwidi*th~r3*
EMBERA_NORTHERN	Cho	6.83	-77.17	72200	0.515152	0.0127244	26.5	South America	emp	0.00865801	0.0909091	0.034632	0.147186	0.515152	m3*b3dha ji*ra*bhara*e*mberabhedausa berrakokeduaee, e*eoab3b3r3*k3w3r3dau, dhauke*mb3kidhake*rameh3wahuthaa*r3, dajitha*ri, phakatha*ri, begitha*ri, bidhobetha*ridhoiunui, ak3i3*r3*beui, haidai, bale*, beu bodhoauru, zei%luserobhaidhomo*Ngarat3b3 eradr3atroCa, odimisijiwiditr3*
EMBERA_TADO	Cho	5.25	-76.66	2300	0.508671	0.0176211	26.5	South America	tdc	0	0.0635838	0.0578035	0.115607	0.556962	m3b3, mara*daCiabaomee*be*ra*bedausath~3bakh~urukh~irub3r3kh~3w3rudaukh~u*kh~idakh~i*ra*meeseph~anahua ha*huth~a*ri*dounuu*ri*biuCeumada, bisiakh~a*kh~a*ibaniamawarath~3b3 daueyaph~anikh~ua, di*isibiruCiwidi*th~3*
EMERILLON	Tup	3.25	-52.33	400	0.517241	0.0165325	25.5	South America	eme	0.112069	0	0.0775862	0.0431034	0.526316	aele, desi, no*de, olo, ole, olonebozepe, mozepe*moko5tekopilazawalk3w3laow3l3w3kw~3lnamipoa*7uesagidumano*7ulkw~ala373atapew3tulp3ael
EMERUM	TNG	-5.15	145.08	980	0.430851	0.016953	26.3	Pacific	ena	0.00531915	0.0691489	0.212766	0.117021	0.447514	pianamaaraNp3mb~iakit3mumunaN, kEgraiNamt3mb~rakr3s3Ng3tuinabuNg3neg3nsit3mgamuNga hult3nis3rbuNkaNgw~3naamam3b3niNgiNg3kr, kincir3mk3mbEwayaNtind~3abrik3ta, r3mb~aabuNk3mb~3k3ruNgufr3, arkaNimrik3kiimb~i
EMPLAWAS	An	-8	129.75	250	0.489655	0.0182319	25.8	Pacific	emw	0.0827586	0.0482759	0.062069	0	0.489655	nuikmEtwuruileutiE7okiyeosiE7tuviyE7reruwiliyE7klisemukleitelisenupelipetutiyE7uk3liyE7lEpmiElarerElmukpeE7kuleveE7wakiyE7uyE7asemElewarvierinune
ENAPA_WOROMAIPU	Car	6.5	-66	3540	0.467391	0.0179844	26.4	South America	pbh	0	0.0163043	0.157609	0	0.475138	yuam3nyutokon, we753konty~ty~asaasake75apakari5a, kanak3r3n3p3ns3hp3n, ayam3ihCan, tyan, yanhp3meiCu7j3hp3panao3way3i5oe5amakinkin3koromani5eiity~ausuka3p3, 37ka7 yak3nt3nato7wahtoC3mas3paw3pik, aniCeik
ENAWENE_NAWE	Arw	-12.43	-58.97	320	0.556338	0.0149621	23.4	South America	unk	0.028169	0.0422535	0.0774648	0.00704225	0.556338	natohiSuwiSuhetaiti, kaSitaenakohaseatarahuinanaeo*liti5olatiroseekailiakulitine*nehewesekoterawainikamedoriseonisarierikeitiawwitiotaimikiakasewa
ENDE	An	-8.83	121.67	110000	0.52459	0.0182077	24.7	Pacific	end	0	0.114754	0.147541	0.0163934	0.533333	ja7okaukami, kitaasaruaataikarakokutuwunuu7iranaNuiNamairuNi7iramarimasusupusuminumatamainarawatumb~urararakomb~ehmuri, ruriNara
ENGA	TNG	-5.5	143.67	230000	0.473354	0.017988	13.8	Pacific	enq	0.0470219	0	0.178683	0.100313	0.5189	na, namb~aemba, nimbanaima, nanimamend~al, mend~elapo, kinjepiend~akali, pipoloamane, pisaamb~aipu, dokotipuitakaka, lipuyanong~e, yanukupapu, taiyokokoli, kulineng~ekaleleng~ely~aneng~ekeke ping~i, ketang~eluma, wamb~akeking~iand~upung~ikand~eng~ecing~ikondeng~e, kuming~iepeng~enate, nikiboi, kind~utaend~ake, ipakana, maliita, itatekaita, nokalemand~akuka, kuakamapulqpu l3ng~eeneng~ekeng~e
ENGENNI	NC	5.17	6.38	20000	0.605263	0.0187216	26.6	Africa	enn	0.00877193	0.00877193	0.114035	0.0526316	0.610619	maboeniavuivaeseniabwaataiafina onwiaburaubwoasoua8uusweiakuo8amuulaviobo5oumoniSenewuyiuvoaminiugy~oataiusweiasuini
ENGGANO	An	-5.42	102.25	1500	0.627635	0.0186975	26.5	Pacific	eno	0.00468384	0.0234192	0.0398126	0.0562061	0.627635	uaadiu, aliu, ariu, adu, aruika, ika7akahai7i, kahaadua, rua, lua, aro, anoekabakee7aiyo, epa3adiaebeo, e7ayediena*e*, ehu*ku*ekuoepu*nu*, epurue7udiekiakie7a, e7a ukarahaekadu7u%ekadixa, ekarixaebakaepa*nu*eahau, eka7aedioepu*7u* uaee7apoekoko, eamaha, ea*ma*ha*, eu*nu*eni*u*ni*u*it3ki, kabap3a, kipi*na*dohoika7ao, kakudu, kakurukabai, kaiebaka ukaha7o, ekehebu, epapano*i* ukehebue7aperuau, s ek…
ENGLISH	IE	52	0	339370920	0.363636	0.00713322	9.6	Eurasia	eng	0.0625	0.0710227	0.122159	0.09375	0.365714	Eiyuwi8is8Ethuwh~atnatolminiw3ntubigloNsmaul, litlw3minmEn%pers3nfiSb3rddaglaustrisidlifrut%bark%skinflES, mitbl3dbon%gris%eghorntelfe8rhErhedirEinosmau8tu8t3NklaufutnihEndbelinekbresthartliv3rdrinkitbEitsihirnoslipdEikilswimflEiwokk3mlEisitstEnd%givseis3nmunstarwat3rreinstonsEnd3r8klaudsmokfEirESb3rnpE8%maunt3nredgrinyelowh~EitblEknEithatkoldfulnugud%rawnddrEinem
EPENA_BASURUDO	Cho	3	-77	4010	0.50625	0.0160433	22.3	South America	sja	0	0.075	0.04375	0.03125	0.55102	m3p3, pa*ra*taCiabaomee*pe*ra*betausath~3pakh~urukh~iruekh~arawesokh~3r3taukh~u*kh~idakh~i*ra*mekh~ania porohua ha*hu kh~idath~a*ri*tounuu*ri*piuCepisiapaniamokarath~3p3 tautisiipiruCiwidith~3*
EPENA_SAIJA	Cho	3	-77	4010	0.502924	0.0160433	22.3	South America	sja	0	0.0760234	0.0409357	0.0292398	0.554839	m3p3, pa*ra*taCiabaomee*pe*ra*Cikh~ousath~3pakh~urukh~iruwab3r3kh~3r3taukh~3*kh~idakh~i*ra*mesinapotehua ha*huth~a*ri*tounuu*ri*piu, hai7idaCeakh~o*re* hi*ru*kh~akh~aipaniamauth~3p3 tauph~a*ri*kh~uaipuruCiwidith~3*
EPIE	NC	5	6.33	12000	0.546798	0.0187216	26.7	Africa	epi	0.0197044	0.00492611	0.133005	0.108374	0.569231	mEmEwowoovuivEedibeeseniabuaubu tomuitaniso tanfEfE ozuizaraibueukp~aniisoidu, aduisibeakunidEmutomgb$ele, tomgb$olouboivein, ivinodiomyonmonEsoonwoyo, yeuvonigEnaminiukp~agumoitanogb~usue gb~eliusiniigoleo von zeaya fa zeini
ERAI	An	-7.83	125.83	1400	0.567797	0.0179714	26.6	Pacific	ilu	0.0338983	0.0762712	0.118644	0.00847458	0.567797	ao, auoitaeharuato, itometiasuuturonulikrararurikinimatakuruagi, nesunaNlimasusuateenuoColiumatematuerhatuaisalaheneherunnea
ERIMA	TNG	-5.36	145.71	2210	0.54023	0.0164317	26.5	Pacific	eri	0.0344828	0.0402299	0.16092	0.103448	0.543353	Ci, zinEhErE, ErEEtENaNanonoNahowegaunami5ounaukokola, SkolaganiNEdoage kuliage maganamutuma, NEdomu53gEtuburuEmEobobifErE, urmb~Ele isium3maihoNabar3sigiy3gemEgEmueyaC3lamuCuoruboloEgEu5i
ERITAI_2	LP	-2.67	138	530	0.56383	0.018415	25.5	Pacific	ert	0	0.0531915	0	0.0531915	0.56383	hi, idosoxu soxitihaidauhirikuahi yaxisaieseraoxwati3heriaxaioxwatibehaihurugusosiawikureyaxiesiba
ERRE	Aus	-12.25	132.83	0	0.379913	0.015786	27.8	Australia	err	0.0480349	0.0305677	0.235808	0.069869	0.393665	NeyehnuwuNanemEnEwuri5amuNkubaknenkebumbwuwunmanmuhumayalbunkirkwulmulkudyinaNkyinaNkyiminkulblirwaliknindy~ady~nankadunmeyErindy~ukeleEmEdy~yanaNahinNgeyemNawuleNamarLindy~eheyweyindy~ukukwukuundy~e5NamwurinkarmuwunkaNkandy~aLiyiNwalNik
ERYUAN_BAI	ST	26.11	99.95	800000	0.487805	0.0122122	14.1	Eurasia	bca	0	0	0.0894309	0	0.540541	NonoNa, 5ayiko5iky~E5i3kh~oSiCuSepesuakuatuk353piNuepicechz$ph~aCeph~ikh~uEtuceSupaka*ua, ky~eky~ESipeyu5iph~iSuxoSiCokh~uexueth~oS3maSimiE
ERZYA	Ura	53	45.5	114830	0.382979	0.00518172	4.5	Eurasia	myv	0.0531915	0.0159574	0.12234	0.0319149	0.4	montonmi5vekekavto%loma5kalkiska, pineCiCavCuvtolopakedy~, kisy~kevery~lovaZa%sy~uropilesy~eLmesudopeykeLkumaZakedy~meStemaksosimemsneyemsmary~amskulomssamsCipay, CiteStevedy~kevtolkiine pandovepeSkseod%lem
ESE_EJJA	Tac	-11	-66	1090	0.607516	0.0164328	26.6	South America	ese	0	0	0.0668058	0.0229645	0.607516	miaia, miahikiohoia, homaa7iaiaxamea, pahaoxaniakiawisoneowe poxibeta, bia wekia7ai, kiatemokia7aosisieCiano wiwiinia wewabiaakuiesoakui iniaakui saxanoxawaeheenaesaeseiexaewa7oenia, ekuiCoeniaesapaeSaxaetoxaewienaeseianaehioxiekui7oemeemape, emaxiepitiese7oetihixietakuaiSiixiaSoibaSaxa7axaxaSawabatitawimanotekuaba7esowatiasekepeaniepi neti, neti soakiaeSetiba7i, eSe poxaCiCeena, ena7axosasomeSi …
ESE_MANAGALASI	TNG	-9.08	148.42	10000	0.559006	0.0182786	23.1	Pacific	mcq	0	0.0310559	0.130435	0	0.56962	najanukw~inuno7oemakijaumaiCaiCa7asisaata, kuasaataniauraupajamitaraatokaijamusatoa ijokavohejokw~amo, tirahoruveaCinatoamunavenaunama, vw~amahuri7ana7iaitu7onomaiu7inaiha
ETHIOPIC	AA	14.12	38.72	0	0.401015	0.011815	18.3	Africa	gez	0.0456853	0.0253807	0.137056	0.111675	0.401015	anaantaneXnaaXadukel7eegwalaemmaXeyawXaSakalbqwemalXedqwaslma7es, anadadamXadmgarneznXaynanfsennlesanberkedanged7akabdsataya, Sarabare7eyasamXamotamas7adaXaykaukabmayebnesatfenotdabrlelitmelu7Xaddissem
ETON	NC	4.25	11.5	250000	0.398148	0.0171322	24.7	Pacific	eto	0.0462963	0	0.157407	0.12963	0.398148	pobatkosbuyinlekakob n5olecievestoNisdoesoNcemboNb3segnyuNyenwogwuzundobtetEtdimgogdoanzenkolalututnkplamnioe
ETON_CAMEROON	NC	4.25	11.5	250000	0.362745	0.0171322	24.7	Pacific	eto	0.0490196	0	0.156863	0.127451	0.402174	odjw~ab, kw~azmb~ulekakobCivEzloizoysoNjemboNobe5uNyEnwogwusovy~anteteynd~imbaN, Ngw$agndw$anzEnkollukp~amgioy, yolo
ETORO	Bos	-6.27	142.69	1670	0.551282	0.017988	23.1	Pacific	etr	0.025641	0	0.0961538	0.115385	0.551282	netininiageagedutonosemeogonoimu*iipaukodofohiolekiwikEhesimigonipese, beseeliemogumunobototopeyahanabobamasipeesosikabio*ta*iginuLuidisegebikasigiwa*la*subekahe*e*i
ETRUSCAN	Etr	33.1	44.1	0	0.391608	0.00965515	22.7	Eurasia	ett	0.0979021	0.034965	0.125874	0	0.430769	mith~imirth~uesal, calSuth~aursemniSsiselamelspettew, tnamuSi, uSiSalein, lupununth$kauth~a, %usilpulum, fulumkhw$aneri, th~ipenth$una, tulwerstecankar, kalth~ilen, th~elulum
EVEN	Alt	68	130	5660	0.427136	0.00272004	-18.8	Eurasia	eve	0.0603015	0.0603015	0.165829	0.0703518	0.427136	bihimutum3nZurb3yolraNenkumk3mo, h3kita3bd3ndr33rt3, nanrahuN3lik3rikoye, taNnakorotyasaloNatitsiN3h3nN3nNal3r3nhakankolitdolda, dolCid3r3mk33m53lt3nosikatmuZoltoghotur3kC3ndolbonimilt3r3, t3lianNamta, neyeg3rb3
EVENKI_POLIGUS_LITERARY	Alt	61.98	94.62	17130	0.454545	0.00463528	-6.4	Eurasia	evn	0.0511364	0.0284091	0.142045	0.0852273	0.454545	bisimitumunjurb3y3oldoNinakinkumkemoavdannatikiktas3ks3giramdaijesenisaloNoktoikt3ColihenNenNalaukunhakinimiiT3doldibu3m3doliCaosiktamuzolotogoxoktoxorondolbozalumirk3kking3rbi
EWE_ADANGBE	NC	6.33	0.42	4184000	0.563636	0.018683	27.2	Africa	ewe	0.0181818	0	0.0818182	0.0545455	0.563636	e5eewo, yimia wodeka, ed3eveakpaavuatiayi, NtiyiebuepuetoNkuNotiaduadeekloasi, alonukpos3kuvaNdokusuesiekpeezoemoezaNko
EWEN	Alt	68	130	5660	0.433566	0.00272004	-18.8	Eurasia	eve	0.0629371	0.0629371	0.132867	0.0699301	0.433566	bixiomunjorb3yolruNinxiakita3bd3run3rtu, nanruxuN3likurikorityasuloNatitNalkolkoy3tdolCiaCCa o, kok33m5oltunmojoltogxotarunxopk3C3ndolbuanNamtig3rbu
EWENKI_2	Alt	52.18	122.08	17130	0.478571	0.00463528	-5.2	Eurasia	evn	0.0642857	0.0285714	0.135714	0.0857143	0.478571	bisiumuk3njurb3y3olloNinakinmoabdannaill3s3x3giramnasenexaoNoktoikt3NalaumiC3doljibu3m3siwunoxiktamujolotogoxoktour3dolbo, axiltanaomoktag3rbi
EWONDO	NC	4	12	578000	0.40625	0.0171731	23.9	Africa	ewo	0.0729167	0	0.145833	0.0520833	0.423913	fokbEotkosmv~i5inlekopkivEstoNloiswesoNy3mwa, wobEb3l3k5uyEnwusonl~ocoptitiend~imkoknd~oanzEnkolluyole
EWONDO_2	NC	4	12	578000	0.429825	0.0171731	23.9	Africa	ewo	0.0438596	0	0.149123	0.0701754	0.429825	fogbEodkosmvunyinelekiekopkivestoNloiscoesoNyemboNbEs3knyuyenvogolowuzuviantitiendimakokndoanzenkolluatutkpamancoe
EWONDO_3	NC	4	12	578000	0.429752	0.0171731	23.9	Africa	ewo	0.0578512	0	0.140496	0.0826446	0.429752	ciabibeotkosmvueda5elekiekop nyolkivesto5loiscueso5yembo5bEsegnyuyenawogwuzunlocoptitiendibakokndoanzenkollucalanpkamancoE
EWONDO_4	NC	4	12	578000	0.441667	0.0171731	23.9	Africa	ewo	0.0416667	0	0.158333	0.0833333	0.441667	ciabibEotkoasmvunyNelekie, afebkopkiveto5loaiscoeso5yembo5be*seknyuyenawogwusonlocobotituedimngoaknduanze5kolluntu5pamancoe
EYAK	NDe	60.5	-145	0	0.386139	0.00618674	2.7	North America	eya	0.0841584	0	0.019802	0.0940594	0.39	xuxuxw~xida, seyesLi*hEladya, deXu*hya73ya7Xewagugslis, ki*ht"aLtah, tid3LqahSdelsh~gehxgexlax, olxde7nik", niC"Xul, XulXu*lat"7nat"Eudsudsu*dq"ac", oyac"uc"uhsadSiSe7a*ZC"aq", oxsi*h, lde7ayal7geLgiLqa, lanagl7Xacaquququ*taiXXeXXek"d3sq"ayao7a, e7a*
F21_SUKUMA	NC	-2.83	32	7300000	0.474576	0.0120556	22.1	Africa	suk	0.0677966	0	0.118644	0.101695	0.474576	mobilinhudilovadatidutugu*hwapembetui*soului*nolimi*zwikonobeletimaNuboni*gwf, gayi*zimi*sondainziwezilatumbaji*kui*zul, okolpyai*na
FA_TIETA	An	-20.92	164.75	200	0.459184	0.0150988	22.2	Pacific	mrk	0.0102041	0	0.122449	0.0714286	0.473684	NoNasevin, 5u*indyakh~i*donfedatdu5amafwadi, fwediuph~a*, uph~i*sicicavoxaleketenamexatpiukwevaimaendyuatiat, yat
FAGANI	An	-10.42	161.67	900	0.564885	0.0191289	25.4	Pacific	faf	0	0.0839695	0.129771	0.00763359	0.564885	naukiairuaeniniaixaaouaumwaafanaxawoaxapususurikariNamabwarisuriwomemearimasusurokokonorexeronomaefano maiwaifauxitarapwoNenaforoata
FAITA	TNG	-5.6	145.25	50	0.474026	0.016953	24.7	Pacific	faj	0	0.0649351	0.201299	0.0714286	0.486667	yanaan3pakutiariNgawayakeuwuraimatar3saNgaNgumkanakind~t3m3motam3kamen3mgawaram3nan3tes3kr3ruksiarebikum3r3benanamsanab3wukumb~u, imr3pund~akiwurmuteom3ninimb~e
FALI_GILI	AA	10.33	13.55	300000	0.403141	0.0133331	24.5	Africa	hig	0.0366492	0.0418848	0.109948	0.0418848	0.44	kw~uty~in, taNbakndukurpik3rika8uk3di5EbEki, Soxw~ukLtifixw~utub, xw~utubumimiiLut3lemw~u*L3mw~umcuxkSinLtinixaniSinigw~aminisaxonakifavw~imtisukiv3Cisasur3kw~uyamxakw~uxokw~alxakw~uv3rdiw3r7w~3rna, sa7w~3r7w~3rnaL3n
FALI_KIRIYA	AA	10.45	13.35	300000	0.421348	0.0133331	25.3	Africa	hig	0.0449438	0.0280899	0.140449	0.0280899	0.441176	gutan, tan3ybw~uku7mdu, wmdukurupu7kuritaNudifw~u7Cikifut"uwumimiyiLu7turumu7L3munCiSinu7LeNx~anu7kumenS3nu7w~asa, saxunanufatu7wNk~iskuv3Cisas3nukw~ayam, yamupiriuxukw~al, kw~aluxumvulerifuL3m, L3mu
FAMA	Kad	10.5	30	21700	0.532468	0.0152365	27.8	Africa	kgo	0.00649351	0.0324675	0.149351	0.0844156	0.550336	a7ao7o, agaagw~u5uNw~a5arimi8ilogonigi8eni, n8~anerafand~aru8oori8okubonii8oniazooyoamonitiNg~eniTodominizo8anogofu5oaya, agadi, iy38imi8iTibi8imisiisifinidiamaosoyari
FANG_GABON	NC	-1	11.42	1071900	0.463415	0.0164719	23.8	Africa	fan	0.0609756	0	0.097561	0.0365854	0.493506	m3w3, oby~i3, by~iotibeutkomv~ilikekukiv3loitisuNwos3k5uta, y3nwiso, nz~ititinc~imkokkulli, lisai
FANG_MEKE	NC	-1	11.42	1071900	0.410714	0.0164719	23.8	Africa	fan	0.0625	0	0.160714	0.0535714	0.410714	fobEotkosmvu5i*nlikEpko, 5olciv3slakloiscisoNndEmaboNbican5uy3nwogwunzuviEotiticimakokndwaz3nnkollunzEyamfificu, yola
FANG_NTUMU	NC	-1	11.42	1071900	0.366667	0.0164719	23.8	Africa	fan	0.05	0	0.2	0.05	0.366667	mbo, fobE5otkosmvu5inlekE5kobkiv3slakloiscwu5soNy3mobe5s3k5uy3nwokwuzuvyEnotEte5mcimakokndwanzEnNkolundzalanmf3fe5yola, zwip
FANG_SOUANKE	NC	-1	11.42	1071900	0.418367	0.0164719	23.8	Africa	fan	0.0510204	0	0.142857	0.0306122	0.418367	foibEotkosmvu5inlEkEkokivaslaklois3soNyEmbEsik5uyEnwuzuvyEot3t3nzimakokndwazEnNkulunzEyampf3fEyolE
FANGCUN_MAK	TK	25.53	107.78	5000	0.455621	0.0130512	16.6	Eurasia	mkg	0	0	0.159763	0.0710059	0.5	e7Ndi, da7d~euZaaiTin, aidy~int3mumt3mat3t3umaivaTa, dy~aphy$at7d~okkauTh~adanaNy3umaTaukau, kakaumisetapZumkau, 7d~omhai, Th~iNTh~ataitaN, madavan7d~au7d~3inamtui, py~av3ikh~unt35amtikmai7d~an, %siNmiN
FARANG_AMIS	An	23.33	121.33	138000	0.411458	0.0172037	21.4	Pacific	ami	0.0677083	0.015625	0.140625	0	0.411458	kakukisukitac3caytusa7futiNwacu7kutu7kilaNpapahfaN3silaNXukaktaNila7mata7NusuXwaLiss3ma7ulima7cucu7XatayminanummaXarawmit3Nirmapataypuhayta7NaL, TiLalfuXesnanumfakluhnamallalanlavi7i7fa7rohnaNan
FAROESE	IE	62	-7	69150	0.402062	0.00635859	5.8	Eurasia	fao	0.0412371	0.0773196	0.113402	0.118557	0.433333	Egtivitoin, oittvoir, tvEimEdn~iSafiskurhundurlistrEablaSidn~bleboinhodn~oiraEiganestodn~tuNgakh~nEahondbrestlivurdrekh~asuigy~ahoiradoigy~akh~omaselSernavatnstoinurEldurgeta, vEgurfy~adl~notfudl~urnuigy~urnavn~, nam
FAS	KF	-3.08	141.67	2500	0.454545	0.0175709	25.2	Pacific	fqs	0	0.00909091	0.109091	0.0727273	0.471698	tEhayyEr3bh~owfasneyty~En3bEmosumonbukooab3kw~ohaomuEnakoys3btefonEkEyfeysehnyonimEb3kEfiwonEkooakw~obofowEkowabow
FASU	TNG	-6.58	143.33	1200	0.550898	0.017988	23.6	Pacific	faa	0	0.0718563	0.0898204	0	0.550898	anore, neisuhakasa, menotetapu, pokoakasairaira ku*rorofayapikikisenakihi*sapemerearukakunahokonohokokasokonenaaserakairaperama* i*ya*ti*makatahe*ekeikiaakaiereamokomarususuakaweyano
FATAAN_AMIS	An	23.33	121.33	138000	0.407767	0.0172037	21.4	Pacific	ami	0.0582524	0.0145631	0.140777	0	0.407767	kakukisukita, mitacicay, caytusa7futiNwacu7kutu7kilaNpapahfaN3sr3m3sXokaktaNila7mata7suN3tanwa8issma7kapalcucu7XatayminanummaXarawmit3Nilmapataytayni7anci8al, rumiXa8fuXesnanumf3klohlamallalanlafi7i7fa7lohayNaNan
FATAKAI_NUAULU_SERAM	An	-3.25	129.17	1500	0.566038	0.018836	25.2	Pacific	nxl	0.00471698	0.0424528	0.146226	0	0.566038	auwpusimopusitaosauwaikaeasuutuaijukunetotuweuntaenasireeunijetirina retotuwamatareuseneokoenesiaikunameirituneriefanaresusuninuinoojatinumatulairannjeonewaenefatu, kanijeusa, akanupuarenatinetaepomonotauwejahununanae
FATALEKA	An	-8.58	160.83	6700	0.567376	0.0191607	24.8	Pacific	far	0.0567376	0.0496454	0.113475	0.0425532	0.567376	nauoekiaetaruaNwanesakwari, iekukui, kuiu, liteamba ruuNaambusulialiNamaNoNoralifomeaambasususaewaukusuaroNoamaeleka maibobolufaueretalerondofalusata
FATALUKU	TAP	-8.5	127	37000	0.572368	0.0180504	25	Pacific	ddg	0.0263158	0.0394737	0.144737	0	0.572368	anaaafaukaniiafuma7aruapiiparuhaminuasavelevehehafavalikuina, ninaminikuvahinuililutanaamitapunuarinava, unaaCi, ha7avariumuma7uipinakairamataruaCai7akoununai
FAURO_MONO	An	-7.05	155.75	2940	0.563758	0.0191949	26.7	Pacific	mte	0.0738255	0.0134228	0.134228	0.033557	0.563758	mahamaitomaitakalaeluatioNianaau7auutulo7eulilimasinisumatannamataleunihomeataimeluluaterorononomategaganamabitobitoatelepausa7ehelipo7aboihaotunalea
FAYU	LP	-3	136.83	1400	0.616	0.018296	24.9	Pacific	fau	0	0.08	0	0.072	0.616	adee, ibahaburetutedaipiriusaasakareaiatateoporiEriaiahutaadatuiatarubariobeiyotetareibokuaitehaxaidipaikwEohri, ehairikahuasaiai
FEFE_1	NC	5.25	10.17	140000	0.4	0.0174789	21.1	Africa	fmp	0.0105263	0	0.136842	0.0526316	0.422222	S37p3awEnv3ot3hugopns~iv3hnd~E7tokzohzise7lamzokpobenmb~iEnuyiTu7kuosa7namsaTidohmohnT~ipoTomfh~izen
FEFE_2	NC	5.25	10.17	140000	0.392857	0.0174789	21.1	Africa	fmp	0.0357143	0	0.133929	0.0446429	0.419048	nS~37p3owenSiv3oToloth~3hogopnS~im bavahde7tokzahzise7lamzokpobenmb~iEnuyiTu7Nk~uaso7namsa7Silohmohmonz~ipoth~37lohfizen
FEROGE	NC	8.67	25.75	8000	0.425926	0.0144939	26.4	Africa	fer	0	0.037037	0.148148	0.12963	0.46	swiNkua tinv~iNbikadinaturetemb~imb~ura7bi%nj~owuzecidaNguwa
FIGUIG	AA	32.5	-1.5	2490000	0.389222	0.00489012	17.5	Africa	tzm	0.0538922	0.0479042	0.113772	0.0778443	0.389222	n3CS3kn3Sniij3ns3n%bnad3masl3mayditil3yt%lw3rqil3midam3nix3saq3lluxtitfunz3rtixm3sil3sfudfusbuputsas3wmat3rs3lm3tastfuytitriamanqabu%l7af3ytabridasdrarid%3mer%aZdid%t3sm3y3t
FIJIAN	An	-17.83	178	339210	0.509868	0.0174856	21.2	Pacific	fij	0.0608553	0.0279605	0.125	0.0559211	0.521008	ko ikoko kend~ao koya o Ngoo Ngori, ko yao 8eia 8avaseNatau8okovuNga, levund~uarualevubalavulailaialewaataNanetamataikamanukolikutukau, ka8usorend~rauvu, Ngasikakuli ni kaukulilewend~rasw~iuroyalokakaukamea ni manu manubwi, bukulawend~rau ni uluulund~aliNamatau8uNusu, nd~rakabatiyameNgalokana, ai Ngasoyavand~uraliNaketend~omosereutoyatewai ni Nunukanakatiasara, rai8aroNo8akilamo8emate, balevakama…
FIJIAN_2	An	-17.83	178	339210	0.534335	0.0174856	21.2	Pacific	fij	0.0493562	0.0257511	0.133047	0.0708155	0.534335	aukemunikeitouqooyao8eina8ayatau8okaleweleyuduarualevubalavulailaimaramaturaganatamataikamanumanukolilisedraunawakanukulinakuliniyagomudrasuibuinatoroyanidrauuludaligamumatamuu8umugusumubatimuyamemuligamuketemudomomuutoulunivanugunukanakotarai8aroga8agaunamomo8ematevakamateamoqalomovukamoiakolakomaidavodabemotu8akesoliamovasamatanisigawadrawaiu8avatunukunukuokuboubukamatasawakamagaunisalaulunivan…
FILA	An	-17.68	168.29	3500	0.582278	0.0171322	24.1	Pacific	mxe	0.00632911	0.0696203	0.0949367	0.0126582	0.582278	abauakoetatouetasiruataNataikakorikuturakauraukiriatototeibiteriNamatausunifolimenapatuarimasusuateunusereiaroNonamatefenmaireamasoiwaifatuafiaratofupofouiNoa
FINNISH	Ura	62	25	5398780	0.4926	0.00529337	3.1	Eurasia	fin	0.0465116	0.0295983	0.109937	0.00211416	0.498929	%minE%sinE, te%metEmEtuo, sekukamikEeikaikki%moniiksikaksiiso, %suuripitkEpieninainenmies%ihminenkalalintukoiratEipuu%siemen%lehtijuurikuoriiholihaveriluu%rasvamuna%sarvihEntEsulkatukka, %hiuspEEkorvasilmEnenEsuu%hammaskieliky~nsijalkapolvikEsivatsa, %maha%kaula%rintasy~dEnmaksajuosy~3purenEkekuuletietEnukkukuoletappauilentEkEveletulemakaaistuseisoantasanoaurinkokuutEhti%vesisatakivihiekkamaapilv…
FOAU	LP	-3	139.17	350	0.444444	0.0177979	26.7	Pacific	flh	0	0.116959	0.0584795	0.0643275	0.487179	adund~uwokiaiketand~itiediepikoruwrekokakren8~owkreNxw$akoar3Nxw$ekreweyejawarkrend~uweyNgw$eyodiroariawridetay gw~atidotra warijotoroNxw$ariautrosorudiepoyn8~owpawikorjo, n8~uirutworewo
FOE	TNG	-6.5	143.5	2800	0.521595	0.017988	21.7	Pacific	foi	0.00664452	0.0498339	0.0797342	0.0564784	0.548951	nanoha7a, na7aiya, yiyamana*xaha*xaamenayagigesa*, xasotoboli, th~erareiroiroso*i, sa*ekh~a7ow3lia, hamagekh~igi, kh~ikh~igi, mereho xh~iyo, kh~iai*, i*ygi, tiaru, auruga7anua, xixiyao*xo*, o7okh~asia7o, ku*7u*nu*ni, Noariy3y, sebe, erenisi, nisibuba7aikh~u, ya7a kh~ukh~ew3y, wairiyabo, iriyapoirinibu, orowa*paibu, ipukh~a*no, kh~anaira, iroduma, tumagenemokh~ona, kh~onoba7aiisa, isa*yapo
FOLOPA	Teb	-6.73	144.5	3000	0.52	0.018136	22.1	Pacific	ppo	0.02	0.0266667	0.0533333	0.0533333	0.52	yanoya*, naoda*beta*tamowi*yiayuwidoinisakuseka*isamiadiriwosenikelepopaeserekehapebukutirinasea*wa*hosanukukelwossukwasukahorewe*ikapositu*hasibe dilikifa*kisidoi
FONGBE	NC	6.42	2.17	1225500	0.471545	0.018683	27.3	Africa	fon	0.0162602	0	0.154472	0.0162602	0.508772	5Exw~Emi8okp~o, o8ewe, owemExw~eviavunjoatinamaagb~azaxunxutonunk~kunaont~ina8u8Ealofijonumosekuwaxw~esunvisinkp~emy~o, zoalisozanyoyo5iko
FORE	TNG	-6.75	145.5	17000	0.531328	0.016953	20.1	Pacific	for	0	0.0300752	0.162907	0.0426065	0.53944	naewe, nagewekaewe, kagewetasigewe, tasikeyekane, kanonetarawewasanawe, wananayeinoyant~awe, tarinekarawe, kw~arayeumawe, numayeyawea7yene, anayeariwekoranenayampuwe, naemp~uwenagewenaowenampawenawa, nawiyenant~ebuwe, nant~ebiyenarawe, naraonenayane, naranenononenaunenauweagauweabuwe, abibuwepuruwe, puwauwekanauwepane, yagewenoriwe, imareyanewanine, aineyeyabane, ebaneyakunekeneamune, amukageneas…
FORTSENAL	An	-15.53	166.88	450	0.566879	0.0179533	23.6	Pacific	frt	0.0382166	0.0700637	0.121019	0.0254777	0.566879	nauingoingeeseruaserenibiriuutulai aurauuriurikaesuiporomatanasuakomemepaulimasusumapecimilesiaronoamatesumaialomacoisulemataimamarasalapatibutiponparoparoece
FOX	Alg	35.66	-96.76	200	0.46875	0.00801612	15.9	North America	sac	0	0	0.132812	0.00390625	0.504202	nekotiniSw~ineniwanamesaanemohaahkw~ametekw~itatopakw~ikenemSk$ayameSkw~iahkaniowiwinaketawakayikeSkiSekw~ikekiwanikipiCikinaniwioCikw~anikenekinonakaniohkonimenowanewewaahkotamw~anepw~apy~ewa, by~ewakiSesw~aanakw~anepiaseniaSkotewimy~ewimakw~akitepekw~iahkwawiaSkikiwakisoni
FRAFRA	NC	10.83	-0.92	663100	0.469697	0.0138193	28.3	Africa	gur	0.00757576	0.0378788	0.19697	0.0681818	0.473282	mamhomtemamyenayi7izinhobatiyaganazemkonberatoberaniho5odaNayenazaleNadunenuo5o5awonakiwa7anawont~aNako7omkugurebugumsoreyu7uNoyu7ora
FRANS_VLAAMS	IE	51.04	2.38	1204000	0.390411	0.00714627	10.4	Eurasia	vls	0.0410959	0.0684932	0.143836	0.0821918	0.390411	ikgi, yEmE, vid3rentvemEnSfiSunt, ountlusbomblEtfElblutbenor3og3niuz3tanttuN3kniantborstlev3rdriNkziordot gakomzun3stEr3vEt3rstenfirvekberknatfulnieunEm3
FRENCH	IE	48	2	75917870	0.417582	0.00721674	10.7	Eurasia	fra	0.0412088	0.0851648	0.0851648	0.0741758	0.43553	j3ti, vunus3sis3lakikwan3 patubokuoe*degra*lo*p3tifamomompw~aso*wazoSia*puarbr3granf3yrasinekorspovy~a*dsa*osgrais3fkornkeply~mS3vet3tore3ynebuSda*la*go*glpy~ej3numa*va*trkupw~atrink3rfw~abw~ama*gmordvw~ao*ta*drsavw~adormimurituenajevw~alemarSev3niseta*dr, etra*da*dEsasw~a, etrasis3l3ve, s3t3nird3vudonedisolelenetw~olopluipy~ersablternuajfEmefesa*drbrulerutmo*tajrujverjonbla*nw~arnuiSofr~wapl3*nu…
FUKUSATO_MIYAKO	Jap	24.73	125.4	0	0.481707	0.0167468	23.6	Eurasia	mvi	0	0	0.170732	0.0426829	0.496855	banvabantapitic3futac3ps~3tu, %ningin3zuins3samkipakaakac3punic3mumimmipanapas3dac3gus3timigu, mivc3ks~3munummiks~3ks~3s3mks~3s3tidap3ka3mic3is3umac3mc3yamayunaiupasami3mi3na
FULA	NC	15	-14	4449000	0.394444	0.0125261	28.4	Africa	fuc	0.0555556	0.0666667	0.188889	0.0555556	0.415205	minanminon, minengo7o, wot8i8liNNg~urawand~u, kutirulekkilaraly"iy"amy"iyalnofruyiterehinere, kinalny~ind~ere, nyire8emNg~alhofrujuNNg~goyaryi7nanmay, watwarnaNg~end~iyamhayreyite, hite8atal, lawolZemmainnd~e
FULNIO	MGe	-8	-37.5	2930	0.44898	0.013943	22.5	South America	fun	0.0204082	0	0.0204082	0.0136054	0.5	owe, osoawe, asayokofath~owatkanoCh~ijoith~loCh~EkataCh~aseCiCiCakfakeith~okh~leth~ataSiikch~alEkh~ohotaCokh~oinatakdokefeetkw~aeCky~afeCath~niyaoyafo7atowetdifth~E7a
FUMU_1	NC	-3.67	15.33	8150	0.413793	0.0163097	22.9	Africa	ifm	0.0689655	0.0137931	0.151724	0.062069	0.413793	movyeleruTwimbwanTinaticwiribanakilapfanciyaTwiwuyuluminalemomabuwobyelunconywa, 5watal, munyukwaicotyelingongoanyakunumbankulakyuwobafa, to, lulibwenkwu*
FUMU_2	NC	-3.67	15.33	8150	0.4375	0.0163097	22.9	Africa	ifm	0.0555556	0.0138889	0.215278	0.0486111	0.4375	mo*vyeleruCwimbwancinabaciribanakilamuwenciEmuCwicijujulunulimubwonobjEnuila imwENwamunajwakwajamujinNomanNoacalimEmbankulankjampibikjEli5aninkumi
FUR	Fur	13.5	25	745800	0.466667	0.0114713	25.2	Africa	fvr	0.0722222	0.0444444	0.105556	0.133333	0.466667	kajikitokawufunasaninakurukuruN dElmaNkEwadarudolbadilonuNidormidagidalikurudoNanansunundENiN kweaba, ba, kebibgil, jbgil, kegilakElamusuN, wai, kusaEladuleurikoroditoutudurafugolo lulfisdiwokona
FURUPAGHA	Ijo	4.92	5.67	1000000	0.573099	0.0187216	26.7	Africa	ijc	0.0116959	0.0584795	0.0818713	0.122807	0.590361	kEni*ma*amu*kimi*, ki*boidiobiriukuti*di*berioju tama*isomo*u*ugb~ou, okokorona*ma* ugb~uberitorunini*akabElouigb~elebiraidoufo*i* fiyebouErina*afiboovorn~i*koibini*pou yefiniugouukp~eke, ukuredu*i*bi*ajaErE
FUTU	AA	10.4	13.3	300000	0.436709	0.0133331	25.5	Africa	hig	0.0379747	0.0443038	0.113924	0.0506329	0.45098	t3xuybaxu, bakumdikulupukurewcunumcifuLtik3v3riptamimeiLaturmuL3munsinCiLunux3nix3Sinigw~o7wni, mnisaxonEgifatumtoskov3Citac3rgw~ayEmip3rexw~ikw~agucup3revidikw~3rpaLi
FUTUNA	An	-19.52	170.21	1500	0.569536	0.0162276	22.8	Pacific	fut	0.00662252	0.0794702	0.0860927	0.0198676	0.573333	baukoeakiteatasiruataNataikakulikuturakaurauneakiritotoibitariNamataisuniforeroturirimaatenumw~iakatearoNonamatemairafatubaifatuafiretuausafitapofouiNoa
FUTUNA_EAST	An	-14.33	-178.2	3600	0.573113	0.0182241	26.8	Pacific	fud	0.101415	0	0.0636792	0.0188679	0.573113	au, koaukoutoumatouleineileiaaiale7ai, e7aifulima7uketasilualasiloaiki7ikifafinetagatakilisiteanoikamitikulikutula7akaulaula7akauaka7ila7akaukili7ila7akaukilitotoivisikufulu7imitifulu7iulufa7ulutaligafamataisugutunifoalelolimatina7euamafuateinukaiu7utitio7ilogo, fakalogoiloamoematetamatekakaulelesa7eleaumoenofotu7usolipalalaula7amasinafetu7uvaiuafatuoneaoafuafimugalafuvelaalama7ugakulafefeloteaul…
FUYUG_GAGAGRA	TNG	-8.58	147.33	14000	0.567797	0.0174867	15	Pacific	fuy	0.0338983	0.0677966	0.0932203	0.127119	0.567797	fidanrualaanagarumehoiagiaituoadatanaroudegadronodoroungaadoriasisiiyaraludaualewulimaamadofayuyoaokienamiaranwadubaga
FUZHOU	ST	26	119.5	9114870	0.55814	0.0131308	19.2	Eurasia	cdo	0.0155039	0	0.24031	0.0310078	0.55814	Nuai neiNniNuai gok neiN, Nuai neiNeik, suokneiNkeiNnuokpui puiNi iaNpi peineiNaiciu leineiNcuokduoN gieN, delinik tautieN niNzuisuokhuimaNieNnieN
FUZHOU_CHINESE	ST	26.08	119.31	9114870	0.497297	0.0131308	19.9	Eurasia	cdo	0.0216216	0	0.172973	0	0.538012	NuaineNuaikoneiN8uok, eiknaN, neineiNNikh~eiN8aikmoch~iunuokph~uihaikkoukkoikNaimeikciuph~eiNaich~uiliekkh~akph~uth~auch~iuneiNkaNch~iokkh~aNth~iaN8ililikth~au8iNcui8uokth~auhuilou8aNmaNmuomuaN8iNmiaNcei
FYEM	NC	9.35	9.2	3000	0.422535	0.0149419	21.9	Africa	pym	0.028169	0.0211268	0.119718	0.119718	0.434783	meweky~enpor5etgw~aSihasminkonSuwaNhutombaihuhupdiLanhutoNdidisduwoldiyindilesdurumhubomomaduzosowunwohubewididiarwinidiCaNlayagy~ahatukfw~osadisa
GA	NC	5.67	-0.17	745000	0.469388	0.0184863	26.6	Africa	gaa	0.0714286	0	0.163265	0.142857	0.474227	mi*bowoekomeenyo*logbecohelolEwutoihiNmEigugo*nyEny~oNlilEinE*kucode, dENnu*nE*nu*gbobEhu*lu*nu*tElEgbEnyongbEi
GAAGUDJU	Aus	-12.62	132.83	1	0.452736	0.0135422	27.9	Australia	gbu	0.0497512	0.0895522	0.154229	0.179104	0.452736	NayiNi5aNambanowogodagermandaTiriNiNanTilgaTuradiTubaramaLaLgankirmaneNulbinagaragadibodoginiririNanTilmamboroNaTaygoNgoNagalarargorogaraNawawaragayagabolbir5imebiligaduguTligabalowadimadadagirimaramir
GAANDA	AA	10.33	12.58	43000	0.471591	0.0133331	26	Africa	gqa	0.0227273	0.0511364	0.119318	0.0852273	0.491124	artasurinefayirfaidaCaNg~ard3ftaSe7afiyaferaelabo7umdaLimatawenitaxureyaLenaw3nSEnotowedabibam3n3tas3n SianiSiki3mEria bif3rtaw3nd~3rayemaw3nd~a kw~EnC~aw3taband~adekw~inawitayiw3danLima
GAANDA_GABIN	AA	10.3	12.3	43000	0.457627	0.0133331	25.6	Africa	gqa	0.0338983	0.0508475	0.112994	0.0847458	0.482143	h3rtas3rinefeyirfeyidej3Ng~3rkw~aLaSe7eb3rf3t3fereelemb~o7omdaLimatawEnitexaXayaLenesenutewedebibem3na73tasinis3kim3ribik3dif3rtaw3nd~3rayemedekw~iniw3t3mb~and~aNgw$elewitayuw3t373nLime
GABADI	An	-9	147	2900	0.58209	0.0186935	26.3	Pacific	kbt	0	0.0671642	0.0970149	0.0597015	0.58209	naisakaruakauveaovekaamunirauvareararakurikaimakadukuamisemaraimaraka, pasipasiinuisaonogeoemaivisiuveikanobagaaugere7avabugumakamakaaga
GABRIELINO	UA	34.1	-118.11	0	0.42487	0.00880045	18.1	North America	xgf	0	0.0310881	0.165803	0	0.427083	noma7a7iyomama7puku7wehetaxatkeur, kiyurwosi7arkutaananaxxoxoCxayne7ena7annanaxCoConmopentamennoNintoNunmanpipCosarpa7ahutunaxakw~amoyokki, kimatamit, tametsurpartotaCavotpetkawiyawketpuyniemuttuwa5an
GADSUP	TNG	-6.25	146	22100	0.542662	0.0164317	20.1	Pacific	gaj	0.00170648	0.0136519	0.220137	0.0341297	0.545455	tenieniyikenamamanaminiyepenepimasiqdemiamuqnamanakantaniinoqnaiyaqitsitoqanatsibantanoyana, kauyanumiiyaminumiyaniayumianaianuqiaqkami, yagwamiand~aamaqinareiayampaibasapemiamuqiamenienapoi, poiny~oiaqnomiakamiokamiasiqiabaniabakunianapiniopaqiakarakumiakona, akoraumiayamiamuqianokaminamiamukunianonominanonanounkanoonanoindequindequbaranopukonoareqibaqdinibonoyenokumand~enoukukanoamenosequikonai…
GADSUP_AGARABI	TNG	-6.17	146	27000	0.535912	0.0164317	22.4	Pacific	agd	0	0.0607735	0.19337	0.0165746	0.535912	i, tii, anttetintimanamaNkanaiya, iyannunda, yaainoyariyanareaiyampatatari, ahtarenauci, ati7biantumapi, amapinro, amaponya, yannanamaponnonaoneiniyapuriaereaoofunomi, nonoiraasa, pariparianuyoinurabi, awi
GAELIC_SCOTTISH	IE	57	-4	28870	0.313901	0.00680914	5.3	Eurasia	gla	0.0538117	0.044843	0.0941704	0.00448431	0.404624	mihuSi5unx~tatu5Ei3skkh~umy~i3lkh~rx~uvtuLakkh~rx~akhy$enx~, kh~rx~aTh~enx~fuLkh~nx~avaxarx~xk~kh~lu3ssuLsrx~onx~fy~3kh~ELCh~aNgaklunx~lavkhy$ix, Th~ixaxaolfakhy$kh~lu5pasExhy~iky~, hy~iTkrx~i3nx~rx~iu*nx~aky~, rx~iu*nx~aTuSky~E, uSTEkh~laxCh~e5Erx~ahajpy~enx~oxElanx~urx~, nx~u3ya53m
GAFAT	AA	10.6	37	0	0.507246	0.0143163	17.7	Africa	gft	0.057971	0	0.0869565	0.0869565	0.526316	EnEt3ni3yE3l3StEsEwEEsEwoSEkemEliSzEfEkEtEliSgEgEdEmEEsmEk"End~e3znEinEEfEm3lEsEdy~edy~et"owEt"it"EsElEsEgElEkokobEEgEdEny~EisEtEEmb~ElilEEdEsEs3mE
GAFUKU	TNG	-6	145.42	25000	0.511765	0.016953	16	Pacific	gah	0.0117647	0.0764706	0.111765	0.0588235	0.511765	nenisigeisi, rekensirerisikaracaca girakoraniherisatelaxataloxomurate pairisayenedateo7uvategigizaneamitena ami7a7nigonogerenoherekaanohosonohinaxamigehaniro7kapoaxokanugurida
GAHUKU	TNG	-6	145.42	25000	0.501272	0.016953	16	Pacific	gah	0.0508906	0.0254453	0.114504	0.0890585	0.501272	neza, uen, gezaleza, unhamo7losita7vegena7lagahagala, karalilimaca, zaca gira, agilaagupegolani, koranihelisa, za7muzasipivaagata, lagateago7mula, loghomuraloghokaagepa, te pairisagenezala, yenedateo7muvo, o7uvateagizani, gigizaneamina, amitemorute, mulunana ami7, nonavea7nigono, na7nigavegereno, nogilivehereka, nohiliveano, noeavehosohohi7, sonohinagami, nagami7, naghamigehanilo7, ro7gapo, kapoa…
GAHUKU_ASARO	TNG	-6	145.25	30000	0.517483	0.016953	16.5	Pacific	aso	0	0.041958	0.146853	0.0559441	0.517483	uenunguracaabidavanisa, amucatekateveteotevete amuyavete nahunaopuvateanteamintenozo nosaningkenogirenoferekaanofo7isonohinosagefenaro7akagoragurine
GALELA	WP	2.42	128.33	79000	0.536122	0.01887	25.7	Pacific	gbi	0.0380228	0.00760456	0.13308	0.0798479	0.536122	Nohi, tingona, niNomi, Nonemoisinoto5awanawokaso, o kosoato, o dimaNagotasokabota, kahiau, owukoboNeulako, lokongunuaki, iNilade, lodepupukugia, iNimamata, susugate, mautubaho, okek3lalo, nanoise, isasasarubola, hinowaNe malakoNomaake, oketato, tetoukuNeko, tapokidodopu, tolalobi, madamadadogo, i wadoda muaneroNa
GALELA_2	WP	2.42	128.33	79000	0.567901	0.01887	25.7	Pacific	gbi	0.037037	0.0123457	0.135802	0.0617284	0.567901	sinotonauokasokahiauNaulakoNunuladegia, iNigateudoisesonebolaNomaaketetoukuNekoroNa
GALICIAN	IE	43	-8	2355000	0.47929	0.00744033	12	Eurasia	glg	0.0591716	0.0828402	0.12426	0.0887574	0.482143	tinosundousomepEiSekanpioLoarborefoLapElsaNgeosokornoorELaoLonari8dEnteliNgw~aSeonLomanpEitofigadobeberberoirmorerbirsolEstrelaaugapEdralumeEstradamonta5anoiteCeonobonome
GALKE	NC	8.08	14.33	5	0.466667	0.0144215	25.3	Africa	gke	0.025	0.075	0.133333	0.0583333	0.495575	mb~osirawora, nj~opemo*igaikp~oigaihokoCamhuriCeNresukinunpy~a*kesaNrink3rnd~olwa*nejo*, le7emenj~okohugirubiasaremafulk3i, koisu*imb~arin
GALOLI	An	-8.58	125.83	13680	0.509091	0.0179714	24.7	Pacific	gal	0.0454545	0.0636364	0.2	0.0272727	0.509091	nEhEiruai7anasuaiai ronmataninurniisnanalEnturlimanirus matanatEnEnuogadaharmatElEloadawEhatuimorinsalanhuhunEnE
GAMILARAAY	Aus	-29.83	149.5	35	0.452128	0.00757402	19.3	Australia	kld	0.0691489	0.0957447	0.159574	0.0904255	0.452128	NayNindaNiyanimalbularmari, giwirguyaburuma, marayinmu5itulubu, garilyulayguwayburabinamilmuruyiratalaytinbirmaraNamuganaNaruNamiwinaNabaluturi, yanayaraymirigaliyarulwiyurungaba, tuyulNuruyul4ubala
GANGGALIDA	Aus	-17.33	138.83	1	0.444	0.0104783	26.3	Australia	gcd	0.048	0.064	0.132	0	0.470339	Nata5iNk~aNakultaty~atarakiyarNk~ataNk~arayakuLiNawuwamitatiwaltaty~int~iyatararakant~uwaty~ultamaraltamipuLtakirkatamant~aty~alNa4apuNk~altamaLtakunt~uNk~akarmitakutamakuriwalirawa, pukawawara, taliwarkuwakurupaNukuwakamaraNitawayinikamaraNimiyapuLpayanaNarpant~anita
GANGULIDA	Aus	-17.33	138.83	1	0.447917	0.0104783	26.3	Australia	gcd	0.0677083	0.0416667	0.171875	0.208333	0.452632	NadaniNga, niNgagadiNada niNga, niNga Nanmady~adagiyaNgadaNgayaguliNawaganduwamaraldabuli, mibul, mibulagirgadamandady~alganabuNgalamala, maldagarga, Namulugudama, gudawagurimariwarguwawaldaraNugu, yuluwaNiranila
GANISH_HUNZA_BURUSHASKI	Brs	36.5	74.5	96800	0.386792	0.00519233	-7.4	Eurasia	bsk	0.0566038	0.00943396	0.141509	0.0283019	0.401961	jEunmihonol7toch~umohuktomtopbotmul7tontinturil7tumolilCini7mupuSi7mEyu7umussoosi7iCh~ildonpugonth~opth~oSi7ik
GAPAPAIWA	An	-9.75	149.83	3000	0.504082	0.0183433	26.4	Pacific	pwg	0	0.0408163	0.104082	0.0632653	0.524416	kakamta, kawennan, nokonaviaviskepearisisagh~oruaxamagurigisiwavinetomwaya, tauwawayasia ianakiukukoutumaruguruguramrambekaviotaratuirimonamonapoupounagh~ayaminath~awarauyawigh~ayamitinimatagiakawaokepepakaiimakamokamoiwasusukatekatekeomaikanikanikanikanikekitakevianeikovikekenarabobokivunukeyekarovorovobh~abh~akepiskekenakemakaikevomw~irikevisisianawaravigw~amegw~ameokoagh~arewawakimagonugonudh~…
GAR	AuA	12.67	108.5	30000	0.381818	0.0181365	24.2	Eurasia	mng	0.0181818	0.0454545	0.209091	0.0363636	0.381818	a5e, mehaymuay, dubarkasawsintawmhamntiNkaytormatseklopiat, ropiattohtlomNetsoiatnarma5daku5, i5troNyokmomaNbeN, hammhay
GARAKU	AA	8.67	8.08	27300	0.482143	0.0155803	26.6	Africa	gwn	0	0.0357143	0.14881	0.0833333	0.512658	eniek3omudabins~e b3ky~igund~ak3rekumant~asig3ya*patazinik3Sikohokunind~anians~iakuriariSiyaguyamnannanoant~aSag3nizimunt~uzonanak3mruwaduns~iwutaturiky~itudud3d3risisikasabuwasuna
GARAM_CHISHMA_KHOWAR	IE	36	71.54	289200	0.404959	0.00586576	3.6	Eurasia	khw	0.0247934	0.0743802	0.115702	0.0661157	0.418803	awatuspaijumoSm3cirenikanCanph~ostle%kh~oLsuruNgkarxECh~nEskardonliginibazupappipoSikarabrigiyoristariuxbot3NgarponCh~uinoxnam
GARIFUNA	Arw	15.67	-88	188140	0.597765	0.0160878	24.7	North America	cab	0.0111732	0.0558659	0.117318	0.139665	0.597765	abanbiama, bi5amutuudurauaunlii5eiidibuubanauurauhitauganCuarigaiaguigiriarii5e5eiagaCuruguuhabuuriubanauuni5eiarihaagambaaue5ubuiweyuduna, wugudubuwatu, ilemeinumawubuga5aubuiniseriiri
GARO	ST	25.67	90.5	1009000	0.393701	0.0150596	23.4	Eurasia	grt	0.023622	0.0866142	0.133858	0.102362	0.393701	aNsagininatokaTaktikbijakbigira7ncigreNgroNnacirmikrongiNtiNwagamsrejaskujakbikariNsireba7salaskiciroNtewalramaa7briwalgapbimuN
GARUH	TNG	-5.07	145.72	5000	0.5	0.016953	25.6	Pacific	gaw	0.0238095	0.0634921	0.126984	0.150794	0.504	danaiglabuarisaor, kakaipaymiaibgara, pirusiipidauamEnobalamukasEhugamaanduwEbiruriamhorbaylEminaibibmanbay, bibrusubanamb~iumbouwani
GASCON	IE	43.3	0.1	218310	0.48	0.00740057	11.9	Eurasia	oci	0.0228571	0.0457143	0.102857	0.0628571	0.488372	jo, yotinuzant~esidis, diosomipESkapeduiarbewueyo, hueyopEtsaNoskornoaureyoweynasdent~leNg~oZuy, juLmapupohiCebeorebezeauzikrebabienesureLesteroaigopEirohuek, wiekkamimunta5onwoytplenaunum
GATA	AuA	18.8	82.7	3060	0.443609	0.0150811	23.2	Eurasia	gaq	0.0451128	0.0451128	0.165414	0.105263	0.457364	naiNnanEhiNmuiNremuahadogusugh~isis3la7uliyaCammiyagrE, diraNmuamugininl~iyamand~iu7gkeladriggoyila, paNlaCankvand~iyasisiembirsuva7bartitimi
GAURA_NGGAURA	An	-9.58	119.08	20000	0.497664	0.0184926	24.5	Pacific	kod	0.0373832	0.0420561	0.0981308	0.0654206	0.513253	yayoyoyo, yomiita, yamayiyoatugaraniabayadh~omatanakohadh~ihadh~ubokolomaloyomarahamawinekabh~anitoyoiyakawurNubh~ogabh~ei uturoyokalartokalitokabh~iyorutorihabanatolukikuwululogekatokukatilumatairuwabh~aNodh~ulomawitilimakabukokuhuhuateinumuyohakatiiteroNotajayamajh~urumatepamatenaNileraNuhalakomakalodh~odedehanewiwulamaduyoweiyourawatumodatanakabobakoto, motoapikarakotunularawelekamorokakabuny~…
GAVIAO_DO_PARA	MGe	-4.75	-49	340	0.436893	0.0181798	26.8	South America	gvp	0	0.0776699	0.0485437	0	0.454545	wEkEmp~Ep3CitEikrutmp~3tEpropparrtiZokahiEpEkkr3twEZo*krEtoiko*pupukE*mp~Et3p3tkokuh3pr3rEEikEpatEmZit3ynt~uwE
GAVIAO_DO_RONDONIA	Tup	-10.67	-62	340	0.472727	0.0154181	24.5	South America	gvo	0.0363636	0.0363636	0.0545455	0.0636364	0.472727	otetpanoCmoCpayakapbolipav3l3gitipcepcerekCitkali*ayaami*5eypabeyavaikiniviologarkapiCiapokaCbebicaNb3rakoro, kiet
GAWIL	TNG	-6	144.08	34200	0.436508	0.016953	16.8	Pacific	ubu	0.0396825	0.031746	0.230159	0.15873	0.436508	omaouakyemaonZuNgomganyimmemombeglimkumumoNumNguanimbiglkiamino gorumgane gorumpinCueramibiglnoglkuCebekairinkoba gumugaCumbuglbi
GAWWADA	AA	5.5	37.25	68600	0.451087	0.0127948	19.8	Africa	gwd	0.0271739	0.0434783	0.0597826	0.0326087	0.458564	anoatoina%tokkolakkaqawXoxaraxaroisqayakarkomisaxaboCaqtamaqqakattakkoqamaixxasind~ailkaarrapkokilpayoXargoadunk~otiraukhi7apaqfarokayXallikkohuskaand~aikakoxattasanogupoawnahoqqqawtmakako
GAWWADA_2	AA	5.5	37.25	68600	0.508475	0.0127948	19.8	Africa	gwd	0.0225989	0.0451977	0.0564972	0.107345	0.517241	anoatoine%tokolakeqohoxareharoisqigarkoaxe3lok"ek"itemEx3degaseqamteyEx3tesind~e3lgeErEbgokilbayh~oharqoadEngotiriugiSiyaabaxifEriogayiuqayEh3skeand~iawErkoxEteungegEdoawineqotomogago
GAYO	An	4.5	97.5	300000	0.481707	0.017877	24	Pacific	gay	0.0426829	0.0426829	0.170732	0.054878	0.484663	akukokit3sara, salroa, du3j3maik3n, guleasukutuuluN, dunkulitrayohtul3nk3miriNmataiuNipondiahpumususuateminummunion, muniahmum3Nematidibint~aNw3ih, wihaturarad3 neklamayu, b3ng3ral
GBANZILI	NC	4.83	20.25	17500	0.455446	0.0169718	25.2	Africa	gbg	0.039604	0	0.118812	0.108911	0.511111	kp~okabisibosind~ang~ekp~enakotonz~EkuadizelatEmili, melekp~akabumanz~omukp~i%dobaitong~ong~otimiwakp~azetabikeyele
GBARAIN	Ijo	4.92	5.67	1000000	0.56962	0.0187216	26.7	Africa	ijc	0.0189873	0.0506329	0.113924	0.139241	0.604027	kEni*ma*amu*kimi*i*nd~iobiriuguti*fu* pomu*bu oparaasi*u*mgb$ouE*kE*beritoruni*ni*akai*mb~oloui*mgb$elebarai*nd~oui*Ng~ele*Ng~ebouErina*fibouwurauikikaibeni*ugufini*uwouugu ogono*de*i*be*i*ayaErE
GBARANMATU	Ijo	4.92	5.67	1000000	0.567901	0.0187216	26.7	Africa	ijc	0.0185185	0.0555556	0.0740741	0.148148	0.585987	kEni*ma*mu*kimi*idiobiriukuti*, tE*fu* beriopirai*, na*ma* ojiisomo*u*ugb~ouagb~uberitorunini*akaboloigb~elebiraidouodudu, fo*i* fiyebouErina*fiboagb~alaagurabenipo yefiniugoukp~ukede*i*be*i*azaErE
GBARI	NC	8.75	7	350000	0.440217	0.0155803	27.3	Africa	gby	0	0.0163043	0.125	0.119565	0.529412	my~iheyigbm$ari, zn~agotimb~agb~arizaSewoemukonk~otaTimw~a, gbw$egbw$efunt~epataedy~a, egy~acunw~umw~arikpn$ubw~a, tn~ubw~aewy~eebw~a5igamentakukuebw~abebeeyesn~idy~ewocuZiwy~aNokudunuwakutaenaecokn~ukn~ucong~onuwoweeye
GBEYA	NC	6.67	17.5	200000	0.456311	0.0164807	26	Africa	gbp	0.0194175	0.126214	0.0582524	0.0485437	0.465347	kp~emritowirezorotorobisE%teyoto*kgb~a*ra*zakzErarizo*p%5in%lep, %lebeere%bere%nozokfetEwesesoraritaweiwar, wakarazE%5in
GEBUSI	ES	-6.17	142.17	900	0.521739	0.017988	26.3	Pacific	goi	0.0434783	0	0.108696	0.15942	0.521739	a*wonooyohelebihino*nosdiosofomhomo*ndibkolofso*hokibdulohio*minamoiilimu*gu*dobtonuogoduomoiyao*sgosomoliho*yodobuoligogogosigaimoidedogaduaifhu*ni
GEDAGED	An	-5.17	145.75	6950	0.487395	0.0164317	26.1	Pacific	gdd	0.0756303	0	0.134454	0.092437	0.487395	Naoidtaiazu, zutamoliy, iyegaunutzusiliNodazadogtiliNamalawiliwobalinimasububimilinasiloNmatsopatuinazpatyadalbo, tidomfaunni
GEDAGED_2	An	-5.17	145.75	6950	0.464789	0.0164317	26.1	Pacific	gdd	0.0633803	0	0.21831	0.0704225	0.464789	NaoamtaimonazutamolgaunutjazaunsiliNondaztiwontaliNanmalanwinliwonbalendagunnimansuatenimilinasiiloNimatisoadpatuinazpatjadaldidbofuamfaunnean
GEDEO	AA	6.35	38.38	975000	0.494792	0.0127948	15.5	Africa	drs	0.0364583	0.078125	0.114583	0.078125	0.494792	aniatino7omite, mekalame, laNamanak"ult"ume, k"urt"umewalCo, warSaibehak"aSafagogamundemiC"ogafamanSailesanoisoaraboguluboaNaununatirohawudlak"re, rerdagariSourjewada7ekinjogiraora, t"uretarba, garahaSawomaharosuma
GEDEO_2	AA	6.35	38.38	975000	0.5	0.0127948	15.5	Africa	drs	0.0324675	0.0454545	0.12987	0.0714286	0.509934	aneateno7omitelamemanj~ok"ult"umewolibehakSafagogamund~emiC"ogafamEnSailesEnoisoarEboangaununatiToha7w~iudlEk"reyam, amuariSourjewEde7ekingiraorakobahaSaharokesuma
GEEZ	AA	14.12	38.72	0	0.4	0.011815	18.3	Africa	gez	0.0666667	0.0205128	0.14359	0.0820513	0.410526	an3k3, ant3n3n3aXadu, aXatik3l7e, tuakalXaSak3lbqw~3malX3L", omqw~3c"lmas, adimd3m, zomXaL"mq3rn3znXananfs3nl3san, m3lX~asb3rk3dt"3bk3bds3t3y3r37ay3s3mX~amot3m3s7~aL"3haykok3bmay3bn3satm3ng3d, f3notd3b3rlelitm3lu7Xadiss3m
GEEZ_2	AA	14.12	38.72	0	0.415205	0.011815	18.3	Africa	gez	0.0409357	0.0233918	0.122807	0.0818713	0.422619	3nEant~En3XanEah3dk3l37etusE73bXasekElbk"3malX3s"Ek"w~os"3lma73sdEmXas"3mk"Ern3z3nX3nanfs3nl3sanb3rk3dt"3bkEbdsEt3yEr373yEsEmX~amotEmEs"37as"EXaykokEbmay3b3n3stf3notdEb3rlelitXadiss3m
GEEZ_3	AA	14.12	38.72	0	0.370588	0.011815	18.3	Africa	gez	0.0470588	0.0235294	0.135294	0.1	0.375	anaantan3XnaaXaduk3l7eb373siXasakal3bkw~3malX3dkw~ac3lmaX3sdamXac3mkarn3z3nXaynanfs3nl3sanb3rk3dang3d7akab3dstyr7ysmXmwtmc7daXaykokabmay3b3n3satf3notdab3rlelitm3lu7Xadiss3m
GELANGHE_AKHA	ST	21.86	100.57	563960	0.48	0.0136582	17.6	Eurasia	ahk	0.0266667	0	0.166667	0.0533333	0.517986	NanoNama, adumath~i5ich~oxaNaSaakh~uSEmoaboapaSaxoSiSayeuCh~enapamy~anunamEsomElaalaaCh~e, bESach~aNdoxo, xomonaxaSilanaNmaaguuCuxalomicagamagojouCiceby~aNSw~ch~omy~aN
GEN	NC	6.25	1.75	278900	0.557692	0.0178882	27.3	Africa	gej	0.0288462	0	0.0673077	0.0288462	0.58	mu, mwomieje, jekaeve, ameveavu*atiamakp~aagb~azeehu*epuazoetoNkuviNotiajuajeekloaloaklakp~osevado*kusuesiekp~eezoeto
GENDE	TNG	-5.67	145.17	8000	0.515152	0.016953	20.8	Pacific	gaf	0	0.0606061	0.166667	0.0606061	0.515152	buremavitinimeidyayogotarawamamiayamiakavinewanedyanavuneyaneaminogo nyukwakurupombei, yororinogoiowotuvakanuaomenakaranoNwa imbarikuria
GEORGIAN	Krt	42	44	4347320	0.392562	0.00654398	9.1	Eurasia	kat	0.0826446	0.053719	0.0619835	0.0413223	0.448113	mESEnChv$EnErth~iorip"iri, k"ach~ith~Evzicalit"ilixEph~oth~oli, ph~urch~Elit"q"avi, k"anisisx~licv~alirkh~aq"urithv$alicxv$irik"biliEnamulixElimk"Erdixv~iclismaxEdv~asmEnak"v~doma, gardachv$alEbamosv~lamzEvarsk"v~lavic"q"alikhv$ach~Echx$li, aribilik"i, gzamth~axamEsavsE, sruliaxaligv~ari, saxEli
GESER	An	-4	131.17	36500	0.492754	0.0190696	27.1	Pacific	ges	0.0362319	0.0724638	0.144928	0.00724638	0.49635	akukaukitasaroti%manC~iaikankafunakuturulikitrararuritiliNamatasoNisikkelmasusuatinumekanroNanmataratanfituinarwatuafilalanogaranwouwouNasan
GETO	AA	8.4	38.42	1480000	0.462585	0.0125021	13	Africa	sgw	0	0.047619	0.129252	0.0544218	0.465753	3yaaxEy3naatx"w~etsEbasag3yEk"3maratank3rtn3z3rgogadEmat"3m3nz3rEnanfunas3nanEpEtEjt"uxEbtsEC"EaSEsEmamotECEnEC"EyEtxoxepixa3m3r3satmEyak"otom3sarEgEdErS3m
GHACHOK	ST	29	83	359000	0.326087	0.0106403	2.4	Eurasia	gvr	0.00543478	0.0271739	0.146739	0.0978261	0.326087	nga, ngaqkigngyohqghiriqngihqmihtaqgenagisyeqdhuqpohTuhbikoqrihbarunah, nehmamiqnakhuqsalaqtsyihyongahuiqdathuqmngyohmthemsyimkhamtihyamusaqrakyuqngyuqma, yuqmamighyaqdadanmwihsaneqtshaqrami
GHARI	An	-9.5	159.75	12100	0.547297	0.019185	24.3	Pacific	gri	0.0472973	0.0472973	0.0945946	0.0135135	0.554795	nauxoeixitakesa, esarukatinoniCeCepaiNuturaukokoraxamb~usulikulimataisulivolapilimaTuTuateinumorosia, reiaroroNomatemaivetuxukovatulakesautumb~oNivaolusoa
GHOMARA	AA	35.31	-4.96	10000	0.396341	0.00741938	17.6	Africa	gho	0.054878	0.054878	0.103659	0.0670732	0.396341	n3kk3jnucnayan%zuZ%insan%amal3haydatagig3tafraw%lZ3lda83max3sas3kawam3zuxtit%tax3nfurtasanil3safud%sd3r%l3fwadsuzars3lmu8dutafuct%n3Zmaamanazru%l7afyaazr3fadrar%lilkar%Zdidism
GHOVE_BLABLANGA	An	-8.17	159.33	1770	0.466216	0.0191607	25.7	Pacific	blp	0.0337838	0.027027	0.121622	0.0540541	0.5	iaratahatikahapeanaiknosasahmekekh~aglagulidadarakhogakh~ulinath~anehukh~eiglapikh~amenanafakh~asikouefranohmilehemeinath~unukh~outh~inakh~a7axinabruboNinahna
GHYE	AA	10.5	13.5	300000	0.427778	0.0133331	23.4	Africa	hig	0.0277778	0.0388889	0.122222	0.0722222	0.458333	pa8E, tanEbagEmdikulubikurewsurumsifw~E, wCiLug3ypta, wtamimiye, m3miyegigy~Eturumw~EL3mencEnCiL3nExanExuSinigw~anasEgw~inag3yfatEymtEsug3yfuZic3curgw~any~EmE, 5EmEnj~are, p3reuxw~i, xw~ikw~icap3refidiLty~E
GIBAIO	Kiw	-8	143.5	6000	0.584795	0.018136	26.2	Pacific	kiw	0	0.0292398	0.111111	0.116959	0.588235	mononimoko7ubuonEtootidubu, obobonaumunimopohatomaorahorohuwahEpatoidoumaimodiibonEtotobE7popuamomb~Eraidioio7aobo robidiaodauowahi biopi7uobono7ooEragabono7oaduoatEaoioipainna
GIDABAL	Aus	-28.42	152.42	100	0.410891	0.0093986	16.3	Australia	bdy	0.0594059	0.0643564	0.193069	0.163366	0.412935	Nay, Nadawa, wudaNaliyaburbururmibi5TalumNagamdulumTaliwuraNyula5gumardariganbinaNmiyimurudiraNyala5gind~ildaNgangurumyilNanTuluNga, Tuga5aganNaTuluNgiguwayyalganguyumganguNTaruwaybargulgandugunTubu5diraNu5ari
GIKUYU	NC	-0.75	36.75	6623000	0.512821	0.0119878	13	Africa	kik	0	0.0598291	0.102564	0.0769231	0.545455	niewei8uemw~Egerend~oguidate8aNg~odarw~a8akamEhend~eheatoi8oniu*ru*xexoremeruhedorini5uonigw~kuokoajatamaehixawakijeratuku*tw~a
GIKUYU_2	NC	-0.75	36.75	6623000	0.530769	0.0119878	13	Africa	kik	0	0.0615385	0.115385	0.0615385	0.530769	mwEErendomaki, uNgoyoguidatehuti, 8angokondokamehendeheato8onioroxExoremerundoni5uaonaixwakuaokaoaTataaehixaakiTeraremotukoijoruErotwa
GILAKI	IE	37.33	50	2770000	0.398551	0.00700602	15.7	Eurasia	glk	0.00724638	0.0507246	0.152174	0.144928	0.398551	mEntuamaidumErdmahisEgdar, dErEXtbalgXunostEXanguSCumdEmaqgazzEbanzanudEstsinEXurdEndeEniSnavEstEnmErdEnamonXurSid, aftabsEtarEabsENgatESkuSEb
GILGIT_GUJARI	IE	35.92	74.26	992000	0.424779	0.0110403	8.7	Eurasia	gju	0	0.0619469	0.141593	0.0973451	0.432432	hu*tu, tu*h3mEkdoj3no, %admim3Cikutorukp3t3rC3mr3th3disiNgk3n3kh~nasd3ndjibsin3pidekh~son, su*nmaradi*tarapanig3ti3graratno*i*na*
GILGIT_SHINA	IE	36	74	562400	0.44898	0.00519233	1.3	Eurasia	scl	0	0.0612245	0.122449	0.0612245	0.463158	%moh%tubEh%Ek%duCh~umoSu*tompotoComo*tiSiNkonoCh~i, oSinotodonjiptitiro%suri%toroweiboth~hogor, ogorponroti%no*u%nom
GILYAK	Niv	53.33	142	200	0.308411	0.00472548	-1.2	Eurasia	niv	0.0373832	0.0747664	0.196262	0	0.323529	niCin3Nnin, n3nmen, morph~uskiCotixrnatxNarN3CfmurkinjaXvixN3xshilxmoth~tivsm3muph~r3kh~jeNunxrsaXth~uxrkl3pal, falurk
GILYAK_AMUR	Niv	53.33	142	200	0.298913	0.00472548	-1.2	Eurasia	niv	0.0217391	0.076087	0.163043	0.0597826	0.333333	5iTh~i53N, mer, megi5in, 53nmen, mor5ivxTh~oqantarTixrTomrhalNarN35fmurkinosnaXvixN3xzhilxpixtit3mkmoTtivsrady~, tady~ind3dy~, nr3dy~m3dy~mudy~ph~r3dy~kh~eNu5xrTh~aXpaX, Th~afth~uxr, th~urTifpal, ulafurkTh~uzdy~qh~a, Xaudy~
GILYAK_EAST_SAKHALIN	Niv	53.33	142	200	0.298113	0.00472548	-1.2	Eurasia	niv	0.0339623	0.0867925	0.203774	0.0528302	0.317269	5iTh~i5in, min, mirn, meN4enN, 43qr, 5anmenN, mar, meqr5ixvN, 5ivN, 5ivxNTh~oqanNhirkTh~xar, Th~XarTomr, plaNhal, hutTh~ofNa5x3fmurkimla, emla5aX, NaXuxNaxz3r, emshilxpixti, pit3tamkm3NNaxrad, rayd, randid3dm3d, mamuyd, muyn3d, mutph~r3yd, ph~r3radkh~eNu5xr, u5gurTh~aXpaX, Th~afth~uxr, hililTh~ifpal, ulaN3rkTh~ardTh~rk, Th~rdqh~a, Xaud
GILYAK_NORTH_SAKHALIN	Niv	53.33	142	200	0.30814	0.00472548	-1.2	Eurasia	niv	0.0174419	0.0872093	0.19186	0.00581395	0.325153	5iTh~i5in, mir, memak5en, 535men, mor5ivx, 5iwxTh~oqantasTixr, TirTomrhalNarN35fmurkinos5aX, naxuxN3yz3rhilxpixt3mkm3TtivsraTyamaTm3Tmut, mutraph~r3ykh~eNu5xrTh~aXpaXth~uxrTifpalurkTh~ardTh~uzTqh~a
GILYAK_SOUTH_SAKHALIN	Niv	53.33	142	200	0.303965	0.00472548	-1.2	Eurasia	niv	0.0352423	0.0881057	0.22467	0.0484581	0.308036	5iTi5in, mirn, m3N5enN, 5anmenN5ixvNToGanNTaxr, Txar, TXardy~omr, plaNqNalr, Nanys, Nals, halTof, ToxNa5ix3fmurkimla5iga, 5NaXuxNaxsir, Naxzirhilf, ilxbixt3, bixtidamkm3zxNif, 5if, divrrantint3ntmunt, montmuntpr3ntkeNu5ixr, u5xrTaXbaXtuxur, tuxrdy~ifbalurkTh~ardrokrqa
GILYAK_WEST_SAKHALIN	Niv	53.33	142	200	0.308511	0.00472548	-1.2	Eurasia	niv	0.0212766	0.0744681	0.180851	0.0478723	0.333333	5iTh~i5uNgu, mer, mergu5in, 5enmen, mor5ivxTh~oqanTixrTomrhalNartuxu, N35x3fmurkinos5aXvix, uxN3xs, N3xz3rhilxpix, pixti, pixtut3mkN3lxrady~rayn3dy~ya5mady~m3dy~mudy~, muyn3dy~ph~r3dy~kh~eNu5xrTh~aXpaXth~uxrTifulfurkTh~uzT
GIMAN	An	-0.67	128.25	2900	0.46247	0.0187526	26.2	Pacific	gzn	0.0677966	0.00242131	0.159806	0.0435835	0.46247	yakmeukit, amtajinitajia, tajameipuiteshadumikpsopluloalmloNawaimapinmaonmanusiaianmanikyokutloNkuwolukulitwontugitmoma, momugajitoliwaluloNkukikle, kiklenapoitiNe, tiNenamtousnusumuafo, fafomimouwekomututukokususu, pipiduyocuiminfonpakatamloNaunakmelasmotpunkoaiopahanwommtulibolwosalbing, bipaitbatolwayaulanlaiminyanagigyatmalukutnyaslutantapinslailolanmalaka, mikoatbirumadimalbulaNkidkudabakomu…
GIMI	TNG	-6.63	145.5	22500	0.55	0.016953	17.9	Pacific	gim	0	0.045	0.09	0.08	0.55	nege, uen, kagerege, unkika7rareina7madokuranimizaasi7areu7kora7azapurakazanaba7agetaaoaba7adabina7, anaitaaraeaza7ame, amiau7naizeagaizeheizeidaizekanaizehoobubene7, one7i, iyamukuku7ke7abi7utunabi7ibirizeesaakeke
GIRAWA	TNG	-5.35	145.4	4000	0.55303	0.016953	25.5	Pacific	bbr	0	0.0909091	0.121212	0.030303	0.557252	itan3i7Ear3roirorb3sEnmi3mEra, to7oarianisu7audanuamnepupana7minowoapurbauapadomezopirarauururim3n, omayau7Epaputh~oroupututuou7pEaw3uEni
GITATA	AA	8.67	8.08	27300	0.469512	0.0155803	26.6	Africa	gwn	0	0.0304878	0.152439	0.0853659	0.5	aniax3amudabinc~3 b3Cigund~ak3rekw~akw~atant~aciNg~3ya*pata nC~inj3nk3Sik3pokunnd~ananc~iakuriariSiyaguya*Nnann3noant~a*Sag3nijimutuzonanaC3Nruwad3ciwutatiCitudud3d3ric3kasabosuna
GITUA	An	-6.08	147.5	760	0.503268	0.0164317	23.4	Pacific	ggt	0.0392157	0.0326797	0.156863	0.0392157	0.503268	yauyumyeiEzruaNerokiamlezatai7rauwilisiNtuataliNamataizuNguauwayamapapatunimatuzukondoroelamatelamlawaNapitiumyaumaitoyapistinabonaNgadoromanwonpaguzeNan
GITXSAN	Pen	55.33	-127.75	350	0.327273	0.00507514	3	North America	git	0.0363636	0	0.163636	0	0.352941	n"iy"n"inn"umq"iy"ixw~qanmuxw~an7onitaqskaw"itxw~pil"ustaqslaqxw~wa
GIZRRA_KUPERE	WF	-9.08	142.83	1050	0.413043	0.0187592	26.6	Pacific	tof	0.0380435	0.0543478	0.125	0.0815217	0.452381	k3th~3mat3d3rph~annisph~amwaph~iumeN3mnuguppr3rNaesoph~ai3ikh~usgargublamilkh~3psi3kh~zirgupulith~wagusiN3lth~anNiamanandaesenearkurudabud3l3mth~ame3b3swimurnaiiNlkh~upurkhw$ath~ph~odoirubbukuk3silNi
GIZRRA_TOGO	WF	-9.08	142.83	1050	0.410256	0.0187592	26.6	Pacific	tof	0.0358974	0.0461538	0.128205	0.0769231	0.457143	k3th~3mat3d3rph~annisph~amwaph~iumoeN33mnugupph~3rNaesopaeaekh~usgarg3blaNilkh~3ph~si3kh~zirg3ph~ulith~wag3siN3lth~aNN33mkh~onkh~onanandaesenearkurudabud3l3mth~ameabiswimurnaeiNlkh~3purkhw$ath~ph~odoir3bbukuk3s3lNi
GIZRRA_WAIDORO	WF	-9.08	142.83	1050	0.410377	0.0187592	26.6	Pacific	tof	0.0330189	0.0566038	0.122642	0.0754717	0.450777	koth~omatomid3rph~annisph~amwaph~uyumayN33mnugupph~3rgae, praNaysopai3ikh~usgargublaN3lkh~3kh~3psiokh~zirgupulith~wagasiN3lth~aNNumkh~onkh~on puriNaianandaesenearkurudabud3lath~ameabiswimurnaiyiNlkh~urph~urkh~uath~ph~odoiribibk3silNui
GJESTAL_NORWEGIAN	IE	61	8	4741780	0.403101	0.00517124	-1.9	Eurasia	nor	0.0542636	0.0387597	0.147287	0.0852713	0.403101	EgmeentomenesyefiskhonlustreblasyinblobEinEyraauanasetontoNahonlivrdrikasyohEyradEykomasolsyEdnavatensteidenelvegfyedelnotnienabn
GLAVDA	AA	11.24	13.9	31300	0.489796	0.0118948	27	Africa	glw	0.0459184	0.0408163	0.0357143	0.0816327	0.507937	pala, kikabuwaudakilfaxugy~aCaCaufaxy~imi ufax3zuwa, x3luwaavzaLaLadurawaximiya, ximiyaxagiya, giyaxaxuturaL3rdaarexaxunjaubaury~ax3bunuxaCiNx~amcasuxafaCiyakw~a8a8aiwaakw~ura, gila furdexakaradulaxw~azavudadaladaga
GOBABINGO	Aus	-12.25	135.5	330	0.417582	0.0157686	26.9	Australia	guf	0.043956	0.0604396	0.203297	0.197802	0.417582	NarawaNgainmarmayulNogwiyawuNga4minin7bard3rbaman7TargalNagulaN, mangoNaragabudurumilliramadabun7gumugoNNaldTiriNulgdunnamaNamadiNgamabunawaluga5ugabugundagurdadugarwadabadaNaNyudayago
GOBEZE	AA	5.47	37.47	68600	0.446043	0.0127948	23	Africa	gwd	0.0215827	0.0647482	0.0935252	0.057554	0.455882	anoaCoinoto7onlEmeqawuhxarhEr3sqikaraxXilaC"ehmEqkasqanaxas3nd~3l3goarEbhErEdunCirukhi7qabaqfErokauqayEwEnC~and~aru, awruheCunkgubaw3nqotitomEkah
GODOBERI	NDa	42.67	46.08	130	0.465686	0.00654398	4.3	Eurasia	gdo	0.0784314	0.0343137	0.0833333	0.0539216	0.477387	dEnminbitEcEbk"Eda%adami, %insanCu7aXw~ayinaciruSaXaLabqX~ali, bukihiriratL"i*k"y~amilhant"uk"y~ahay, hayimiharsuk"imicinukurEla, lElaniXilElitL~aXudi, Xabiha7ianLi, a*LiwunimiLicay, cayiLEnia*Ca, hi*c"ac"ay, c"ayibelrELaEc"ibu, wuSic"i*yu, c"iwucEri
GOEMAI	AA	8.67	9.75	200000	0.379562	0.0165967	27.6	Africa	ank	0.0437956	0.0437956	0.160584	0.0510949	0.38806	mEy, mEiv3lgurumS3r3pasnS~3mSipyimSimtim3ssogomkw~3mhaSitgoNhoL, hoslisf3r3myirf3l3suwanak3l3Nmutwulp3sSimSarhaNg~3dep3nwuswokamp3ng3firgoNp3sim
GOGODALA_ADIBA	GS	-8.08	142.83	22000	0.550725	0.0189313	26.5	Pacific	ggw	0	0.0362319	0.101449	0.101449	0.550725	semenagisakemewasokeamiibagikakadedegosawakitauoposomeripireasimisikueta kuetamiguananidoenamaakauenapekadepaeraravigewairanabidikanikegagi
GOGODALA_ARI	GS	-7.92	142.5	50	0.539604	0.0189313	26.5	Pacific	aac	0.0346535	0.0049505	0.118812	0.0891089	0.545	ne, nesemaitaiasakiburukumisokeikamiyeiekelekakala, pukadedemb~oigekeso, etudabatokodaband~oguposomen3pilamisikawaomonidetapili, bamowaenomane, enemawakumiwopelegadepaituakeogonadiawanapepololaisaagutawakanikeenoma
GOGODALA_GOGODARA	GS	-8.08	142.83	22000	0.548611	0.0189313	26.5	Pacific	ggw	0	0.0277778	0.118056	0.118056	0.548611	neesemenagisakisokeamiiibagiikaka, kakadedegosatuominaposomerepiraasiawa, asimisiomogwana, guananidokaremeibinavigumairanabidisakaititaobegakanikegagi
GOHARABAD_SHINA	IE	36	74	562400	0.45122	0.00519233	1.3	Eurasia	scl	0	0.0487805	0.146341	0.0609756	0.45679	%mo*%tubEh%Ek%duCumoSu*tompotoComo*ti%SiNkonoCinotodonjip%suri%toroweiboth~hogorponroti%noo*%nom
GOKANA	NC	4.58	7.33	100000	0.474576	0.0185135	26.7	Africa	gkn	0.0338983	0.00847458	0.152542	0.186441	0.474576	ndaolobeleEnEbanE*nTa*gbogokibntepasa*kpanmi*kpo*koto*dE*biE*dadE*mdudu*mtobama*TiE zibo*mo*nda*uduna*ni*Takalamu*dE*msa*eregubila denmaabe
GOLIN	TNG	-6.33	144.75	51100	0.436709	0.016953	20.4	Pacific	gvf	0.0822785	0.0379747	0.240506	0.0886076	0.445161	noinintosuEbolblEbolEowinimonEriorigoinmEnyoblonknonomilin, omlingumonbonin golinonominmninnEkorE, koropriguliorikulmomonilkoblEEdininkolkomin miNgw$oglopEgo sikw~ikon
GONJA	NC	8.8	-0.75	310000	0.476415	0.0175537	28	Africa	gjn	0.0377358	0.0188679	0.150943	0.0707547	0.487923	ma, mefo, fea5eakoa5okorogoto, korogtoTono, jonokadibikawol, kawulNkalaN, nkalaNkiwibikosowe, kusokiniSikimuna, kamunaki5ikidund~uloN, kuduNduloNkimuli, kiyamulienonukeni, wunuwubaepeNi5Tu, nC~ukiToNbo, kuTomb~uedaakp~abi, ekp~abika5akitre, kitire
GOONIYANDI	Aus	-18.47	126.33	410	0.463158	0.00734979	26.9	Australia	gni	0.0578947	0.0473684	0.221053	0.1	0.468085	Na5iNi5Tiyadiyuwanigandiwiriyuwulugawitara5aNgigiriliyimararaTuNulmiwariguTimangamuLumanilimi5TutaNandigimanimaLagamumiLiNuLugmilada5milinaNmiriwatagamb~aNariwayand~ibaliNarimaniNgayanuNguyiNi
GOPE	Kiw	-8	143.5	6000	0.595238	0.018136	26.2	Pacific	kiw	0.0178571	0.0654762	0.0892857	0.077381	0.595238	molonimoga7ubuoneto7amerenaumulimopahatamaorahorokebarehepatoitomaimodigiritotobepopuoroidioamoberuidioe7a7aihiaio7uhimiooro, ioobono7oapieragabono7oaduoarala owaioiopaira
GORONTALO	An	0.5	122	1000000	0.508571	0.0177758	26.4	Pacific	gor	0.102857	0	0.0857143	0.08	0.517442	watiyayi7oitotuwewuduluwotawuuponulaapulautuduNoalipoduhutulalobuloNamatowuliNoduNitodilaulu7ututuwand~ohuNilumilohuduNuhumateme duNg~apoliyamataluhubotutuludalalohuyibohutaNg~ulo
GOTHIC	IE	43.22	25.62	0	0.382075	0.00636486	11.5	Eurasia	got	0.0283019	0.0424528	0.136792	0.0707547	0.391304	ik8uwisEnstw~Emanafiskshundsbagms, triulaufsfilblo8hornausoauxotun8ustuNgokniuhandusbrusts, barmsdriNkansEhw~anhausy~andiwan, dau8nankw~imansauil, sunostErnowato, ahw~astains, halusfon, hauristaixa, wigsfErguni, bErgsnatsfulsniuyisnamo
GRAND_COULI	An	-21.67	165.75	600	0.558824	0.0150984	22	Pacific	cir	0	0.105882	0.0588235	0.0705882	0.565476	saauru, urutean3*ainaigiwe3r3, fivi3, arara, iga*, ki, mE*, nE*, tudiogitano*dE*rE*, fodE*rE*, podE*rE*a*ramewE*yE*vewowarabE*o*perohimeto*o8opefiri, fw~irias3suamearawa, aroareboneifade, opegiwepw~ekarodowo, hamafa*ri*
GREEK	IE	39	22	13059360	0.444444	0.00976503	12.9	Eurasia	ell	0.0383142	0.0689655	0.091954	0.00766283	0.458498	exoesiemisenas, ena8y~o, 8ioan8~ropospsarisTili, sTilospsira8end~rofilopetsi, 8ermaemakokalo, ostoTerato, Terasaftimati, of8almosmiti8ond~ixlosaxonatoxeristi8os, mastossikoti, iparpinvlepakupe8en, aperx~oily~os, iLosasteri, astroneropetrafoty~a8romosvuno, orosnitayematos, plirisneos, Tenury~osonoma
GREEK_ANCIENT	IE	39	22	0	0.419244	0.0112717	12.9	Eurasia	grc	0.0309278	0.0687285	0.103093	0.0446735	0.443636	egosiEmeisheis, miadioanth~ropos, anErikh~th~iskionph~th~eirdendronph~ilonkh~ros, dermahaimaostonkerasosoph~th~almos, omarh~isodosglota, glosagonikh~eirsternon, stEth~oshEparpineinhoran, blepeinakoeinapoth~nEiskein, teleutanerkh~esth~aihEliosastEr, astronhidorlith~os, petrapirodos, atraposorosnikspestos, pleosneos, kainosonoma, doksa
GROS_VENTRE	Alg	48.5	-109	10	0.504274	0.00501354	5.8	North America	ats	0	0	0.102564	0.0598291	0.508621	CE8eiTni8Ena*wuhoteteiby~ihaha*tina*noubE*houniniswanotanbEso8beiSEbicitibitanibETeTika*7a*a*hahisoshatounec, nicaxa7EnE*TE*osotE*
GUAHIBO	Gua	5	-69	34200	0.537594	0.0186659	27.8	South America	guh	0.0037594	0.0263158	0.101504	0.0300752	0.537594	xan3xam3, paxam3waxaicikae, kaehawaanihahiwiduhuaiawiritar3tonae, naehawabaxutoperab3*tohana, hanasitomataetomuxuyorototaxutopumuwonotobar3tomatabakakobemitohapatoapatanehumetanet3papata, patahopahuameto, ikotiatuluputo, iwinaimeraibotoisoto, nawanamutoibocutomerawiw3n3kapehanaw3in3
GUAJA	Tup	-3.75	-46.17	280	0.558559	0.0173551	26.9	South America	gvj	0	0.0540541	0.0990991	0	0.563636	ihani5amaku*ypirayawarak3amirapireka*inami*aahayapiawa*a*i*amuku*pokama*37uaCanu*manu*u7ukw~arah3iwartai*itatatapep3hapiahu
GUAJAJARA	Tup	-5	-46	13100	0.512048	0.0164555	26	South America	gub	0	0.0963855	0.0783133	0	0.521472	iheneyanepiteimokoypiraiawarak3ww3raparka7aruerepirer3w3kw~erkaNi7akw~erenamiehacii3pikupeneraNpokamp37a37uecakenumenoeyurekw~arah33ah3tataitatatape3w3t3rp3tunporp3ahuer
GUANANO	Tuc	0.83	-69.5	750	0.473373	0.018216	25.5	South America	gvc	0	0.0236686	0.035503	0.0769231	0.493827	y373, y3b3*73*, b3*ma*ri*k3*ph~3aba*sa*, ba*s3*wa7idiekh~37aph~uka7sadikh~o7akh~a7bokh~apake*piye3bewabopeyahma sahwarosi*7di*y3th~37oyarita, ta7am3ano makaria, yahpikhohakakota*a*piCakaba7a*ya*bi*wa*7ba*w*a*ma*
GUANSHUANG_WA	AuA	22.07	100.04	805700	0.377358	0.0127122	19.5	Eurasia	prk	0.0283019	0.0377358	0.198113	0.0188679	0.4	o7mE7e7te7rapuika7so7si7kh~au7lh~a75amsi7aNrupZh~akNaimolh~rh~aNdakalNoNtai7tomne, Zo7mh~oNZomiNNe7muiNromgoNpusom
GUARANI	Tup	-26	-56	4850000	0.450142	0.0149388	21.2	South America	gug	0	0.0598291	0.048433	0.042735	0.49921	Sene, pee*ore, 5and~ekoaipo, akoava tava, mavamb~a7e poSy~, heanimayma, opakw~era, ngw$erapetei*, mavamoko*ierado, gw~asuvukuSu7i, hesa7iku5a, remb~irekoava, karaiava, tekovepiraguyrajagw~akymata, yvy~ratogw~eypy~ape, pireape, pireso7otuguyka*, kangw$eky~rarupi7a, tupi7atati*, tururugw~ai, tugw~aitagw~eaka*ragw~e, avaaka*, ruviSanamb~itesa, resaapy~ngw$a, ti*jurura*i, ta*iku*py~ape*, py~sape*mby$…
GUARANI_KAIWA	Tup	-23	-55	18000	0.49697	0.0149388	22.5	South America	kgk	0	0.0363636	0.0545455	0.0787879	0.539474	Send~e5and~epetei*moko*ypirayagw~ak3b33b3rahogw~e, hogw~ekw~epireugw~ika3, ka*gw~enamb~iesati*a*i, ta*iapeku*at3*p3*7a*pop37akw~e37uheSehend~umanokw~arahiyas3tataitatatatape3b3at gw~asup3hareher3
GUARAYU	Tup	-16	-61.58	5930	0.57	0.0140067	23.4	South America	gyr	0	0.05	0.08	0.01	0.57	Ceneyaneyepei*pirak3opireruw3ka*aCi*namiecaCi*a*yku*en3p37a*paka*p37a3uepiaenumanouar33tata3b3t3rp3tu*pop3acu
GUARIJIO	UA	27.75	-108.67	2840	0.49162	0.0117147	18.6	North America	var	0.0111732	0.0446927	0.0837989	0.0167598	0.49162	nemuremepire, piewokaso7CiCuhCuriehtekuwi7Cielao7anahkapusiyahkatameyeniCohkopo, CohkoporisekasulaCiemaihine7nekepumugu, mugienatahenariso7poripa7witehtena7ipoekawitugaokawerumatewa, rewa
GUATO	MGe	-17	-58	4	0.54918	0.0107515	26.1	South America	gta	0	0.0409836	0.0245902	0.122951	0.558333	oyoohegokoCeneduniayevepaguadakufEogw~aokutavirEtagakw~aCaZarogaraofapEogog3*harEku*Cogaak3giuvEb3g3*akutaaovirapaafipehobinEg3
GUAYABERO	Gua	2.83	-72	1000	0.433962	0.0177058	27.5	South America	guo	0.0377358	0.00943396	0.122642	0.0283019	0.436019	xanxam, xamalxatiskae, kaeyaxkolenh~ehiwbaxiw3rt3a7annae, nen3ap3tb3thaltitmatetneCotitputpumub3atkaCietbritke7emitpahapt, haptaptenhumten, naewett3ppalaenhuimt matkoi pihinittaetminiathit, lawn3amtm3ax, iabotmadoiw3l3kpahelaxw3l
GUAYMI	Chi	8.67	-82	171840	0.502591	0.0183175	22.4	South America	gym	0.00518135	0.0829016	0.134715	0.0829016	0.502591	timonunbati, katibobu, kubuniwa, waunukrokunkrikrikokuatadori, doriekrooloinsontutidroNokodokuokisebrutumoto5aingain, toendoin, xaroaguetadrexata, nukeNiwana, iriratromukenio, 5oxonioxiNutuoedeomeribo, mribomoroko
GUDANJI	Aus	-15.43	134.42	0	0.453061	0.0109676	27	Australia	nji	0.0693878	0.0571429	0.159184	0.179592	0.493333	gaNguTagudy~arauluNarinT~a, Nari5balagagwiyandy$idaraNg~ulaliTagaLarailiragalawamiluaramulugalamaLidy~aNandy$aLabaNgiramamanaNabulumalumb~aNaudy~aNady~banilang~ady~udugbaniNginagayaraNady~ang~ady~igaLuriNi, urauragudaNaundy$agaru5manamiraNidy~maniyalaNgi, gubugubady~i
GUDE	AA	10.42	13.42	88000	0.439024	0.0132269	24.6	Africa	gde	0.0243902	0.054878	0.146341	0.109756	0.461538	tanbray, brandaxurfin3dajuNk~arauNfw~aba7kuvu7unidinailamapaliminginSin37liNing3naidawanvurSinSinEifiNk~iSigad3gy~i, usurat3kisama7infaragw~unrugw~agy~iNw~avuda, davudakurakil3ma
GUGU_BUJUN	Aus	-18.75	144.5	0	0.423237	0.0103271	23	Australia	gdc	0.0622407	0.0580913	0.161826	0.19917	0.437768	NayuyunduNananuban, nubunyambul, mamaraguyumura, %guwagady~alban, dy~ugu, yugumayi, birabina, milgaNayma, miyal, mirabudy~ilbuNgumaNal, marabibibula, nuganadi, nady~imilgady~anawulagadaNalanmulady~ar, dabarbana, dalgari, dyaluNgar, buraydy~aNga, gurmayugu, wuluNgur, wundy~ubaral, dudanburi
GUHU_SAMANE	TNG	-8	147.33	13000	0.549091	0.0174867	23.2	Pacific	ghs	0	0.0181818	0.101818	0.0618182	0.549091	ana, anaininapatena, teeseriabi, atapaoba ma besaho khacacaha, tekocaruegesasacugotato7ena, kui tei onitomanesekokootiru, to kaka tena7aetetepomaboto, tigiamena tota7i ma tota7icaoba muna7u mae nukuba7umora7unoka7u, noka hisibata7ubaba7uetepomatiobaomaepa, gaubica7uoko tetetoraupiau isiNi, henomanese agiagicapa
GUJARATI	IE	23	72	46857670	0.375527	0.0124072	27.5	Eurasia	guj	0.021097	0.0632911	0.113924	0.0675105	0.400901	me*, hu*tu*apneekbeT3n, vy~3ktimaTh~liSvana, kutru*Tugulmor, Tikup3tu*, pankh~al, Tamdirkt3, rudh~irhadku*SiNgdu*kann3y3n, akh~nakda*tTibh~goth~3n, gh~u*t3nhath~st3ny3krutpidekh~, bh~alsa*bh~3lm3ravsur3T, sury~3taropanip3th~ro, p3hano3gnip3nth~p3rv3t, p3hadr3Tni, ratt3ko3k, Tikarn3vu*, nut3nnam
GUJGI_KHORASANI	Alt	36.58	59.8	400000	0.424837	0.00449592	10.3	Eurasia	kmz	0.0653595	0.0457516	0.0653595	0.150327	0.424837	mEnsEnbiz, %mobirikikiSi, kSiitbitdErax%balikayax3m derisi, deri%xun, %GonGulox3, Goloxgezbur3ndiSdilidizelemjEkiCi box3riCgeriSitelgElginyuld3zsutoSotyoldoqgejEdol3%tazE
GULA_IRO	NC	10.25	19.42	3500	0.509804	0.0147475	27.7	Africa	glj	0.0980392	0.00980392	0.156863	0.0588235	0.509804	5io*moentoNrokhaba, habeteufuno, funeul, unuka, uketuil, ifo*nnel, nete*, te*mon5eollonteuibiwi, windiho*lim, idela, loul, udeil, i
GULTARI_SHINA	IE	36	74	562400	0.436782	0.00519233	1.3	Eurasia	scl	0	0.045977	0.137931	0.045977	0.452381	%moh%tubEh%Ek%duCh~imoSu*tompotoCumo*ti%SiNokonoCh~inotodonjipkro%suri%toroweibotph~uponroti%nowo%nom
GUMAWANA	An	-9.21	150.8	470	0.539419	0.0183433	26.4	Pacific	gvs	0.0290456	0.00414938	0.124481	0.0414938	0.541667	yaukom, xomkitatayamoaiyuwotomotaiyanaweiniyakutu, xutualovavagasakava, saxavaikaikalulusiulataiyanamatanakubuna, xubunasala, salanamaenaaetutunimananunuatenimgitanowokamasa, xamasama, woniyalautunabw~aegurewayeukenao, enaokoya, xoyasabamgokayaoda, xayaodavauyou
GUMBAYNGGIR	Aus	-30.17	152.5	42	0.414938	0.00929019	14.1	Australia	kgs	0.06639	0.0829876	0.207469	0.157676	0.4329	NoyoNind~oNoli, NiyogorugunbuloriNobomb~oyomorwo5dy~imu5ubigurdy~oNgurgulommulurguluroworonNolgonmildy~iNomdirogo5omb~ilbogobogomoroNudumgonoNgirNomb~i5ogoNoro, NoroNowolibono, yilomiNoyonbiroL, wind~oNorumunim, gulburwogoyworu5dy~ulumNunmormilorgiliNgolbidy~or
GUNBALANG_WARLANG	Aus	-12	134	16	0.413265	0.015786	27.1	Australia	wlg	0.0561224	0.0510204	0.163265	0.19898	0.413265	NayinaguTigaburggidimargbarbuNdurdugminaNgendulgmaTulagiwid7mulubingagaggalmuwumugayaNNagbilNargunbidyuwunalbadiTinaNalyuwarmiaxaganagmaniligar5u5ugwalarwidiTwalanNoloraTunTagabibuyinnagarwuNeyowa
GUNIN_KWINI	Aus	-14.25	126.67	50	0.462963	0.017626	27.3	Australia	gww	0.0493827	0.104938	0.197531	0.0740741	0.462963	Nayu, Nayananira, niruamirigemajerimrigemliwa, lewalaNgiguliburnarwuyuwumbulwi5jilinamiga, mogawa5jurumiyal, miyaLNamukarimaraNanadebarbarimaroN, maruNuNawaarubuwu, wunaranarnu
GUNWINGGU_GUN_DJEIHMI	Aus	-12.5	133.75	1220	0.376238	0.015786	26.3	Australia	gup	0.019802	0.0247525	0.222772	0.262376	0.383838	NadukNudaNgiNadberenagudy~ibogenbini5dy~e5durukgundulkgunmalaworgungulahgungulbagunmurNgunganemgunmimgungebgunyidmegundy~engunbardgunbidgundy~ikagundiunan, kudumebekandowengunduNginhginhgukugunwadegunakgunNei
GUNWINGGU_KUNE	Aus	-12.5	133.75	1220	0.394231	0.015786	26.3	Australia	gup	0.0288462	0.0384615	0.254808	0.134615	0.40796	Nayi, NadNudaNadberenakudy~idy~arkobini5dy~e5duruk, dy~uNdy~u4, 5u5u4kundulkmalaeornokulahnokulbanomurNno, monokanemnomimnokebnoridmenody~enobadnobidnody~ikanomalknobekan, marNgalahmekuknodowenmudaki4ki4kunro5kunbadgunakNeyno
GUNWINGGU_KUNINJKU	Aus	-12.5	133.75	1220	0.368	0.015786	26.3	Australia	gup	0.032	0.044	0.236	0.112	0.377049	Nayi, NadNudaNadberenakudy~ibokenbini5dy~e5durukkundulkkunwor, kunmalaworkunkulahkunkulbakunmurNkunkanemkunmim, mimno, kunkalNgu5kunkeb, kebnokunyidme, ridmenokundy~en, dy~enokunbadkunbidkundy~ikakunmalkbekan, marNgalahmeNaririhmekunduN, kundy~aralaki4ki4kunwadekunrakkunNey
GUNWINGGU_KUNWINJKU	Aus	-12.5	133.75	1220	0.369565	0.015786	26.3	Australia	gup	0.0271739	0.0217391	0.222826	0.125	0.377778	NayeNudanakudy~ibokenbini5dy~e5durukkundulkkunmalaworkunkulahkunkulbakunmurNkunkanemkunmimkunkebkunyidmekundy~enkunbadkunbidkundy~ikakundiwbekan, marngalahmedowenkunduNki4gi4kukukunwadekunak
GUNWINGGU_MANYALLALUK_MAYALI	Aus	-12.5	133.75	1220	0.382979	0.015786	26.3	Australia	gup	0.0212766	0.0212766	0.239362	0.223404	0.393443	Nayi, NadNudaNadberenagidy~iburge4bini5dy~endy~amogunmalaworgungulahgulbanomonogunganemgunmimgungepgunyitmegundy~engunbitgundy~ikagundiunan, kudumebekan, marNgalahmedowengunduNgi4gi4gunwtdegunakguNey
GUPIS_SHINA	IE	36	74	562400	0.442105	0.00519233	1.3	Eurasia	scl	0	0.0526316	0.136842	0.0526316	0.456522	%moh%tubEh%Ek%duCh~imoSutompotoComo*ti%SiNkonoCh~inotodonjiptitiro%suri%toroweiboth~hogorpon%roti%nowo, noo%nom
GURAGONE	Aus	-12.25	134.42	60	0.45	0.0157686	26.9	Australia	gge	0.0681818	0.05	0.145455	0.140909	0.45	NarpuNirepumukupuworijiCiCajuNjuNbulobojalmirigalbanmaliyirigoliTamumugelamumibiluguyuiririNarajitbamuwokuguyubirdiliNubadenagaliyimukjiguwajinmurkaNanmalgba, TembulbamibalpigunNakgoybalbimokolgiNargimaina, NawabbungegualiCi
GURBET_ROMANI	IE	43.35	19.95	476180	0.376923	0.00697168	7.1	Eurasia	rmy	0.0692308	0.0576923	0.0961538	0.0653846	0.404959	metuamenyek, yekh~duyjenomaCo, payalijuSol, jukh~eljuvkaSpatrinkoZa, morSirat%kokaloSing~, Sing~orokanyakh~nakh~dand~Ch~ib, CibCang~vaCuCka, CuCibuSe, kalindy$opiyel, py~eldiSh~ol, dikh~elasunel, kand~elmerelavel, resolkh~amCeharin, Cerayinkh~aplo, payar, baryag%drom, prSaplay, playinyrat, raSiph~erdinonevoalav, nav
GURENG_GURENG	Aus	-25.25	151	0	0.438776	0.00982273	20.1	Australia	gnr	0.0816327	0.0357143	0.173469	0.229592	0.450262	NaiNin5ulabulaga5il, gurulmiridy~ala5, dy~ugeleyula5dagalbina, maNamu, murudia, dirady~unuNgibibirumamganaduNgi, dy~aNaburaNabalu, balugu, bundy~iba, bi, biga, bigu, bigim, wabaliginma5duLamguNdagilburi, guyum, NundambalNulgubuluNa
GURINDJI	Aus	-17.67	130.67	590	0.425439	0.00866774	26.4	Australia	gue	0.0570175	0.0877193	0.140351	0	0.425439	Nayu5utuNantipajintaku%kujaraNumpit%yawu%wutu%karntijalyiwajawurkuNulukuyuwarnwirnturulaNamilajitjilirajala5tiNariwartarn%Napurlu%malumpakukij payakarap 5a%kuru 5a%tampaNya%wurlNarn%kikiNawa%wumarawarluwarntari%Narlaka%kaputa%timpakjalayalaNyini
GURO	Man	7	-6	500000	0.486957	0.0173446	26.2	Africa	goa	0.0869565	0	0.113043	0.0956522	0.491228	maikvdvfiemipobEnEweiyililakolEyEwolEbeitonEyiEyEsonEnEpobEyobiliminiyimagalvyilimonEgw~EnEnyigolETEzigobelifadElEto
GURU_KALASHA	IE	35.64	71.68	5000	0.442478	0.00991348	8.3	Eurasia	kls	0.00884956	0.0442478	0.115044	0.0707965	0.462963	atuabiEkdumuCmaciSu*amuth~pu*postlui3th~iSiNk3ECnastd3ndorikjiph~bazaCuCupisaNgaanaSiasuritariukh~b3th~3Ngarponratnu*anom
GURUNG	ST	28.33	84.33	359000	0.410853	0.0106403	14.6	Eurasia	gvr	0.00775194	0.0775194	0.124031	0.0775194	0.441667	NakxiNigxriNxi*mxita* ganagise%du*pxotr~xu bikoxri barunxami*nasalecxiyoNxeui dr~ath~u*mro*th~esikh~atxi ya*mu sa raky~uyu mamigxya*dr~a* dr~amwi* sanech~a rami*
GURUNG_WESTERN	ST	29	83	359000	0.424658	0.0106403	2.4	Eurasia	gvr	0.0136986	0.0273973	0.130137	0.0890411	0.424658	NakxiNxyoek, kridui, Nxi*mxita*ganagisepxo, latxubikoxribanxa, nxeme*mi*nasalecxiyoNxethu*bamro*bathebasibakhaba, tabatxiya*musarakyuyumamigxya*kadasu*mxwi*sanenaya*mi*
GUSII	NC	-0.75	34.83	2205300	0.5	0.0139981	18.3	Africa	guz	0	0.0588235	0.117647	0.0588235	0.53125	i5C~eayEintw$eo, bobant~ote5iNatoyiCoyinoboko5urorCyoba, rECexenakoriyiaeta
GUUGU_YIMIDHIR	Aus	-15	144.83	780	0.41875	0.0144557	25.1	Australia	kky	0.0625	0.04375	0.1875	0.175	0.424051	Nayu5unduNantannubungutirabamaguty~ugudawugulyugubiraNaraganbidatibaymilgamilmulirNantarbuNgumangalguyunamabinigadaNalanburaynambalyugutudanma5ty~alwaturnilagadil
GUWAMU	Aus	-27.83	148.87	0	0.434783	0.0078217	20.2	Australia	gwu	0.0347826	0.0695652	0.2	0.165217	0.434783	NayayindawaNgarabalardiNuranguli5bagayumangumamaNa8iliNudira8ala58inbinmardaNamun8iba4agayimba8urdi8anduragamuburdi
GUWOT	An	-6.5	146.83	400	0.494118	0.0164317	24	Pacific	gve	0.0470588	0.00588235	0.194118	0.0647059	0.494118	ahiauaindaNktaineseikutyainetaniEndinainwiokkoaleknogibEnmalamsizeinniaunmanambindoislimainseislogiluakwouNmiyEtmuyEsiEntdomaraismbeidaNksialaulogelainmiyokyauntakeinyoin
GWAGWA	AA	8.67	8.08	27300	0.474576	0.0155803	26.6	Africa	gwn	0	0.039548	0.141243	0.079096	0.512195	aniak3amdabinC~e b3ky~igund~ak3rekw~orokw~otant~acig3Ny~a*fatajinik3sikahokunnind~anianC~iakuriariSiyaguyamnaninonoant~aSag3nijimutujonanaky~emiruwadunc~iwutaturiky~itudud3d3riCiCikasabuwasuna
GWAHATIKE	TNG	-5.65	146.46	1570	0.426136	0.0164317	25.5	Pacific	dah	0.0340909	0.0454545	0.261364	0.0965909	0.426136	negeneNuNkureNiraualmakaN dagmakuluimeNheasaNsisihikdarikiNkiniNkirmiNdiwiliNmuruNmisiNmelaghamiNmamuNbubulkuNfenennaNe neNnurakamyaNwaNdinambefehorakagbeleNduguwaimuNgregeNdeNem
GWERE	NC	1.08	33.92	409000	0.5	0.0140486	23.1	Africa	gwr	0.0833333	0	0.0892857	0.077381	0.541935	ze, nz~ewe, iwesw~e, isw~eoizabilint~ua5i, %anz~abw~asekelesalekoladibasayigumb~azigatw~iisonind~oinolimizw~ikono, galobeleni5w~abonawulilafw~aizasanakotaizi, yizibalesy~ozilasozieileizulabalina
GWERE_2	NC	1.08	33.92	409000	0.462366	0.0140486	23.1	Africa	gwr	0.0322581	0.0322581	0.112903	0.0913978	0.462366	mwoizabiriyanyi, enyanzabwasekeresalasubi, koladibasayegumbazigga, yembetwiiggiindoinolimizwi, kivibereinni, yininywawonawulirafwaizzasananfefenyi, njontaizibale, gumbaSo, syozirasoziwireizzulakiyakaina
GWI	KK	-22.67	21.75	1470	0.509554	0.00663521	20.5	Africa	gwj	0	0.0191083	0.0955414	0.0509554	0.544218	kerece, caite!w~i!amkue, kw~e!aoaba, arugukoneidanako!ao!owan!~a!ei!ai!ui!ojigy~am!oriceuNg~uSa, pi!aenkX~amo, moahakuom, kw~om!oa!am!onocan!~oa!egy~o!abihx~aeSika!oe, !oehakaba!uo5
GXANA	KK	-22.17	23.33	1030	0.516129	0.0085932	21.2	Africa	gnk	0	0.00645161	0.103226	0.0451613	0.547945	kece, caite!w~i!amkue, kw~e!aoabakoneidanako!ao!owan!~a!ei!ai!ui!ojidam!oriceuNg~uSa, pi!aenkX~amo, moahakuom, kw~om!oa!am!onocan!~oa!edao!abihx~aeSika, n!~uaka!oe, !oehakaba!uo5
H166_KONGO_MANYANGA	NC	-5	15	5016500	0.462687	0.0150495	23.7	Africa	kng	0.0298507	0	0.126866	0.104478	0.462687	mosiolentubizibwayanzitikayakandaengagisipokakutusobombonodimikotobenefulunwmonuwfwiztangubweteteazatadiiyazilaongofukufuluka monakumbu
HADIMU	NC	-6.5	39	15954860	0.486957	0.01295	26.5	Africa	swh	0.0347826	0	0.121739	0.0521739	0.491228	mojawilitw~umba, swingewawajitianigozimungolowembekioThopuanolimitiwaninywaonasikiafwajauayotaajibwetojialimasikupyana
HADIYYA	AA	7.25	38	1250000	0.497409	0.0125021	18.9	Africa	hdy	0.0362694	0.0310881	0.134715	0.0932642	0.497409	aniatinesematolamomanCok"urt"ume7ewaSiCoibibahak"abuyaomaCot"igamik"ebudomaC"eilesaneink"e, iNk"ealaboguruboaNaanunaafareagmo7, sidmaC"esleh, bayitwarelinCobolanka, bolaNkawo7okinagiragogodunahimowomahareCosuma
HADIYYA_2	AA	7.25	38	1250000	0.497326	0.0125021	18.9	Africa	hdy	0.0374332	0.0374332	0.13369	0.0909091	0.497326	aneatenesemEtolEmumEnk"urtume7e, k"urtume7wuSibibahak"abuyaomEcot"igamik"ebudomEC"eilesEneink"ealEbogut"ubangaanunaafEreagemo7emEC"eselehewareelinbolank, bolankawo7okinagiragogodunahimohareC, hareCosuma
HADZA	Had	-3.75	35.17	950	0.483568	0.0120556	21	Africa	hts	0.0328639	0	0.117371	0.028169	0.515	ono, oneth~eonebe7eiCh~amepieunuN!"ama, N!"ala!h~a7ano, tiNkiN!"amac"ic"itiac"apeauath~amamiT"alo7oaC"apiCh~iakwh$ainth~aweahaN!ataguliNguli, guluNguliukwh$ailiba, kx"ac"aN!"efa!h~i, !iN!a7eta*!"i, misicaiSonch~aatia*!"ac"okoyekeN!"uT"ec"ifikx"a7ecanaakh~ana
HAIDERABAD_HUNZA_BURUSHASKI	Brs	36.5	74.5	96800	0.383929	0.00519233	-7.4	Eurasia	bsk	0.0625	0.00892857	0.133929	0.0267857	0.401869	jEunmihonol7toch~umohuktomkh~iybotmul7tontinil7turiSil7tumolilCini7mupuSi7mEyu7umussoosi7iCh~ildonpugonth~opth~oSi7ik
HAIFENG_SHE	HM	22.59	114.43	910	0.455357	0.0154779	22.2	Eurasia	shx	0.0357143	0	0.223214	0	0.455357	vaNmoNpa, lepalepiakiataNpioNk"osisoN, soNkokak"oNkak"ok"oNpiumunpik"uaNiNkohin%homokoNt"aloletaNoNNa, Nakot"okamoNkaNtohinmui
HAINAN_KIM_MUN	HM	19	110	374500	0.411765	0.0167401	23.4	Eurasia	mji	0.00840336	0	0.243697	0.12605	0.449541	mimibanmunby~aoklodamnomdopsamtoNbanomNw~eibaty~oNny~aby~atbunogy~anhoptammuNdaidaipy~einoitiNvamgy~aopy~eidouky~aomun, dummunsaNbu
HAINAN_MINNAN_CHINESE	ST	20.04	110.34	48033100	0.507143	0.0149763	24.2	Eurasia	nan	0.0142857	0	0.107143	0.0571429	0.537879	valuvaneNzy~a7no*, noneNwugao, kaoda7, ta7Sy~uyofoihoiguth~ao, kuth~aoga7yima7fi5EjiSy~unEigua, kuasoimoyadilEizi7, zihaosEsEdui, tuijy~ouhaohoimEhaomua, mw~adiNmy~a
HAININH_MIEN	HM	20.55	106.31	374500	0.429752	0.0167401	24.4	Eurasia	mji	0.0247934	0	0.22314	0.0578512	0.460177	yameia, %yetimunby~aukl~otamgy~aNnomdopSamsuNky~oNnommeiCoN, bl~ui5aby~EtpunuhopmaNfot, homtaitai, launoi%siNvamgy~outouky~auCoNpoNSaNbu, %mEN
HAISLA	Wak	54	-128.6	240	0.321429	0.00642232	5.6	North America	has	0.107143	0	0.102041	0.0765306	0.336898	nugw~ayXsu, yXw~sunugw~anisn"aukw~ma7Lawismmyw"ac"GinLaw"sq"w~axelaL"isblxLmXaXwL"aqp"sp"yuGGsXuma7xgi7gik"lmk"u7k"w~s Xdamwaha7isu, hayasujam"il"Gisnaqaduqw~lahumalaLlGan"akw~L"islat"ut"uw"apt"ismxw~ltlat"lxsn3geGanuLqut"ah"aluLdunt
HAITIAN_CREOLE	Oth	19	-72.5	7731300	0.431655	0.0175245	22.7	North America	hat	0.0503597	0.028777	0.115108	0.057554	0.458015	mw~e*nuyu*demu*pw~aso*Se*pupy~ebw~afEyposa*zoko*zorEyzy~ene*da*laN, la*gZenume*tete, se*fw~abw~EwEta*demurivinisolEyetw~aldloroSdifeSeme*, rutmo*, mo*taylanuitple*nuvo, nEfno*
HAKKA	ST	25	116	31424260	0.399015	0.0142414	19.3	Eurasia	hak	0.0197044	0	0.197044	0	0.442623	NaiNiNaiteuyitly~oN, Niwui, 5inNkeusitmaSuyapph~ihy~etkw~ut, kw~utth~euNito, NikuNNanph~ikuNNa, NaCh~iSetma, Setth~euch~itth~euSunen, hy~uNkakkonyimkh~on, kh~ontauth~aN, th~aNtausi, simoNloi5itth~eusinSuiSakfolusan, ly~aNkoNpuSinth~eumansinmy~aN
HALIA	An	-5.25	154.67	20000	0.445946	0.019098	26.9	Pacific	hla	0.0743243	0.0405405	0.0945946	0.00675676	0.445946	aliyaaloaratoahuwolyinamuwkiyroweykalapikpikuwrahaciNtaliyNamataliymauwaruwcE, tarahENomatElamapiytalapiytopiytoramunhatuwtuwlapokusboNmasulciymussolo
HALIA_2	An	-5.25	154.67	20000	0.488789	0.019098	26.9	Pacific	hla	0.0538117	0.0313901	0.215247	0.00448431	0.488789	aliaaloalamtoahuolCo3nmukiuturoeikalapikpikunEnrEhariNnEnCinunEntaliNanEnmatanEn7EsnEnlihonEnmEanEntukununumoualimanEnasusnEnkimkimu3snEnEwanataranaEhENonaEmatElanamapitalapitopitoramu3nhatutulamaroropokusboNsaputuCimussolo
HAMTAI	TNG	-7.5	146.25	45000	0.512605	0.0174867	22.6	Pacific	hmt	0	0	0.134454	0	0.512605	nintinoifoti, hiwohivo7u, ovo7uomo7ohive7oiyoqu7woqotohiNohimohoqooNo, moNooiwohempoomNoqe7oqon, 7onipumopoqoop7oe7ohowotofo7no
HANGA_HUNDI	Sep	-3.9	142.85	7200	0.46729	0.0174953	26.8	Pacific	wos	0.0186916	0	0.17757	0.0841121	0.46729	wunimeni, 5eninaninatapayetekpiswasamigag3sepipadamadamapatekalitambamu5axexekehiyayanguyayambunembuganhulixi
HANIS_COOS	OC	43.5	-124.17	0	0.368421	0.00752634	11	North America	csz	0.105263	0	0.0994152	0	0.379518	m3kanSxkanl3n3kany3xeyyuxw~amakw~iyostaclnekcxaw3t3nlamakkmaxkhanasxw~alxw~alCuLqcaheltatiyexkeLam3laSik3Lok"wantl3qawej3tqal3syumixapkLiyexC"walhew3lckw~aye3sk"wal3spaaLanexLnnas
HANUNOO	An	12.33	121.25	13000	0.435606	0.0189104	26.7	Pacific	hnn	0.0473485	0.0227273	0.140152	0.126894	0.436433	akukawu, kamukita, kamiindatunda, tidasintayhintaybalaw, bukuntananusaduwadada, la7unaba, aba7di7itbabayilalakitawuisda7manukidu7kutulabuNgamuttarik, lukubtuban, tagubandugu7but7ultaba7itlugikugbulbul manukbukukulutulimatairuNbibig, sulaNNipundila7raparapakamaNtiyanli7ugsusuatayuminumkuma7unkagatmakakitdunugmagka, alamanmaturugmataymaty~unlumaNuylumayaNlumakawbalikigya7, huwaykumukawtumindugmagku…
HARAMOSH_SHINA	IE	36	74	562400	0.445652	0.00519233	1.3	Eurasia	scl	0	0.0543478	0.152174	0.0543478	0.460674	%mo%tubeh%Ek%duCh~umoSu*tompotoComo*ti%SiNkonoCh~inotodonjiptitiro%suri%toroweiboth~ogorponroti%no*u*%nom, %no*m
HARBAN_SHINA	IE	36	74	562400	0.444444	0.00519233	1.3	Eurasia	scl	0.0111111	0.0444444	0.144444	0.0666667	0.449438	%mo%tubEh%Ek%duSiboSutompotoComo*ti%SiNkonoSinoth~idonjiphizil%suri%toroweibothogorpon%roti%noo%num, %nom
HARUKU	An	-3.5	128.42	18200	0.509901	0.018768	26.2	Pacific	hrk	0.0891089	0.039604	0.113861	0	0.509901	a7ualeamiisaru7ai7anasuutuu7ellela7u7elleusalalaa7ireinpanonotarinamatairunikime7ia7imalo7u, a7ita7ururimasusulimpaninumatahkawale7amata7imariwaelhatu7o7in, hatuha7u, pe7ilalantanitalamete7eta7u7ellehorunalam
HARW_E_OLYA_KHORASANI	Alt	36.17	59.05	400000	0.391304	0.00449592	9.7	Eurasia	kmz	0.057971	0.0507246	0.0869565	0.173913	0.397059	mEnsEnmEn, bizbirikikiSiitbitdErat%balkdEri, %pust%GonGuloqgezburundiSdildizalmEmEk%jigEriSgeriSitelgalgin, %xurSitund~uzsudaS, doSotyeldoqgejEdol3yENg~i
HATAM	WP	-1	134	16000	0.415301	0.0192423	25	Pacific	had	0	0.0163934	0.240437	0.125683	0.44186	danijeniny~enigomcantuNw~atuwausienmem, boumembieimmeNNkegNgromnj~umbou Ngai, puntiNouyaihw~apdw~ebmigbiaund~abdobsiNaudutNatmiapmaikw~eiprow, mp~iabhamny~eitig, haghumpuig, nirannuNugw~mmunutjep, bunniny~eN
HAUNUNU_BAURO	An	-10.67	161.83	4980	0.578947	0.0190915	24	Pacific	bxa	0	0.0789474	0.125	0	0.586667	inauikiaetairuaainuniaixaaNataahana, raunaxawoxapusur7kariNamapw~anusuriwomeamearimasusurokotonosiraia, rexiaroNoamaehano maihixuwaihauxiutarapw~oNianahaoruata
HAUSA	AA	12	7	26929000	0.477778	0.0135103	25.8	Africa	hau	0.00185185	0.0388889	0.0851852	0.0648148	0.482243	nikai, kimu, niwannanwanTanwameba badukayawadaya%biyubabbas"awo, s"ayik"aramimaTemutummutumkifis"uns"ukarekw~arkw~ata%itaTe, bishiyairiganyesaiwab"awofatas"okajinik"ashimaik"ok"w~aik"ahowus"iya, jelagashi, gasugashi, gasukaikunneidohanTibakihak"oriharshek"ambori, akaifak"afa, saugw~iwahannuTikiwuyanono, mamazuTiyahantashaTiTiza, Tijeganijisaniyi barTimutikasheyi iyo, yi nink"ayatashiyi yawo, yi t…
HAUSA_2	AA	12	7	26929000	0.46988	0.0135103	25.8	Africa	hau	0	0.0361446	0.114458	0.0542169	0.478528	nikai, kemud"aya%biyumutumkifikarekw~akw~ata%itaTeganyefatajinikashikahokunneidohanTihakoriharshegw~iwahannunonohantashaganijimutuzoranaaruwadutsewutahanyadutsedarea Tikeasuna
HAUSA_3	AA	12	7	26929000	0.487805	0.0135103	25.8	Africa	hau	0	0.054878	0.109756	0.0609756	0.496894	nakaimudayabiyumutumkifikarekw~arkw~ataitaCega5efatajiniqaSikahokuneidonanCihakoriharSegw~iwahanumamahantaSaganijimutuzoranatauraroruwaduc"ewutaha5aduC"edareCikasabosuna
HAUT_KENYANG	NC	5.67	9.5	65000	0.387387	0.0174789	26.3	Africa	ken	0	0.00900901	0.225225	0.0540541	0.417476	motpaymusimutabininokyekw~opnoNxEpbaNtu5EsE5w~En5Enr3nEnawonEbh~3Th~En5uyiN3xokgutw~omokmb~e5EptaygoyaynTy$Etipotko5En
HAVASUPAI	Hok	35.75	-112.5	1600	0.464286	0.00600211	11.2	North America	yuf	0.0142857	0.0142857	0.05	0	0.471014	sitahuwakaapa7iCi7ahatehw~ateCiyakkw~a7asmarkyu7yayo7yo7yipalemipukesaleCiv8i78ikaukaevkapikamiyuwa5a7ahamasi7iaha7awi7a7o75a7atim7orikasiviya
HAWAIIAN	An	19.58	-155.5	2000	0.60101	0.0153917	9.2	Pacific	haw	0.0858586	0	0.0833333	0	0.60101	wauoukoumakoukeiakelawaiahaa7oleapaunuiekahiluanuiloaikiwahinekanekanakai7amanuilioukula7auano7anolaua7ailiilii7okokoiwiailahuakiwihuelohululauohopo7opepeiaomakaihuwahanihoalelomiki7aowawaekulilimaopua7iupu7uwaiakeinuainahuikeloheikemoemakepepehiaulelehelehele maimoenohokuha7awiolelolamahinahokuwaiuahakuonelepoaouahiahilehuaalamaunaulaoma7oma7omeleke7oele7elepowelaanupihahoumaika7ipoemalo7oinoa
HAWAIIAN_2	An	19.58	-155.5	2000	0.6	0.0153917	9.2	Pacific	haw	0.0823529	0	0.0764706	0	0.6	wauoekakou, kaua, makou, mauakahiluakanakai7ailioukukumula7aulauilikokoiwikiwipepeiaomakaihunihoalelokulilimapoliakeinuikelohemakehele mailahokuwaipohakuahialamaunapopihahouinoa
HAWAIIAN_3	An	19.58	-155.5	2000	0.602778	0.0153917	9.2	Pacific	haw	0.0916667	0	0.0833333	0	0.602778	au, wauoukoumakoukeiakelaaiahaa7oleapaonuikahiluanuiloloali7ili7iwahinekanekanakai7amanuilioukula7aulaua7ailiilikokoiwihi7uhululauohopo7opepeiaomakaihuwahanihoalelolimaopua7ipu7uwaiakeinuaiakiikeloheikemoemakepepehiamakeaulelehelehelemaimoenohokuha7awiolelolamahinahoku7uwaiuapohakuoneaoauahiahilehuaalanuimaunaulamelemeleke7oke7oele7elepoanuhoumaika7imalo7oinoa
HDI	AA	11.87	13.72	29000	0.427586	0.0118948	26.8	Africa	xed	0.0413793	0.0275862	0.0896552	0.0551724	0.449275	yuN3nitekwhisk3lipik3ricicifusl~uhwahutausgh~ucifdulisl~3m3Nirih3ciNsl~i7iNgh~anikkaramc3vuu7am3nakn3gh~aym3taysawifitiktakwacaimipalagh~wagar3vidikh3gu
HEBREW	AA	31.5	34.83	4822400	0.416149	0.00784912	19.6	Eurasia	heb	0.0434783	0.0372671	0.130435	0.068323	0.416149	aniata, atanaXnueXadSnayimadamdagkelevparXoSXecXaleXordamXecemkerenozenXayinafSenlaSonberexyadSadkavedSataraSamaXmetbaSemeSkoxavmayimeveneSSvilharlaylamaleXadaSSem
HECUO_TAROKO	An	24.17	121.42	20000	0.422619	0.0172037	12.3	Pacific	trv	0.0357143	0.0535714	0.130952	0.0892857	0.422619	yakuisu7ita7kiNaldahasuruxhuliNuhiNhuniwasawra7ildarabuTbiraTdori7muhiNgupunh3mabagaunuhrumulmimahmitambahaNmhu7ilmiyahhidawpN3rahsiyabtunuxpuni73lugs3karabibgurahhaNan
HEILTSUK	Wak	51	-127.5	66	0.325	0.00657977	8.2	North America	hei	0.11	0	0.125	0.05	0.345745	nugw~aqsunugw~ancm"nmaLlatgw~anmmiaw"ac"GinaLaus, La7ausmimiaXLawaL"ish"lgw~m, h"lkw~aXaXwLm"p"sp"i7uqqsxw~maqgikk"l"mw"uXw~tam"uahay"asuja7amq"w~msnaqaduqw~lahumiLLlgaXiLL"xsiwalat"ut"uw"aw"a7m", w"apt"ismXltlat"xq"w~uq"w~sGanuLqw~ut"ah"aluLdunt
HELONG	An	-10.17	123.5	14000	0.506667	0.0181521	27	Pacific	heg	0.08	0	0.2	0.0666667	0.506667	mEsaduaikanNotmatailuimakalasinuEta, tinaNmiNmatElElobadunuibatuailalankduman
HEQING_BAI	ST	26.56	100.18	800000	0.481203	0.0122122	12.9	Eurasia	bca	0	0	0.0451128	0	0.551724	NonoNa, yayiko*uyi*kE*yi*u*kh~u*a*Sicush~epesh~uakuatukuo5ito*we*v3tuchz$paceph~i*kh~uEtucesh~upatuka*uxh~a*, ke*Ch~E*Sixuyi*ph~i*Sh~E*kh~oSicoukh~uexh~ueth~usuomaSh~i*miE
HERERO	NC	-20.58	19	73600	0.489655	0.00661301	20.5	Africa	her	0	0.0689655	0.103448	0.0482759	0.518248	amiovEEtEmw~Evarind~uhunj~u, hibw~anatiyao, sokovabi4d~utupa5atw~ihoyuruyorakagorokEvErEhurinw~amunazuvakoka, taza, yayuva5osEmEva, mEyawErirojiradund~utukuurapEna
HERERO_2	NC	-20.58	19	73600	0.496063	0.00661301	20.5	Africa	her	0	0.0866142	0.0944882	0.0629921	0.520661	mw~emb~ariburahunju, hibwaonatiiyaokovabind~utupao5atwiehouruyorakaNoroverehurinw~amunazuvatayayuvayoseevawerirodj~iradund~uutukurapena
HEWA	Sep	-5.08	142.58	2150	0.56	0.017988	20.5	Pacific	ham	0.0466667	0	0.133333	0.04	0.56	tobagotiiyaiwalo, mEtalayaoonammeme ofeinatimataibokaliapeiNau, Naukogipilenaftolmoiyou, watiyumlati, amaimomyai, baiyeinikEnEnafotei atepaiyoponegEliakuatapEnewi
HEZHE	Alt	49.5	137	1390	0.492857	0.00558398	0.6	Eurasia	gld	0.0357143	0.0428571	0.128571	0.0642857	0.492857	bisi3mk3njurunioimaxainakinmonasas3ks3giamsasianisalaoforoikt3l3nalaomiiC3doldibud33m3siwunuSaktamuk3joloto, tuaxoktourk3nsiks3rinirkiNgig3rbi
HIDATSA	Sio	47	-102.5	200	0.532138	0.00468966	5.5	North America	hid	0.0149477	0.00298954	0.0612855	0.0896861	0.532934	ma, mida, dima, mihidihido, kuatapetapa, takadata taceca, liakahetaahudueca, luecadopa, nopacixtiahackikadiStadi, kauStamia, miakazamace, itakamuacakakamaSuka, pedakudutiaducuamidapautimidaiSi, midiSiodalipiidukSitiidihiducadacakakadakaazixamiixpe, citahi, cakakahiada, hiatuakuxi, apaiStaapaiiSa, hidezicakaka iciiciiliualiaiSakiampaimaki, acidata, nataapiSahi, midihikiduti, pedaca, datapiikakikw~…
HIGA_OKINAWAN	Jap	26.33	126.81	984000	0.473684	0.0158703	22.3	Pacific	ryu	0	0.0263158	0.203947	0.0197368	0.48	waNyawatatiCitaCi%niNZiNiyuiNSiramikihaharaCipunikunumimimihanahasubaCiNSitini, Cibukw~aCimunumiNmiNCicuNmaisuNcuNtirapuSimiZiiSiSimiCiyamayurujimb~aimihaNna
HIGHLAND_TEQUISTLATEC	Teq	16.25	-95.75	2420	0.459357	0.0159899	23.4	North America	chd	0.0812854	0.00378072	0.115312	0.0982987	0.465517	iya7ima7, imaNkiyaNk"hita7a, yahiku7uanay, nede, halea7ibulaf"ka7aSpela7anuliogue7agw~ega7, uhSiidoguiaga7ua, a7uinu7ganoSansSansdugacikiStaL, gw~ial7ekfanu7libelalimeliSmi k"ekbiL"liSik", biLwak"gaLbi7elegaLlabolaniLgoya, laSaLwakwaklaS7masla7unaLgoayba, baLnaLukmisNonemanegu7uhok"duweLonSama7danadegaimgy~ehimmaymama7agafgay, muma gawakyuuagw~anawodunoudh~madacawewo, gaSbi7i, gumagw~a, mi%oramuL…
HILIGAYNON	An	10.25	123	5770000	0.454545	0.0185755	26.9	Pacific	hil	0.0559441	0	0.125874	0.125874	0.457746	ikawkitaisataoisdaidudahonpanitdugo7tulanduluNg~anmatailoNNipondila7kamutsusoatayilimnonkitamatipataykadtobituontubigbatoClayodalangabibagoNalan
HIMA_RDC	NC	-0.5	30.5	2330000	0.478261	0.0144952	20.3	Africa	nyn	0.0144928	0.0797101	0.101449	0.0724638	0.478261	movirintutThubwadatikorarusahigufahembetuisoyindoinolimi, dimijumatabunenywarora, ndorahuraafireijazobanyunyuziizivalewurohandasozirohiakavara
HINDI	IE	25	77	260123420	0.41629	0.0106067	25.1	Eurasia	hin	0.0452489	0.0633484	0.0837104	0.0927602	0.420091	mai*tu, aphamyeh, isvoh, uskaunky~anahi*sab, sarabahut, zy~adaekdobalambaCoaurat, nari%admi, mardvy~akti, manuSy~amaClipakSi, parindakuttaju*pe, darxatbijpattijaCaltvaCa, Calma*s, goStrakt, %xunastvasaansi*gpu*S, dumpank, parbal, keSsarkana*knakmu*h, mukda*tjib, zaba*nakunpairguhatpetgala, gardanstan, Catidiljigar, kalejapikakadeksunjansomarmartairCal, ahalanalebaidekahsurajCa*dsitarapanibariSpat…
HINIHON	TNG	-4.67	145.31	1500	0.45977	0.0173974	22.8	Pacific	hih	0.045977	0.0172414	0.183908	0.0574713	0.473373	yEnEikEtukuilobmil3lEEmannand~in3fukum3workEnabpikaElEhamEsipiknaNgEpEhamind~3kbaunaNiNgEnmEph~3luhawok, wEkfruk owumomb~fuwum3lisEpEnaopEtnomEmund~ubElEt3elehaf3surutEtiwokmoniNunim
HINUKH	NDa	42.17	46	5	0.442529	0.00654398	2	Eurasia	gin	0.045977	0.0114943	0.0977011	0.0517241	0.469512	dEmEElihEsq"onorEk"w~EbEsuroXw~EnocE, kakiaZEtL~EbuXw~iSi, bikiyotL~uZeytamaaXaiZEymaluk"ECumEcq"ontu, bECnukw~EzEyt"um, XEmaZubogaiktoqX~uhnoX, aq"buqX~cw~aLEXEmu, tL"alC"EhunEXw~in, malunESiiC"iSEc"EndiyucE
HITIGIMA_DANI	TNG	-4.42	138.5	20000	0.510309	0.0177979	19.5	Pacific	dni	0.0515464	0	0.0876289	0	0.521053	anhatnitpakeat, makeatpite, peteapyekeapioekaoatmepoakesakoeilekenapisanaikamelieitepekieilakasimokoli nanheileken, lakh~annasuk holh~iwalakaeme, eme wakamohesakelihelephetoukke, kw~etomhupakoape suph~okoketetake
HITTITE	IE	40	35	0	0.423077	0.00742484	9.5	Eurasia	hit	0.025641	0.0769231	0.0769231	0.0128205	0.428571	uksumeswessijataantuhsasdarparsdukursaeSharhastaikarawaristamansakuwalalakenukissarekw~, akw~u, auistamassakkuwaSittarwatar, witenpahhurharawakalmaraispantnewalaman
HITU	An	-3.5	128.17	16000	0.558824	0.018768	26	Pacific	htu	0.139706	0.00735294	0.117647	0	0.558824	yaualeiteesa7lua%manusiaianasuutulauulilalalulitarinamatailunikimeilimasusuhatuainupalahepahanenematalainalinwaelhatuaulalanatoluhelunala
HIW	An	-13.13	166.56	150	0.488722	0.0186181	25.8	Pacific	hiw	0	0	0.0902256	0.0300752	0.5	nokoik3tit3tuw3, bisexotayEex3xitxexetixititaxasixitoiNomutomitiyiwoxamiexoNomy~otitwus3niyexoNmetto m3xi3btipebotobxaiatuw3yokw~oNxakw~3yo
HIXKARYANA	Car	-1	-59	600	0.474747	0.0178919	27	South America	hix	0	0.0606061	0.123232	0.0020202	0.486542	uroomoroamnaon3moroonok3eten3h3raomeroroth~e5ehratowe5Saasakohory~mekawoaCkewos3, wor3sk3r3kanatoronokamaraayamowewenath~o, nat3ar3mSahuCh~uhuCh~uhunukamsukuyoCho, yoCh3ikat3hmewafurumatk3ahoCehpoyhuthuhanaenuownamtayo5uhroSohroesoknaamoywehm3manat3ewaery~eh3raemtakmaeskae5ee5Cahutwa5ikwayehatayeknoh3omokt3rahoery~ewtaosowaSehto3m3kakam3m3nunofery~kotunatunatohusakararayukry~ekakahrutunues3n3wehe…
HLUBI	NC	-26.5	31	2324200	0.39521	0.0116378	16.4	Africa	ssw	0.0958084	0	0.149701	0.113772	0.478261	mnawenath~ina5emb~inint~utL~anz~ijantw$alath~ig!~abikh~umb~agazith~amb~oph~ond~odL~ebeLopumlozi5olw~imidoloandL$abelebind~inath~bonvfzlaNakw~ekw~ezinz~ity~elilodL~elant~abasukuwele, gw~elenC~agama
HMAR	ST	24.17	93	83400	0.449541	0.0151367	23	Eurasia	hmr	0.0275229	0.0366972	0.174312	0	0.475728	ka, keinaN, ikan, keinipakh~atpahnimihriemNauith~inrusakinamithaleikh~upkutenNaith~lakth~ihuNnisaarasituimeilamath~arhmiN
HMONG_DAW	HM	26	105	1698400	0.460784	0.0171232	15.6	Eurasia	mww	0.0392157	0	0.166667	0.0196078	0.559524	kukope%i%o%nENnC~edenCh$aumpl$oNta3nCh~ach~anC~emuanC~uhn~iampl$aitemiSiahaupohn~otualohn~uqudeZehl~uataukehm~oCh~iamp~e
HMONG_NJUA	HM	28	105	310000	0.428571	0.0106991	15.8	Eurasia	hnj	0.0420168	0	0.193277	0	0.50495	kokaupenennc~etletont~onmpl$onteunch$anch~anko5tT$oumuanc~unh~amp~laiqh~aucotekuasahoumanontualonh~ohn~oqotlezeteuketonmh~aupoch~amp~e
HMU	HM	26.5	108	1250000	0.404959	0.0122191	15.6	Eurasia	hea	0.0165289	0	0.157025	0	0.453704	vimonpinEzElh~akantEt3nuqatuTh~nsh~onkiqazE5h~umEpozEmh~iqaniqh~anv3t3pifh~u zE Tonh3Th~inh~antalonh~EtEqExitukiqapoTh~imh~ampexh~izanpi
HO	AuA	22	86	1040000	0.46789	0.015573	25.2	Eurasia	hoc	0.0366972	0.0504587	0.155963	0.0963303	0.46789	anamabu, ale, alna, alinmiyad, mid, mi, midobar, bariyahaku, haisetasikudarusakam, patau*rmayomjandiri5luturmedmuwa, mutadata resekelemukuitikuwam, towaimnunel, medayumgojohujusingiipildadiri, sigidsengelhora, hatiyaburunida, nidapaNperenamanutum, numu
HO_2	AuA	22	86	1040000	0.457286	0.015573	25.2	Eurasia	hoc	0.040201	0.0502513	0.135678	0.0904523	0.459596	aNamabumiya*d, miyadbariyaho, %manw~ahai, hakusetasiku, liTa7 sikudarusakamo*r, urmayomTaNdiriNluturmedmuta%datale7, le7emukuititowasalamnunelayumgo7e, goe7singiipilda7, da7adirisengelsoropoburunida, nidepere7 kana7namanutum
HOAVA	An	-8.08	157.5	460	0.528736	0.0191801	25.3	Pacific	hoa	0.0229885	0.0402299	0.149425	0.0287356	0.544379	raoxoexitakEkeruanikanaixananete, sikixutusaeri xatokahamazukasusurikukelemataisuhoNg~imeareNg~ununukolanapoomea, emeumaniamatemaekokond~alakuma heleanamaxarapuxasoanamb~oNivaruNg~atase
HOKM_ABAD_KHORASANI	Alt	36.63	57.6	400000	0.416058	0.00449592	14.5	Eurasia	kmz	0.0729927	0.0510949	0.0656934	0.175182	0.419118	mEnsEnbizbiriki, iTikiSiitbitdErat%bElkdErisi, dEri%GanGulaqgE8burundiSdildi8ElmEmEk%jigEriSgeriSitel, ElgElginyildu8sudoSot, uotyoldoqgejadoluyeNg~i
HOLOHOLO	NC	-5.17	29.92	15500	0.47619	0.0139822	23.2	Africa	hoo	0.0666667	0	0.0952381	0.0666667	0.537634	gw~ebetw~emobilikulubw~alatianianj~asy~ikujatw~iiso, ins~osy~uluinoliminw~i, sialini5ukisijubaajibw~ehy~ajilasigihy~asina
HONIBO	ES	-6.17	142.17	900	0.521739	0.017988	26.3	Pacific	goi	0.057971	0	0.0942029	0.152174	0.521739	a*nooyehelehaibe*nabuguosdiosofomhomoldibkolofsahaukibduluhiomi*nimoiiliibilidubbuogoduomao*sgosomoiha*u*yodoluoligokgoismoyodonomaimdodwaifhu*ti
HOPER_NAGAR_BURUSHASKI	Brs	36.5	74.5	96800	0.383178	0.00519233	-7.4	Eurasia	bsk	0.0560748	0.00934579	0.140187	0.0280374	0.398058	jEummihonol7toCch~umohuktomtopbotmul7tontinturil7tumolilCini7mupuSi7mEyu7umussoosi7iCh~ildonpugonth~opth~oSi7ik
HOPI	UA	36	-110	6780	0.496855	0.00500523	9.8	North America	hop	0.0188679	0.00628931	0.113208	0	0.50641	n373mitams3kaloyomsinopakiwpokoat3cokinapi3Nw~acip3oqaalanaqv3posiyaqatamaleNitamomapih3n3mahikoyorinavotamokipit3tawasoh3pah3owaqoyohipoh3t3kw~amihiopop3h3t3Nw~i
HOTE	An	-7.08	146.92	2300	0.418269	0.0174867	23.5	Pacific	hot	0.110577	0.00961539	0.192308	0.0480769	0.418269	yah7ohalololoklotomyu7aNoapuNnuarokwaNNaulEnpiN kupiklo7malokwaNlENumbumalENdalukhronaNpENbulik kalalaNdi5aNpENbudumbahENsumkapoloNhanumhayEhalaNohamahhalimwakpuliNNaNbalu7atumloNindilibulupuNhaiyosiNlukmukaliN
HPON	ST	24.3	97.23	2007	0.433333	0.0126802	24	Eurasia	hpo	0.0222222	0.0444444	0.111111	0	0.458824	to7hai7Nakh~uiSEiSai7riSuirunaju7, sina7sEya7chi7lu7SaiNSo7my~oSi7ru7Ch~ilo7mikh~3, rimeipy~aiNmaiN
HUACANA	Aym	-17	-69	213000	0.481675	0.00798657	7.9	South America	ayc	0.0471204	0.0471204	0.115183	0	0.494624	humahiwasamayapayahaqianuqaralap"aquqalaph~ihanCi lip"iCiwilaC"akh~awaXrahinCunayranasalaka, laka C"akh~alaXraqunquriampara5u5uumau5, u5xaist"ahiwahutaintiwarawaraumaqalaninacaminoquLuarumaph~uqh~amaCaqasuti
HUAMBISA	Jiv	-4	-78	9330	0.493333	0.0132037	22.9	South America	hub	0	0.0266667	0.177778	0	0.5	wiame, aminainaCikiCikhimar, himarCikSuarnamakyawatemanuminukanuapnump~aukunCantiri, %kaCukuiShinuhinaiinaitikiSuwehmunc~uakapumamu, umutistasa, wainatantamu, antuthatasa, hamuwinamu, tacaecayaenc~a, yumikayahihintaikamsuwe, kaSimete, piakuyamaramnari
HUANGLUO_BUNU	HM	25.74	110.13	9720	0.393443	0.0137791	14.8	Eurasia	buh	0.00819672	0	0.213115	0	0.45283	v3Npoyevanw~3my~ekoutuNfw~3my~oNkuch~uth~3NkuNmy~emuifunmifw~3tikuth~oumw~3s3nhw~3maNtaN, notw~3tw~3nw~3LintaiNvy~etokouk3koNtaNyw~3puNs3nmu
HUARAYO_ESE_EJJA	Tac	-11.9	-70.45	1090	0.519553	0.0164328	24.6	South America	ese	0	0	0.0837989	0.0391061	0.54386	eya, eyayamiya, miyayaekw~ana, ekw~anayaowebiawe, bekaese exa, dexana7oi5a wewabiaakw~iakw~i 7i5ahenasaSedanaSaxakoxaseyanakw~i7ometoxokakw~aiSibaSaxamanopeSetiCicenasasokw~akiheoxibawasinekw~akiaxexe
HUARIAPANO	Pan	-9	-74.5	0	0.494681	0.0141445	26.4	South America	pno	0.00531915	0.0319149	0.12766	0.0638298	0.494681	EbimibinobixaCopirabExonicacainahuasiaxihuipEiSaxkaximiSaopaSkanpabikinbErorExkinSEtaxanaranboSomExkEnSoCitacaSEaimahuakExoibakanSikibarilusEroonpaSkon, xEnEmaxkanitibaimaniSyamEboCobEnaxanE
HUARIJIO	UA	27.75	-108.67	2840	0.5	0.0117147	18.6	North America	var	0	0.047619	0.10119	0.0119048	0.5	ne7emu7utemepiregokaso7oCiCuCurisawaraherawi7iCiho7owanakapusiyakatamiyeniCopokorisekatawiraCihemanenehinamonamukehenatahaso7oporibawitetena7ipo7owekawitukawariposanimu
HUAUTLA_DE_JIMENEZ	OM	18.25	-96.83	74600	0.441558	0.0161146	19	North America	mau	0.0194805	0	0.168831	0	0.456376	ahi5a, hntahnkuhauCuta, Ch~utahtinianatiyaSkaCh~uanhinintanCaSu5uSkuntith~uni75uniheSkunch~a, ncaCuhnkawinC7uenCuac7uini5unantalau, lahaul7intianaSiniCh~ikiceCuceha7ai
HUAVE	Hua	16.22	-95	11000	0.450245	0.0185678	27.5	North America	huv	0.0277325	0.0195759	0.156607	0.0636215	0.453202	Sikeike, ikonaSikona, ikoraag, ag3yaga kiah, ag ayahhanekw~a, kw~aneNw3y, Nomeawan, intereSeyay, Sow3ynoihnadam, SeCnahalnine, napateaynahah, mintahnaSey, nenCnipilank3etkiekpetmbatSi3losabopoSiCopaNtagonihkieholacaowombweakwi3led, miyed kiekmal, miedmallagni3kSinkmbeayl3ikniwmbeaS, mimbeaSop leahmikosaop wiSt3enknikhiw, mihiwmeacik, mikaNaneow3et, acambacamb, ak3Cahaw, ah3ikankiayahaw, ndoh omba…
HUAVE_2	Hua	16.22	-95	11000	0.481308	0.0185678	27.5	North America	huv	0.0186916	0	0.130841	0.046729	0.483568	sikiksinanaanoki, anopohpawi, hkiwanas3yi, nipinahakatipati, kisambatapatima, sil3opotakakehelacawikalakanika, nikosingilakiniwikosowisiindaikinganewehawangeyendewe, hngotoina, minanatikasaewekangambim3tit3tik3ngw~icacipihayacanati
HUBA	AA	10.33	13.17	306000	0.442748	0.0133331	25.5	Africa	hbb	0.0916031	0.0305344	0.0992366	0.0687023	0.464	ZaNumELundukalfiheyajakarwahy~eliCimaSidihitilimhimiliCirhirky~Erund~iwamb~ilasalaNg~aatiSilp3CisasilgabitihaNg~uhu7ulakuma7vu7ibilinelEm
HUBE	TNG	-6.5	147.5	7500	0.472	0.0164317	22.2	Pacific	kgf	0.008	0.0613333	0.136	0.0826667	0.480978	nigininiiyomoNnemakmundamokcoNsasaramomakgurehekkuneNhoruakomogaembakikneikacuiminikgokmehareNgetesewirabusisawasigl~harekcicuogugecakiwaserecegl~eceraNboNsewehenisimiNmeritomeNebasigl~anamuwebogokmenekinininfehumueretaknannencekaiwekomoNsikirudokukiagokmeasakesabaekhosesuhofakhomacehenaboNapesiagerik meriagb~aok gb~aokrarakcaperasiNigeriksageNakoia kp~egb~eriafiarerek rerekiregekiwa
HUICHOL	UA	22	-104	17800	0.530055	0.0153876	18.7	North America	hch	0	0.0546448	0.10929	0	0.530055	neekitameSevihutatevikesisikiatekiyeSama, SavanaviSuriyaumeavanakahiSisuritamenenitunumamasisinemaiyanieriya, SeiyarikaenarikamiyatauSuravehatetetaihuyeyemuritikarihiniyahekuameterivarika
HUITOTO_MIKA	Hui	-1.17	-73.51	7800	0.60221	0.0184324	26.3	South America	huu	0	0.0276243	0.104972	0.0828729	0.60221	kueokaudahemenanaureujukueuhukoubomaamenarabeabugu, igoudueijau8ugauhepoui8udopoi8idohokuonojumonoubanopehirobei, kuokakabaaubihitomahaunoi, hunuinopukuraukunaau8oidunauooruikokomuemameku
HUITOTO_MURUI	Hui	-1	-73.5	7800	0.599659	0.0184324	26.2	South America	huu	0.0204429	0.0511073	0.110733	0.0817717	0.60274	kw~eokaubienaumue, bauebubue, munukadamana, nanaailuena, eodahe, daemenaauluearehanore, heninoi5ai5o, ru5ouima, imuekomelukuauofoma, Cofahukoubomaamenaido, ihurabe, iforohainoaigorauabu igoulukusi, isidurue, dueilauku, uilaufarehugusigauomakauibe, iforoiturauufoguhefouisudofofueisidoiufeonokobeeulukan5uku ufoguonou, onolufenau, hebekumaugomonoukomekubanoihirogw~iauniri, aunikuo, baerekakaui5ounub…
HUITOTO_MURUI_2	Hui	-1	-73.5	7800	0.603448	0.0184324	26.2	South America	huu	0	0.0229885	0.109195	0.0747126	0.603448	kuEokau, koko, kai5audahE, daEmEnakomunujukuauhukoubomarabEigou%duE, %duruEijaikuhEpouipudopoi8idoiupEonoju, onoumonoubanoihirokuokakapiodaibitEukuduhunuinopukuirainauponauonakomuEmamEku
HUITOTO_NIPODE	Hui	-2.42	-71	100	0.601279	0.0181763	25.9	South America	hux	0	0.0426439	0.102345	0.08742	0.601279	kueomau, omaukokau, kokobedabadabunupodedamide, 5enanaaiZodamenaaiZuearehiuruNouimakomunuahumado, CamuiguiZukouhukoubomaamenaihurabehainaoigorauiniuatu, ruZedueikuruparehugutikauodaiporoupoduiupohepouihudopopueitidoiupeonobekoeubakai5uonouhebekumokairomonoukomekubanohuhiroruaunieroi, kuokakaonounuduimeinepemakabibuirauinaidaidauhidomapubuiukudohaunoinokunopukukoniZueenueuiZueuiZueiraikuhituegubod…
HUITOTO_NUPODE	Hui	-2.42	-71	100	0.597403	0.0181763	25.9	South America	hux	0	0.038961	0.11039	0.0714286	0.597403	kuEokau, kokodamEnakomunuCamuhukoubomarabEini%duEikuruhEpouihudopoitidoiupEonoumonoubanohuhiroEroi, kuokakad"uibiukudohaunoinopukuiraikuio, duropEmauuokomuEmamEku
HULI	TNG	-5.92	143	150000	0.48927	0.017988	17.7	Pacific	hui	0.0429185	0.0472103	0.11588	0.0901288	0.511211	i, i*i*u, th~iinambirakh~ira, kitambiralehawi, wenabinagoemo, kh~uaira, kh~irayunitoNgonetaramakh~uni, kunihale, halire, tenehegege, lagoligi, kiadu, antubu, punina, neha*nda, hantahale ha, halehahomaibu, iph~uniyakh~untiibaege th~o*le, to*leiraharigaharimbiragath~o*lagahaNge, kh~angemini
HULI_HOLE	TNG	-5.92	143	150000	0.481081	0.017988	17.7	Pacific	hui	0.0378378	0.0486486	0.140541	0.162162	0.481081	inhinhinambirakirambiralehawi, wenabianggokuairayunidonggonedaramakunihaledengguinehegelagoligiandubuna, nehandahalehahomaibu, ipuniyakundiibaege to*leiraharigaharimbiragato*lagahangge, kanggemini
HUNGARIAN	Ura	47	20	12597540	0.388298	0.00773176	10.7	Eurasia	hun	0.0718085	0.0505319	0.087766	0.0718085	0.392473	entemiezazakiaminemmind, issessokegy~kettinagy~hossukis, kiCinimiesemberhalmadarkuTatetifamaglevelgy~ikerkeregbirhusverContZirtojassarvfaroktolhajfejfilsemorsajfog5elvkirimlabfejterdkezhas5akmelsivmajinenharaplathallantudaludhalilisrepilmen, setaljinfekidilalladmondanapholdCillagvizesikihomokfildfelhifisttizhamuegithegy~verezzildsargafeherfeketeej, ejsakameleghidegteleijjokereksaraznev
HUNZA_SHINA	IE	36	74	562400	0.444444	0.00519233	1.3	Eurasia	scl	0	0.0555556	0.133333	0.0555556	0.45977	%mo*%tubEh%Ek%duCh~umoSu*tompotoComoti%SiNkonoCh~inotodonjiptotiro%suri%toroweiboth~ogorpon%roti%nowo%nom
HUNZIB	NDa	42.17	46.25	1420	0.463415	0.00654398	3.1	Eurasia	huz	0.0731707	0.0426829	0.0609756	0.0670732	0.481013	d3m3ilEh3*sq"anusuk"ub3s3w3noc3, kakiXo*XEtL~ibuqX~otL~u, beSha*ytL~oraSElua*XaharEmaruk"3cu, s3lam3cq"od, a*gar3tL"a, korokigla, nEnESEbuXutL~a*c"n3duha*q"boqX~caL3*tL"oluc"3hunib3zuniSE3c"3ru3*c"uco*ru
HUPA	NDe	41.08	-123.67	8	0.347518	0.00820181	11.2	North America	hup	0.0567376	0	0.141844	0.0141844	0.362963	Loq", tonayLiN"ya7kiNmit"aN7sic"celiNc"ine7, c"iN7de7jiw", jiwe7na7nCw$iwh~wo7sastanqot"la7c"o7sit"tad3nanLc3s, LcanC"iC"itwh~aciN"tocexoN"tinninisanxiL"e7, xuL"e7xw~owh~e7
HUPA_2	NDe	41.08	-123.67	8	0.396552	0.00820181	11.2	North America	hup	0.0517241	0	0.146552	0.0431034	0.403509	weniNneheLa7naxixosdayLok"LiNya7isky~iNt"aNceliNc"iNde7Ciwna7nCw~iwgu7got"la7c"awei7nai*c"eic"idSayasantuseixoNtinxaL"e7miNowe7
HUSSAINABAD_HUNZA_BURUSHASKI	Brs	36.5	74.5	96800	0.383178	0.00519233	-7.4	Eurasia	bsk	0.0560748	0.00934579	0.140187	0.0280374	0.401961	jEunmihonol7toch~umohuktomtopbotmul7tontinturil7tumolilCini7mupuSi7mEyu7umussoosi7iCh~ildonph~ugonth~opth~oSi7ik
IAAI	An	-20.42	166.58	4080	0.482759	0.0150984	23.3	Pacific	iai	0.0431034	0.0172414	0.146552	0.0172414	0.504505	i5aau3tinxaCaloatwo%kuliutolaunedraj3k35emEkh5~iN3i55uhm~ebe5isiakiCwol3Nm3kai3oxy~ik3l3veto, ivetomeiC8enh5~iNetrth~ep, 8epye
IAMALELE	An	-9.5	150.5	2800	0.572438	0.0183433	25.1	Pacific	yml	0.0388693	0	0.106007	0.04947	0.574468	yauomuta, idatamoxanaailuxato, tomotoxaubu, ixanaou7ouutuwelaviaikolubunu7ava, bunudayaxalulutanixamatakabuninixoaxetautauno7unimaase7asewalu7ai, veyemui isenii noxayeniyawaina i anitaxoni, yawaina i awataxonimaiinalaubw~anaufa, siwevivuyoxaeda, tutusasaiubuvaladudubala, lovanaula, i adaxiivaunawaxava, eba ainana
IAU_2	LP	-3.17	137.5	600	0.603175	0.018296	26.4	Pacific	tmu	0.015873	0	0	0.190476	0.603175	adiibisibotipidu, hiduda, lauosuuifeoidoesuibabaitataipEkibebEdafai
IBALOI	An	16.42	120.67	111000	0.443182	0.0190761	21.3	Pacific	ibl	0.0511364	0.00568182	0.102273	0.0681818	0.453488	sih7~kaksih7~kamsih7~katedy~osaheishuwatoasobuloNbedat, oyesshalapohfeltaNida, NilamataedeNsaNishilatakdaisosoalteyinomasen, asasiteneNmeteykalatalaoshanombatoafoyshalan, ahaddavibadoNaran
IBAN	An	2	112	784300	0.490066	0.0188111	26.7	Pacific	iba	0.0397351	0.0331126	0.139073	0.0794702	0.493333	akunuankitaisatuduaoraNikanasu7kutudaunkulitdarahtulaNpend~iNmataidoNNeli7dilahtaNan, jaritusuatauiruppeda7diNamatidataibintaNai7batuapijalaimalambaru%nama
IBANAG	An	17.5	121.67	500000	0.459627	0.0182356	26.9	Pacific	ibg	0.0496894	0.0124224	0.161491	0.111801	0.459627	so7sikawsitamtadayduwatolaysirakitulita, kutudontabi7dagatulaNtaliNamataiguNNipanzilalimasusuagaluminummasiNanmaginamatayumaranibitundanumbatuafidalangabibaguNagan
IBIBIO_1	NC	5.25	7.83	1500000	0.504065	0.0184405	26.6	Africa	ibb	0	0	0.178862	0.0894309	0.508197	amiafon5inkadibaiyakewaeto, atiikpa, ikpokumianaokpoutoNa5aniwoadadadanaedoNubokNoNk3dkobkpadiutinnmaoNity~adikaNusuNokonoyoa5in
IBIBIO_2	NC	5.25	7.83	1500000	0.428571	0.0184405	26.6	Africa	ibb	0.00680272	0	0.176871	0.0748299	0.446809	amiafon5~inkedibawoyakwadaNto, tifaN, koNkp~ayiflp, mianakp~odoktoN5inwuodEtdEmEdoNka ubokbaNw~oNkitkopkp~aditinta nt~a afioNmoNtiatkaNfaNbut, kukukon eyoayoyoufa5iN
ICARI_DARGI	NDa	42	47.58	495590	0.419355	0.00676271	4.9	Eurasia	dar	0.0387097	0.0516129	0.0774194	0.083871	0.424837	duunuSacak"w~i%admi, %insan%baliqXw~enezkalkk"apurkabc, kambe7eqilapaXulqamqculamecq"uq"anaqmiqerdilek"uC, erCax, ixaq", iq"ebk", ubk"aX, irXbarzirihinqarqac"axunduburaduCiic"ibc"i, sakazu
ICELANDIC	IE	65	-17	313840	0.371287	0.00479512	-0.7	Eurasia	isl	0.0495049	0.0742574	0.0990099	0	0.403226	yEx8uvi8eitn~th~veirmanEsTafiskirhintirlusth~ry~Epla8hu8, sTinplou8peinhortn~eiraeixanevth~Enth~uNkahny~EhEntpry~oustlivirtrEkasy~auheirateiyakh~omasoulsty~artn~avatn~steitn~Eltir, paulstixir, katafy~atl, fEtlnoutfitlirnirnavn
IDAAN	An	5.25	118.83	10000	0.45098	0.0186071	26.5	Pacific	dbj	0.0392157	0.0130719	0.137255	0.0849673	0.453947	akuikawkitosa7duoulunpaitasukutudaunkulitnd~a7tulaNtoliNomatoiruNnipondila7opi7tusuatayminummatakiNogmataymosobbotunsapa7batuapuydalan, sikongabpibagkunaran
IDU_MISHMI	ST	29.33	95.83	11080	0.482353	0.0111398	3.4	Eurasia	clk	0.0294118	0.0588235	0.217647	0.0529412	0.49697	Na5oNa a loNkh~3n geka nii mea Nami kuch~uma seN boNnaNko prai rurua kru nae lo brae 5aN botia prae li naka tio5o bihuNtioNa th~uNa rh~oNSiye i poi 5ia nde kruma Cy~ia laNma mrua lioNma yaa boN tioNbroN bame eNa mu
IDUNA	An	-9.33	150.25	6000	0.610169	0.0183433	22.6	Pacific	viv	0.0677966	0	0.0677966	0.101695	0.610169	oimesa7eyanaluheiiganaaiyuitanogalialikaelagufaaiedaoyabogi
IDUWINI	Ijo	4.92	5.67	1000000	0.593583	0.0187216	26.7	Africa	ijc	0.0213904	0.0534759	0.0641711	0.128342	0.61326	kEni*ma*amu*kimi*idiobiriikuti*fu* beriopurai*, ozu opurai*kuiigb~oukp~eka, oduberitorunini*akabolou, bulouegb~elebiraidou, i*nd~oufo*i* fiyebouarina*afiboern~e*i*, agb~alakuibeniikE, igufiniiwouogu* ogono, sou pade*i*be*i*aya, azaErE
IFUGAO_AMGANAD	An	16.83	121	27100	0.443182	0.0182356	19.8	Pacific	ifa	0.0852273	0	0.102273	0.119318	0.443182	ha77onhe77adita77uohaduwatagudologkahuutukayiwtubu7up7updalatuNaliNamataoloNbobadilalulugta7lepalagpagalteuminumtigodoNolbittuwonlitiNbatuapuyawonbillidnahadomnapnupa77alaNadan
IFUGAO_BATAD	An	16.83	121.08	10100	0.441176	0.0182356	22.3	Pacific	ifb	0.0470588	0	0.147059	0.105882	0.441176	ha77inhe77aditu7ugohaduwatagukahuutuayiwpaya7up7updalatoNaliNamataoloNbabadilalulugNamayhuhuoltayinumtigondoNolbittuandanumbatuapuywantiduntugmahdomnapnu, punupa77ammaNadan
IFUGAO_BAYNINAN	An	16.67	121	8000	0.451613	0.0182356	20	Pacific	ify	0.0860215	0	0.107527	0.134409	0.451613	ha77enhe77aditu7ugohaduwatagudologkahuutukayiwtubuup7updalatuNaliNamataoloNbubadilalulugta7lepalagpagolteuminumtigon, tigodoNlon, doNolbittuwonleteNbatuapuyawon, awabilidlabinapnu, punubaluNadan
IGALA	NC	7.25	7	800000	0.601504	0.0174586	26.2	Africa	igl	0.0300752	0	0.12782	0.0827068	0.634921	omiuwEawae5EejiEnEEjaaby~ainaolieNm~iaNoEby~Eoguguigb~aetiejuiNm~oe5iimaluokukuowoE5aodoNm~oligb~okuwaoluawoomi, ohookutaunaonauwoodukotitoodu
IGBIRRA	NC	8.17	7	1000000	0.587156	0.0183152	26.6	Africa	igb	0	0.0733945	0.0642202	0.0183486	0.587156	amiawuayionyiavaivovoirezioCiupanguanyaaCukuutoeyiahianyiiraraiginkuuvohurewusuvaoyienyiiratairaozeirahuirEhE
IGBO_ONITSHA	NC	6	7.33	18007950	0.519337	0.0184405	26.3	Africa	ibo	0.038674	0	0.138122	0.0497238	0.591195	mu, mgi, ng~ia5i, ayiofuibuo, naboo5eazunk~itaigw~uosisiakw~ukw~oakp~ukp~omm~e, obalaokp~ukp~ump~int~ia5aimiezeileikp~eleakaalaimejula, Nufu, kilinunw~ubiaa5aanw~u, anw~ukp~akp~andomm~ilimkp$umeokuuzougw~uuCiCijuofuafa
IGEDE	NC	6.53	8.2	250000	0.546218	0.0174586	27.4	Africa	ige	0.0252101	0.0252101	0.0840336	0.0840336	0.560345	amahuahiokpokpoimiyeiyo enyiebuokoTiubg3iwoukpineguuruahiukw~inyiaNarialalauruubw~oNw~ayawogbuwaanuenyiaTwoilaugbayioduanyi
IGNACIANO	Arw	-15.17	-65.42	4500	0.556391	0.0156293	25.1	South America	ign	0	0.0488722	0.105263	0	0.556391	nutipitiwitietana, etakiapina, apikiaCane, aCaneanahimatamukui5eti, i5eyukukitapakahiumama, parumaiti, itineyape, hiapetahi7uCakauki7asiria7enenepuyuwa7uupanaeraima7asamaepenaka7epaipa, itekasaCeharairikiunemari, mariha7iyuku, yukuneaCene, isawikurekamari, masi7iyatiinikaCaarairuihare, iharu
IGUTA	NC	10	8.83	6120	0.547059	0.0149419	22.9	Africa	nar	0.00588235	0.141176	0.1	0.0647059	0.553571	emauardiNkariepuund~3gub3uginiuw3r3biroNucikiuvuarikazam35iruuguruur3ututoriZibiyimurilemruruNuwirireeniraisuabarakund~ayuirau, reuyuenbiwermminiriSariuraacunauwoho3risaurizi
IHA	WBm	-2.92	132.25	5500	0.370732	0.0190696	26.1	Pacific	ihp	0	0.0634146	0.195122	0.0878049	0.374384	onkoinworiktomndiheyrmbiarmenadop wreadop denNgeynwek, kibiektogarkp~erkendepkanamNgbamihin tapNgeNgabuhkowk tomNgbontanhonhemerahemerarohkenekomonkimihhowotkimina, namakihkihakrawartomndyottumber, kp~rohmanahkahwaNne
IK	ESu	3.75	34.17	7500	0.441026	0.0144832	21.4	Africa	ikx	0.025641	0.025641	0.123077	0.107692	0.441026	nCibinjin, nginkonleb"ec, leb"eceamnkoliaNokc"an5ab"atakakoineseokkamaranbosekwak"atkwanak"afkutuNkwEtidwsakamabutiennes, nesib, id"id"iwirid"etacfetdoLEatCue, Cogwasc"ad"muCe, 5erukud"ekwarmuku, coikidiNa, id"il, yod, eoderuced
IK_2	ESu	3.75	34.17	7500	0.47619	0.0144832	21.4	Africa	ikx	0.0204082	0.0204082	0.0816327	0.102041	0.47619	nkanT3nakonalebecaamankoliac"andakwac"EseokaEb, Ebabos, bosaekwakwanak"afakwEtatorob, 3dwasakamawet, wEtennes3bbadacfetadoleataTuE, T3Egwasc"adakwaram3k3er3caeda
IKA	Chi	10.67	-73.75	8000	0.459615	0.0188009	9.8	South America	arh	0	0.0230769	0.130769	0.0615385	0.475149	n3n, n373nma, miwiniwieimaZ3kain3, bemain3nekipin, Zoum3Cuwiingw~imougaaw3n7 kawagariing3 kawaa7miaCeirwaik3wak3sisio%per3kuk3nzajunaazaC3ak3tt3azom3g3C3jw~a%wesu%manteka%webu%kaCa, %kaCujo7okw~i, kw~i7isag3n3sakukukukkw~3um3misuN3, bisuNik3kak3kk3korig3n3kom3k3tt3biuk3n3gunn3zunk3n3gan3tujw~awika%higrua7gk3kusCw~, waknokw~ag3nkw~k3mmwiC3ngw~akpunt3endrin, drunnain, naZnakagak, p3ndw~asnugw~ena7w…
IKIBIRI	Ijo	4.92	5.67	1000000	0.562914	0.0187216	26.7	Africa	ijc	0.0198676	0.0529801	0.119205	0.112583	0.598592	kEni*ma*amu*kEmE*i*nd~iobiriokutE*i*pomu*a*Ng~oisomou*mgb$oku*rn~a*beritoruni*ni*akaumoloui*mgb$elebarai*nd~opo*u*bilabouErina*fEbouwurauikikaibeni*ikp~utufEnEuwouogude*i*be*i*ayaErE
IKPENG	Car	-11.38	-53.42	310	0.472081	0.0151192	25.2	South America	txi	0.0253807	0.071066	0.208122	0.0203046	0.481865	uroomroCimnananearakwotakariayamyayamp~o, amp~oniput, pituim3Nruitp3nk~omiwomtaniwananeNrugeNnantoenoluipy~agumiimyar3maNa, maNatgerenmeNr3teneNl3iraNl3irompol3marepCiCit3riNga3w3aCianmaelankoktotupitenueret
IKUNDUN	TNG	-4.67	145	1250	0.439834	0.0173974	26	Pacific	imi	0	0.033195	0.228216	0.136929	0.488479	yinaaNmind~akaaigaiwaNgipamurukNamb~an3mamb~aar3paw3t3mb~3naNguNumb~aNxawamb~axund~3giwap3Ngumrkw~atukw~3rp3gamb~up3Nmirpamb~at3mp~a3m3mb~aNmamENamb~akirgand~3rn3mb~wi, mond~ain3paind~3Namb~aan3Namb~ataNg3Namb~aobut3pagumb~upam3g3Namb~a, tr3k3k3yibaitiatukiutunumb~i paN
ILA	NC	-15.58	26.5	82900	0.461039	0.0104746	21	Africa	ilb	0.0584416	0	0.12987	0.0714286	0.529851	nd~i, nd~atu, usw~emw~ibilint~usw~ibw~anj~inasamotovukand~aloafuaiyatw~iins~onaNg~oinolakavhw$itaSikoloninw~abonatelelafw~aeza, zizazubatoNw~eZimenZ~ibw~ediloZilalund~uSikupiaZina
ILIAMNA_TANAINA	NDe	59.96	-154	75	0.413978	0.00469129	-1.8	North America	tfn	0.0645161	0	0.145161	0	0.4375	Sin3nnayiT"3Lnuth~iXaqh~uXt"anaSak3laLik"a3iuC"valat"uni3skh~ataLth~inT"3ntaC3X7anaXanCh~ixXiTh~ilaC"iSqun7amam7az3t"tnuniun7uyisin, s3mvinLni, minLniqh~aLniki, qh~anLnikitaz7ith~3ntXiliL"aq"q"utiti, q"utiqh~3ia7aiZi
ILIR_KOMERING	An	-4	105	470000	0.451613	0.018666	27	Pacific	kge	0.0258065	0	0.148387	0.0516129	0.451613	o5o7nikusikom, kitaosoyXuoiwo7osukutubuluNbowo7XohtuhlonTupiNmotoiXuNiponmopuNusisi, ti7ti7hotiNinumlio7NdoNihmotiXotoN%bintoNuoybotuopuyXoNxoyodibiNiompoygoloX
ILIT	Knm	14.5	36.92	254430	0.420635	0.0137751	26.1	Africa	kun	0.047619	0.015873	0.134921	0.142857	0.427419	abaenameelbalamekadaSabtayCilelyigagarkokobsanggirukunuwbobonmayNelkonkutdasnonum natatiktuwaawauwSund~biugw~tomtasalmadebtamkude
ILIUN	An	-7.83	125.83	1400	0.560345	0.0179714	26.6	Pacific	ilu	0.0344828	0.0775862	0.155172	0	0.560345	auamiehaharuahatumEtiasuutuairouliraraNruriNkinimataNkunaininalimasusuateNrinuoColiumatematuehatuaimoriralowaheninEa
ILLO_BUSA	Man	11.55	3.7	15000	0.474747	0.01591	28.4	Africa	bqp	0.020202	0	0.10101	0.141414	0.51087	mandopiagb~E*kp~ogb~E*salilabawabE*nasw~awEnisakanEnakosoyopomimagamoi*sa*tE*sanagb~EtEzEgb~E zo*ko*gw~a*ahi*padufuto
ILOKANO	An	16	121	7016400	0.477124	0.0185842	24.5	Pacific	ilo	0.0457516	0.0196078	0.137255	0.124183	0.477124	siaksikadatayomasaduataoikan, sidaasokutobuloNkudildaratulaNlapayagmataagoNNipendilaimasusodaleminomkitadeNegmatayumaybituendanumbatoapoydalanrabibaronagan
ILONGOT_KAKIDUGEN	An	16.33	121.42	50800	0.441718	0.0185842	23.2	Pacific	ilk	0.0306748	0	0.128834	0.153374	0.441718	si7aksikasikisisitduwatu7uguduNatukutukiyubuNkalibmatg3 mtu7laNtaliNamata3g3Nb37b3limutgimatutuagsiinumbuyad3N3gpand3kd3numd3pgatgapuyb3nuwab3silidmasip3nub3guNad3n
IMBONGU	TNG	-6.17	144	42500	0.475806	0.016953	15.1	Pacific	imo	0.0564516	0.016129	0.185484	0.129032	0.475806	omaoua3mbonuindyeNomkaguLyogoiombelkommoNgoENuarimbiLkiamino nduna karopentypanikandiyenolkoutipiadendu buLekagumugaibil tembila
IMONDA	Bor	-3.33	141.17	250	0.511628	0.0175709	24.9	Pacific	imn	0.0813953	0	0.139535	0.0813953	0.52381	kanemugasl, mugosablalo*udet3n3xk3laNgw$unoflonagleiahapiaokobapopafeiasuem3naolos3n3meama
IMOROD	An	20.5	122	35000	0.460285	0.0182644	24.7	Pacific	ivv	0.0325866	0.0285132	0.154786	0.0346232	0.461224	sinoikoNobeken, jiakano, akaniasadowa, raraorakonarolikeymavakesmehakaytaoamoNmiasasalapagsa, citowtoma, kotovohoNyamotkolitasisiralatotowangavo, tavaicy~oyiposovokohotaliNamatamomodanNoNoy, NosoNepen, kamansasaNalilaayipamamahadanvelekzagawsosoatayinomkan, komansoNit, soNitencitamamiziN, madngeyteneN, kateneNitkehzakatzakatawawatsalap, somalapalammayiiraytoratod, tomratodtanek, tomanekvehanmata …
IMROING	An	-7.95	129.8	560	0.506757	0.0182319	25.2	Pacific	imr	0.108108	0.0405405	0.135135	0	0.517241	uiikemy~emEtleworuoliE7ileutieokh~eolkulireEruliklilmukuirlElilnumulimtuturamElmEm3lemkoneinukainumukotienumoikowakowaweyewakh~euyeanelolEtnE7perutinun
INANWATAN	Mar	-2.08	132.08	1100	0.560606	0.0189964	27.1	Pacific	szp	0	0.106061	0.0757576	0.106061	0.560606	muteri, naguaredua, sugeriirowoutomewo7ootoaodadogiroaru7oto7oeroirabu7omitobiepomiderogobouranumoegediarowisama7apouwotiridoniroi7onEro
INAPARI	Arw	-12.5	-69.33	4	0.533333	0.0135846	25.3	South America	inp	0	0.0424242	0.10303	0	0.533333	nohapisaehepaCihepihimaawehapatimaCatiiwapatitarutihiritiai*tinenipatimuyutiCiniawatiupanatiri*7amaruna7amaihamamatu7atihunihuCari*a*i*titihaCiniimapahayatirayu7amaheruCi
INARI_SAAMI	Ura	69	28	300	0.493088	0.00409243	-0.5	Eurasia	smn	0.0460829	0.0230415	0.0921659	0.0138249	0.502347	muntunmiyotokieti, k3eti%olmoSkieli, k3elipenuvtikemuoro%lostoliSkevorotEti%Cuarvi, %Cw~arvipeLiCalme5unepEni5uovCoidokieto, ky~eto5amahvuoivos%yuho%uoini, %woinikuloyEmi%puati, %pw~atipeivitEsniCEcike8gitulopElgisvEriiyotievos, ty~evosu8os%nomo
INDONESIAN_JAKARTA	An	-6.17	106.75	23208380	0.429268	0.019081	27.6	Pacific	ind	0.0439024	0.0292683	0.160976	0.0780488	0.429268	aku, %sayalu, kamukitasatu7duwa7oraNikananjiNkutu7tiga7daunkulitdaratulaNtanduk%kupiNmata7iduNgigi7lidalututtaNantete7ati7minumliyatd3N3rmati7, m3niNgaldat3Nmata ari7bintaNaerbatu7api7jalangunuNmal3mp3nuhbaru7%nama7
INGA_PUTUMAYO	Que	1.14	-77	22000	0.460317	0.0150355	14	South America	inb	0.031746	0.047619	0.121693	0.042328	0.47027	nukakamnukanCisugiskayrunaCalwaalkuusasaCapangakarayawartuly~u%kaCurinri5awisingakirukaly~ukungurmakiCuCusunguupyakawauya, wiyawa5usamuind~i%istrily~ayakuruminina5ambi%luma, awa saCukututaxundamususuti
INGASSANA	ESu	11.5	34	67200	0.424658	0.0143163	26.6	Africa	tbi	0.0479452	0.0205479	0.10274	0.0958904	0.430556	autamandiakjanfuyg3ldEaljinkguluwint~soduafutgurunvint~Etfadatnigudkalatkusumaswigitmasa, maSaturusfiNisatiriza7letElp"ajo7fEkmiEtmotaiyitgamwagdozEbil
INGURA	Aus	-14	136.5	1290	0.53913	0.0160382	27	Australia	aoi	0.0304348	0.0652174	0.126087	0.113043	0.54386	naiuwa, ngaiuanunguaauliabaambilimaakw~aia, akw~aliauruwaduuiyia, umadayayarimattmempeakarungaalalyupaeiniayarukayugudugudabeginaundiaagirigia, wangurayaachungaaiyuma, mamurawarawaraagunguawanda, malaraanguramanadi, munarukuburuku, nuladawararuguma
INGUSH	NDa	43.17	45.08	322900	0.417722	0.00654398	9.1	Eurasia	inh	0.0506329	0.056962	0.0632911	0.101266	0.434211	sohoSuca7SisagCq"EraZX~alimazaXi, gaXaC"or, c"okac"iy, c"it"ekmuXalErgbX~argmEraZcargmotgo, golakulgnaqX~adiyiXmalabX~argagoXazaalaanmalX~sEdq"aXiy, XiqX~Erac"iloambisaizac"Ena, kErdac"i
INIBALOI	An	16.42	120.67	111000	0.435233	0.0190761	21.3	Pacific	ibl	0.0414508	0.00518135	0.119171	0.0777202	0.435233	si7kaksi7kamsi7kito, si7kitajosak3yCowato7opa7id3Nasokotokiy3wboloNbidatCalapok3ltangidamata3d3NsaNiCilapow3gtakdaysosoalt3yinomon7an, onkid3NtalawCanombatoapoycalancontogkal3biannapno, p3nobadoNaran
INKAWASI	Que	-6.24	-79.32	20000	0.467033	0.014055	12.1	South America	quf	0.010989	0.0879121	0.115385	0.021978	0.467033	xamnuXanCiukiSkayrunaaZXu, aZ3Xulisu, liSuXirurapraXarayawartuZuwaXrarinrinawisinGakiruqaju, XajuqunGuri, xunGurimaki5u5u, CuCuupyarikauyawanuSamurupayXuyaryakurumininananXaXatutaundamuSuxSuti
INKHOKWARI	NDa	42.5	46.5	1740	0.425676	0.00654398	3.2	Eurasia	khv	0.0810811	0.0135135	0.0810811	0.0337838	0.466667	domoilohosq"X~unEhik"oXwX$E*nocoaZan, XontL~ibqXX$otL~uE*q"otL~ozolSElua*ha, Xa*haEzolmX~anEs3lm3cgurtul3tL"akokoZubuXutL~akw~tuqX~uhuXb3qX~ca*Lo*Xurc"ohunEhunniSohoEc"u3c"nuco*
INLAND_TANAINA	NDe	59.96	-154	75	0.383886	0.00469129	-1.8	North America	tfn	0.07109	0.00473934	0.14218	0.00473934	0.405	Sin3nnayiT"3Lnuth~iXaqh~ut"anSak3laLik"a3yuC"valat"uny3skh~ataLth~inT"3ntaC3X7anaXanCh~ixXiTh~ilaC"iSqunamam7az3t"tnun7ann3xgh~isil, iuq, Lanyun7uyisin, s3m, simvinLni, minLniqh~aLnikitaz7ith~3ntXilith~3Tlv3n, r3t, lt"3C, Lt"3Cq"utiti, q"utiqh~3ya7aiZi
INUKTITUT_EASTERN_CANADIAN	EA	62	-73	34100	0.484848	0.00287333	-9.1	North America	ike	0.00865801	0	0.112554	0.04329	0.486957	uvaNaivituvagutatausiqmaGukinukiqalukqimiqkumaknapaqtuqakiGuaGuq, uqauyaqamiqauknataquaq, sauniqnaty~uksiut, hiuniyiqiNaqkigutuqaqsiquqagakiviaNiq, amamaktiNukaniGnaNiqsivuqqaiyuqsiqiniquLuGiaqimaquyaGaqikuma, iNniqaGqutikiNaqunuaqtatatuqatiq
INUPIAQ	EA	67	-161	3000	0.472441	0.00384739	-6.8	North America	esi	0.0314961	0.011811	0.106299	0.0275591	0.481928	ubaNailbiCubaxutatausiq, atauSiqmalX~uki5ukqalukqimiqkumaknapaqtuqakutuqamiq, ubi5iqauksauniqnagruksiuniriimilX~uq, umilX~uqkixunuqaqsitquq, napluarx~aiCmiluktiNukimiqtautuktusa, tuSatuquqai, axiqsiqi5iqubluXiaqimiqiyaXak, uyaXakigniq, ikniqiXiq, i5X~iqunuaqimaqaq, imiqnutau, Ciaq
IOWA-OTO	Sio	40.5	-96	0	0.473469	0.00923394	10.7	North America	iow	0	0.0571429	0.110204	0.0857143	0.481328	mire, mine, mi*re, miSda*, miSta*, harire, dire, dhire, rahie, hine, hi*ne, hire, hiiyangkibixeSu*ke5i, Sunke5e, suken5e, sunke5ihenawe, awewabagewahu, wayunadwa, nandwa, na*dwaiSdapage, pa, pu*xaSaSge, xumaNe, badh~ewapi, pirata*, dh~ata*, rahda*, raxda*, torata*C"e, t"agu5i, 5inpejeahemaSi, ahe, aheriha*heuyuCh~egeraye, dh~aye
IQUITO	Zap	-3.25	-74	35	0.490476	0.0180829	26.1	South America	iqu	0	0.0238095	0.157143	0	0.492823	ki, kukia, kiahap, pja, kana, kanahanukikakumi, kupkayapapahamyarasikw~anahaim, namiskmahakanikitukunamihanahikaikantikurika awanakasiphakuwahararininikinituhini, tuwasiniiwarni, hitanianinisawihaakasawihanikuninni, ninakisaminayaka
IRANTXE	Ira	-13	-58	40	0.516854	0.0152948	24.2	South America	irn	0.0393258	0.0168539	0.11236	0	0.531792	hare7Se*ka*ty~apw~iapanumamiyakaSoloinia7ayawalimy~urimi*7i*yakihikuty~ake7ika*mi*a*kake7iyaki*na*tiina*talomi*ma*ikipna*mihiihi, piSiSitatapalaa*naale*kuire7piya*pamo*naalo7ua*naiya*alo7opamw~itohumiya*ni
IRAQ_MUSLIM_BAGHDAD_ARABIC	AA	33	44	15379000	0.380208	0.00650541	22.7	Eurasia	acm	0.0416667	0.046875	0.151042	0.0833333	0.388298	7ani7inta7iXnawaXid8nenSaxisX~simiCCalibgamlX~aSajarawargajiliddammXa8X~magirin7i8inXenxaSimsinnlisanrukba7idnahidkabdaSirabSafsimaXmatjaSamisnajmamayXjaranartX~ariqjiballelamalyan, matrusjidid7isim
IRAQW	AA	-4	35.5	462000	0.429204	0.0120556	15.9	Africa	irk	0.0309735	0.0486726	0.090708	0.0530973	0.436937	aniNkiN, kuNga7atenhemamilaslemeromaga7, yarirwakt"arurLerninaXameniXawatahesiyot"ir7ise7ayitnaxanodahasiNw~loXideXark"afikaharifu7unayt"erefaradiXik"anXixarmoXaysohayise7eNw~sagai7ailaduNa7afasiXinot"ifraNw~fuk"unoya7eguruNguradawagura7isaisaNw~munada7ayewahXaykiXaraxasxu7gu7gw~a7gastumbimXakuthi7itxawk"atiwitsiXithaniso7lo7aslaXaNw~t"at"aXma7ayluwayLaXaXasaNw~Xapehunkayk"u7iasladaXaradaX, ohloh…
IRAQW_2	AA	-4	35.5	462000	0.48	0.0120556	15.9	Africa	irk	0.0457143	0.0685714	0.0971429	0.0514286	0.5	anikuNatEnw3ksarhesiyose7aiitirmuxatL~nolo7okaharisErefaraxarmoe7ailaduNg~a7sinosifraNguruNg~urasaiisamode7egawaaraaxasaagw~a7nahardalo7aseseXma7aitL~aXanualalohitL~omaxw~eraXabEnuma
IRARUTU	An	-3	133.5	4000	0.526316	0.0191193	26.5	Pacific	irh	0	0.0935673	0.128655	0.0409357	0.526316	jaoam3, it3Esoripomatusom3pun3ut3Erorit3wam3s3rur3t3g3ramatiewEgur3r3pumamajewipup3rasus3b3r3pot3nin3sinaparog3r3n3mat3mapim3tiEtor3wEr3kamipenarad3nitarogisiEn3pon3bunat3no
IRESIM	An	-3.5	135	70	0.562162	0.0187903	23.8	Pacific	ire	0	0.0918919	0.140541	0.0486486	0.568306	neanekoNkomeketeruhidiTanenaukuaibakanaraneapukuararaikobaratanabumeihuraituageiriiniamenenibugw~abakiihuhugw~anekimaneneTarekinenoTamiakeruameoratumararamaakuTaiTaraeriroiore, oruainiahana
IRISH_GAELIC	IE	53	-8	167940	0.371429	0.00777348	9.2	Eurasia	gle	0.0693878	0.0693878	0.114286	0.0734694	0.400881	my~etu, humidy~, Si5inxa, dadi53, dinii3skku, madr3sor, milkran, bilediLogky~5as, kraky~3nkro, fiLknavairk, by~anklu3ssuL, rosksron, gisandy~ed, fy~i3k3Lty~aNg3glu5lav, krovbrol3x, kuxkru3e, eolaurk, fy~eky~kloS, kli5eg, i bastar, ty~en3gy~ry~i3nrelt3, ri5iSky~3kloxty~i53kosan, kon3ry~SLi3vixy~3lannu3a53my~
IRON_OSSETIAN	IE	43	44	608460	0.371585	0.00679423	5.9	Eurasia	oss	0.0163934	0.0491803	0.103825	0.142077	0.373626	EZd3maXiu, yud3wE%adEmag, udgomagkESag, kEfkw~3zS3StbElaSS3fsarmtugStEgS3k"aquSsEStf3nzdEndagEvZagwErag, Zon3gk"uX, armriw, riuigErnwaZ, s3mw3nquSmElsEwXurSt"al3dondurZ3ng, artfEndagXoXEXSEvzagnEwEg, nognom
IRULA	Dra	10.9	76.8	200000	0.5	0.014881	25.1	Eurasia	iru	0.05	0.05625	0.15	0.0875	0.5	ninavuondu, onumunu, mundunayipenumaraeletolunetaru, %rataelumbu, bodekadu, cevikanumukpalunakukalumuti, mulinenciralu, cudukudikancaba, baravedani, nirueretibeibeta, melerapodu, ravu
ISAKA	Sko	-2.83	141.28	420	0.487395	0.0184465	25	Pacific	ksi	0.0168067	0.0168067	0.092437	0.0588235	0.491525	nana, depumama, bepunumukapasiedakaweduwee*y*teysiytasiwiyatarino*ka*y*dapuku*maytokowdouniseeleyduyery~ewiyokotipiliitanukisinota
ISHKOMAN_WAKHI	IE	36.5	72	58000	0.345455	0.00586576	-6	Eurasia	wbl	0.00909091	0.0545455	0.0818182	0.0818182	0.351852	woztusokyiubuimoyiSoCdoroxtpolCpistwuxEnyESCxiSCejmmisd3nd3kzikpijboryirsitoroyuph~kh~xorroxnigw3doknoxtSexdnuNg
ISKUBUN	An	23.5	121	38000	0.423469	0.0172037	9.6	Pacific	bnn	0.0306122	0	0.137755	0.0612245	0.423469	saikinkasu7kata7tas7adusaiskanasu7kutuLukislisavkauNhaidaN, tiquTtuhna8taNia7mata7Nutusnipunma7ma7imasusu7hata8hudsaduta7a8a7mata8bainin, baynahayvaLi7, valibintuhandanumbatusapu8danLabian, mahmutbahluNan
ISNAG	An	18.25	121	450	0.46114	0.0182356	22.4	Pacific	isd	0.0362694	0.00518135	0.145078	0.145078	0.465969	iya7ikawdakami, datadaisaduwatolaysisidaatukutukayuadonlublubdagatulaNsagudtaliNamataiguNNipandilautudimagatatagtayinumnasiNanmaginanatayumb~etmatabituwandanumbatuapuydalenbant~aygabinapnubaruNagan
ISNEG	An	18.25	121	450	0.452514	0.0182356	22.4	Pacific	isd	0.0391061	0	0.150838	0.139665	0.452514	iya7ikawda7tadaisaduwatolaysissidaatukutukayuadonlublubdagatulaNtaliNamataiguNNipandilautudimagatatagtayuminummasiNanmagi7nabittuwandanumbatuapuydalenbantaygabinapnu, pannubaguNagan
ISOKO	NC	5.5	6.25	423000	0.492063	0.0187216	26.7	Region	iso	0	0.0634921	0.031746	0.126984	0.516667	vEyeiboturebiviEzEgb~azoruNwekoroubodudaruEyo*xwumitosuvokp~ukp~udE
ISONGO	NC	4	17.75	60000	0.520661	0.0173173	23.7	Africa	mdn	0.0826446	0	0.0991736	0.123967	0.520661	ngamob"a*lendosuibuali, zina*te*fa, badala*, da*li*ngo*kpuze*katii*soolo*EnolE*i*bE*lEb"alenuuno*kweyolomuido*tiaeko*leta*ziadi, nga*ututondesanza*bEi*
ISTHMUS_ZAPOTEC	OM	16.42	-95	85000	0.492537	0.016006	27.3	North America	zai	0.0497512	0.00497512	0.0696517	0.169154	0.497487	na7li7nutobi, tiCupabinibendabiku7biCiyagaband~aga, yazagidi, ladirinijita%kaCudiagagielu, bizaluZi7layaluji, dijaZibina7, batanaZijilaji7e7u7y~a7una diagaatiedagubijabeleginisagiegineza, modudani, giSiSini, gelaja7, zekubila
ISUKHA	NC	0.25	27.83	598000	0.471338	0.0139981	24.3	Africa	ida	0.0955414	0.0254777	0.127389	0.0636943	0.474359	Silalavilisucibwandahasalanyasi, sambusayikumbaigaroyimoniuluinulimikamubelengurumaningw~walolahulilakhucahambauvanyininyiniaciThinalirunjilakuludukhuiculayiara
ITALIAN	IE	43	12	63413657	0.436842	0.0103362	13.3	Eurasia	ita	0.0421053	0.0421053	0.121053	0.0526316	0.439153	iotunoiunoduepersonapeSekanepidokky~oalberofoLapEllesaNgweossokornoorekkyookkyonasodanteliNgwajinokkyomanopEttofegatoberevedudmorvEnsolestellaakwapyEtrafwokosentyaromonta5anottepyEnonwovonome
ITALIAN_GROSSETO_TUSCAN	IE	43	12	63413657	0.473404	0.0103362	13.3	Eurasia	ita	0.0265957	0.0425532	0.138298	0.0478723	0.473404	iotenoiunodueomopeSekanepidokyopyantafoLapElesangweosokornoorekyookyonasodEntelingwaZinkyomanopEtofegatobEvederesentiremorireveniresolestelaakwasasofokostradamonata5a, montenotepyEnonovonome
ITAWIT	An	17.75	121.5	134000	0.464968	0.0182356	26.9	Pacific	itv	0.0382166	0.00636943	0.178344	0.11465	0.464968	yEkEnikEwikEmiisEduEtolEydilisEtukutudongEdENdEhEtulENdErENgENmEtEiyuNNipEnhilEimEsusu, gEtEtEgElinummEsiNEnmaginametEyumENbitwEndEnumbEtuEfidElEngEbibEhunEhEn
ITBAYATEN_BATANES_ISLANDS	An	20.33	121.83	35000	0.4	0.0182644	25.5	Pacific	ivv	0.0210526	0.0315789	0.157895	0.0526316	0.4	yak3nimu7yat3na7sa7duha7tawu7amuNtitu7kutu7kayuhvuguNkulitraya7tu7gaNtilwanmata7muhdan5ip3nrila7tuhudlima7rahdahatayuminumtiibanman7adN3yvitu3nranumvatu7hapuyragantukuna7g3pmapnu7va7yu7Naran
ITNEG_BINONGAN	An	17.67	120.97	7500	0.459302	0.0186778	22.4	Pacific	itb	0.0465116	0	0.151163	0.104651	0.459302	diyak3ndikaditayoissadowata7olam3sasokotokayotobokopsitdalatol7aNiNaata3N3lNip3ndilapow3gimasosoagt3yominommas3Nan, s3Nmana7agbitow3ndanombatoapoydadanbiliglabinapno, ponoNalan
ITONAMA	Ito	-12.83	-64.33	5	0.485356	0.0156293	26.1	South America	ito	0.0167364	0.0334728	0.117155	0.0460251	0.493617	osni, osnikaoni, konidinike, dinity~ekek"aneCupabuwapipa7uC"a7eb3temadoporomanastoC3d3k3Cararamost"odok"ururunuwomot"epoCosnilaniCity~3rumaparap3mewan3tayone, kasinasewanepuwanebaty~ayawana, niyaw3nawapaC"akiC"iwanu7w~epala, k"alalabariwasdayumaniCakotesawakadaya
IVATAN_BATANES_ISLANDS	An	20.33	121.83	35000	0.416244	0.0182644	25.5	Pacific	ivv	0	0.0203046	0.167513	0.0507614	0.418367	yak3nimo7yat3nasa7dadoa7tao7amoNcito7koto7kayo7vohoNkoditraya7to7haNtadiny~a7mata7momo7dan5ip3nrida7toodtanoro7soso7atayominommavoya7adN3y3nvitoh3ndanombato7apoypanahanantokonma7h3pmapno7va7yo7Naran
IVORI	TNG	-7.42	145.67	1000	0.47191	0.018136	23.8	Pacific	ago	0	0.0337079	0.11236	0.117978	0.47191	to7ogatomaifonofoyaavope7t3yonde7igyabwe7yaranatagi7y3nggais3wage7ar3hagweham3mageaveonaom3gaamugo7hayanahanamdegaarinaveriavhabgo7hanggienaguhaitafaifareremwanu7mankwe7hagu7tag3
IWAIDJA	Aus	-11.5	132.67	140	0.408696	0.015786	27.5	Australia	ibd	0.0695652	0.104348	0.130435	0.073913	0.408696	Nabinuyi, nuwuriNaruriwaradNarkarkwarkbiyabnakikurkbuNaLirmaLarkuLXimaniNulkiLirkkalaTarkalaTaryaraTinmulTiXikaralkmidburyuwubirkalkamburyakNalXijLaayanalidbabaTuaramuwan, ma5iTkaramadubaTwaryadkuTalialananbirknumiwaNmambalwurwurkunaT
IWAM	Sep	-4.33	142	3000	0.395349	0.0175709	26.9	Pacific	iwm	0	0.0116279	0.197674	0	0.395349	kahunk3r3maNwisnwaN3npaykapp3wnikewwunnunomwospiknukwaneanmuyk3kiwotpinawiyanopsiyapay
IWUM_WUUMBU_1	NC	-3.67	15.33	8150	0.362205	0.0163097	22.9	Africa	ifm	0.0866142	0	0.149606	0.11811	0.362205	mo, imobwelut, atbl, balbwancintidwitbankiltfaibwoceibwomlilimbwokwobielenconwamonwatfayampal mwatdya, dya mwelnkunbanzilbiopibwulmpakwum
IWUM_WUUMBU_2	NC	-3.67	15.33	8150	0.370079	0.0163097	22.9	Africa	ifm	0.0551181	0.0393701	0.149606	0.102362	0.370079	mumobilut, atbir E madyabwancinticwirukobkilpfabucwiisbuminlilimbubilncokunwamonkuyukpfakyatErmparmotdyankulbanzilkiwanpibwirmpadin
[truncated: 2,687 more rows]
